# Supplementary material for: Strain-level characterization of foodborne pathogens without culture enrichment for outbreak investigation using shotgun metagenomics facilitated with nanopore adaptive sampling
Source: Front Microbiol. 2024 Mar 1;15:1330814. doi: 10.3389/fmicb.2024.1330814 (PMC10940517; doi:10.3389/fmicb.2024.1330814)
Supplement: Supplementary file 1 [file Table_1.XLSX]

## Sheet: output_kraken
SampleName	Unclassified at genus level	Paenibacillus	Viridibacillus	Staphylococcus	Solibacillus	Rummeliibacillus	Bacillus	Lysinibacillus	Klebsiella	Escherichia	Enterobacter	Citrobacter	Salmonella	Achromobacter	Bos	Sus	Equus	Homo	Chlorocebus	Rattus	Mus	Mesocricetus	Cavia	Aedes
DNAmix_foodpath	25.98	71.06	1.39	0.09	0.01	0	0.08	0.02	0	0	0	0	0	0	0.98	0.03	0.07	0.08	0.07	0.03	0.03	0.03	0.03	0.02
DNAmix_foodpath_stop	0.86	77.47	5.1	15.98		0.01	0.48	0.02	0.02		0.02				0.01		0.01	0.01	0.01
DNAmix_potato	19.93	77.26	0.83	0.13	0	0	0.1	0.02	0	0	0	0	0	0	0.65	0.07	0.11	0.3	0.19	0.1	0.09	0.07	0.09	0.06
DNAmix_potato_stop	6.49	87.73	3.08	0.19	0	0	0.18	0.04	0	0.01	0	0	0	0	0.14	0.14	0.17	0.71	0.37	0.16	0.17	0.13	0.17	0.12
DNAmix_saureus	23.16	74.9	0.75	0.12	0	0	0.07	0.02	0	0	0	0	0	0	0.69	0.02	0.04	0.06	0.05	0.03	0.02	0.02	0.03	0.02
DNAmix_saureus_stop	1.39	74.1	1.64	22.45		0	0.38	0.01		0							0.01	0.01		0	0	0.01
DNAmix_shotgun	21.34	73.98	1.29	0.12	0	0	0.13	0.03	0	0	0	0	0	0	2.1	0.08	0.12	0.24	0.17	0.1	0.09	0.07	0.08	0.06
DNAmix_shotgun2	83.33	12.86	0.43	0.08	0	0	0.11	0.01	0.01	0.01	0.01	0.01	0	0	0.35	0.31	0.34	0.33	0.33	0.28	0.28	0.26	0.38	0.28
H_foodpath	31.65	12.04	14.69	11.59	0.03	0	0.04	0.03	0.25	27.47	0.31	0.5	0.16	0.12	0.02	0.03	0.07	0.78	0.06	0.03	0.04	0.02	0.06	0.01
H_saureus2	34.45	13.49	17.58	11.88	0.03	0	0.03	0.03	0.28	19.73	0.3	0.53	0.17	0.1	0.03	0.03	0.08	0.96	0.08	0.04	0.05	0.03	0.08	0.02
H_saureus	35.22	14.32	19.37	13.01	0.03	0	0.05	0.03	0.2	15.17	0.24	0.4	0.13	0.12	0.03	0.05	0.11	1.15	0.1	0.06	0.06	0.04	0.09	0.02
N_foodpath	20.61	77.2	1.47	0.13	0.02	0.01	0.12	0.05	0	0.01	0	0	0	0	0.05	0.03	0.05	0.06	0.05	0.04	0.03	0.02	0.03	0.02
N_saureus	21.61	76.35	1.29	0.11	0.01	0.01	0.11	0.04	0	0	0	0	0	0	0.05	0.04	0.07	0.08	0.07	0.04	0.04	0.03	0.03	0.02
N_saureus2	21.87	75.88	1.42	0.13	0.01	0.02	0.11	0.04	0	0	0	0	0	0	0.05	0.04	0.08	0.09	0.07	0.05	0.05	0.03	0.03	0.03
Q_foodpath	38.44	55.75	3.15	0.06	0.28	0.43	0.18	0.66	0	0	0	0.01	0	0	0.05	0.08	0.13	0.15	0.23	0.07	0.1	0.05	0.07	0.11
Q_saureus	38.1	55.97	3.16	0.06	0.3	0.52	0.18	0.72	0	0	0	0.01	0	0	0.05	0.07	0.12	0.14	0.22	0.07	0.09	0.05	0.06	0.11
Q_saureus2	37.52	56.66	3.37	0.07	0.24	0.45	0.18	0.57	0	0	0	0	0	0	0.05	0.07	0.12	0.13	0.21	0.07	0.08	0.05	0.06	0.1
