# Supplementary material for: Strain-level characterization of foodborne pathogens without culture enrichment for outbreak investigation using shotgun metagenomics facilitated with nanopore adaptive sampling
Source: Front Microbiol. 2024 Mar 1;15:1330814. doi: 10.3389/fmicb.2024.1330814 (PMC10940517; doi:10.3389/fmicb.2024.1330814)
Supplement: Supplementary file 2 [file Table_2.XLSX]

## Sheet: SNP distances
	H_saureus2	HZsaureus	N_foodpath	N_saureus2	N_saureus	Q_foodpath	Q_saureus2	Q_saureus	TIAC1798	TIAC1840	TIAC1847	TIAC1848	TIAC1991	TIAC1992	TIAC1993	TIAC1994	TIAC2001	TIAC3152	TIAC3462	TIAC3971	TIAC3972	DNAmix_foodpath	DNAmix_potato	DNAmix_saureus	DNAmix_shotgun	DNAmix_shotgun2	reference
H_saureus2	0	162	587	785	1492	865	1088	1115	6950	6376	6455	6729	6489	6534	6113	6098	6535	10527	10464	2645	10240	116	404	901	879	234	2457
H_saureus	162	0	309	880	1463	1021	1209	1192	6765	6047	6285	6488	6005	6044	5552	5542	6240	11572	11313	1005	11235	63	281	912	335	70	736
N_foodpath	587	309	0	160	343	169	176	128	2952	2717	2689	2884	2829	2724	2581	2594	2912	4941	5004	732	5051	4	137	250	21	14	608
N_saureus2	785	880	160	0	8	161	97	168	750	2616	753	744	2664	2602	2512	2538	2808	5347	5246	1732	5265	39	6	9	639	64	1670
N_saureus	1492	1463	343	8	0	168	97	188	1087	4336	1055	1083	4400	4260	4143	4182	4462	9203	8968	2844	9216	53	1	15	1229	128	2772
Q_foodpath	865	1021	169	161	168	0	2	15	2590	3488	2375	2493	3506	3471	3279	3246	3598	6295	6348	2162	6394	42	146	177	868	119	2097
Q_saureus2	1088	1209	176	97	97	2	0	0	2340	3803	2142	2252	3851	3688	3596	3637	4009	6817	6849	2669	6766	52	140	74	1051	129	2628
Q_saureus	1115	1192	128	168	188	15	0	0	2313	3564	2150	2234	3340	3456	3153	3164	3732	6183	6122	2160	6209	40	100	118	929	191	2058
TIAC1798	6950	6765	2952	750	1087	2590	2340	2313	0	13322	105	109	13766	12989	12993	13070	13378	26532	25778	13287	26621	258	211	620	5933	724	13526
TIAC1840	6376	6047	2717	2616	4336	3488	3803	3564	13322	0	11952	12768	12677	11443	11824	11905	506	25324	24711	11722	25662	389	876	2057	5521	643	11946
TIAC1847	6455	6285	2689	753	1055	2375	2142	2150	105	11952	0	137	12332	11571	11679	11716	11995	23688	22956	11899	23751	232	203	607	5288	682	12097
TIAC1848	6729	6488	2884	744	1083	2493	2252	2234	109	12768	137	0	13179	12466	12484	12502	12861	25291	24512	12735	25440	265	219	607	5722	704	12971
TIAC1991	6489	6005	2829	2664	4400	3506	3851	3340	13766	12677	12332	13179	0	11785	713	757	12743	25927	25294	11729	26127	347	897	2128	5446	627	11923
TIAC1992	6534	6044	2724	2602	4260	3471	3688	3456	12989	11443	11571	12466	11785	0	10996	11075	11521	25062	24314	11603	25206	355	814	2006	5404	614	11784
TIAC1993	6113	5552	2581	2512	4143	3279	3596	3153	12993	11824	11679	12484	713	10996	0	85	11874	24354	23734	10861	24547	318	839	1998	5141	560	11041
TIAC1994	6098	5542	2594	2538	4182	3246	3637	3164	13070	11905	11716	12502	757	11075	85	0	11955	24412	23691	10965	24624	318	857	2022	5182	568	11171
TIAC2001	6535	6240	2912	2808	4462	3598	4009	3732	13378	506	11995	12861	12743	11521	11874	11955	0	25185	24583	11791	25470	548	1046	2243	5664	821	11999
TIAC3152	10527	11572	4941	5347	9203	6295	6817	6183	26532	25324	23688	25291	25927	25062	24354	24412	25185	0	22887	23309	7518	653	1950	3917	10347	1245	23606
TIAC3462	10464	11313	5004	5246	8968	6348	6849	6122	25778	24711	22956	24512	25294	24314	23734	23691	24583	22887	0	22843	23051	656	1901	3804	10309	1328	23231
TIAC3971	2645	1005	732	1732	2844	2162	2669	2160	13287	11722	11899	12735	11729	11603	10861	10965	11791	23309	22843	0	23387	139	585	1625	497	39	635
TIAC3972	10240	11235	5051	5265	9216	6394	6766	6209	26621	25662	23751	25440	26127	25206	24547	24624	25470	7518	23051	23387	0	711	1985	4022	10292	1356	23620
DNAmix_foodpath	116	63	4	39	53	42	52	40	258	389	232	265	347	355	318	318	548	653	656	139	711	0	14	50	32	0	113
DNAmix_potato	404	281	137	6	1	146	140	100	211	876	203	219	897	814	839	857	1046	1950	1901	585	1985	14	0	1	308	12	565
DNAmix_saureus	901	912	250	9	15	177	74	118	620	2057	607	607	2128	2006	1998	2022	2243	3917	3804	1625	4022	50	1	0	463	108	1626
DNAmix_shotgun	879	335	21	639	1229	868	1051	929	5933	5521	5288	5722	5446	5404	5141	5182	5664	10347	10309	497	10292	32	308	463	0	14	179
DNAmix_shotgun2	234	70	14	64	128	119	129	191	724	643	682	704	627	614	560	568	821	1245	1328	39	1356	0	12	108	14	0	13
reference	2457	736	608	1670	2772	2097	2628	2058	13526	11946	12097	12971	11923	11784	11041	11171	11999	23606	23231	635	23620	113	565	1626	179	13	0
