# Supplementary material for: Strain-level characterization of foodborne pathogens without culture enrichment for outbreak investigation using shotgun metagenomics facilitated with nanopore adaptive sampling
Source: Front Microbiol. 2024 Mar 1;15:1330814. doi: 10.3389/fmicb.2024.1330814 (PMC10940517; doi:10.3389/fmicb.2024.1330814)
Supplement: Supplementary file 3 [file Data_Sheet_1.ZIP]

Archive with 1 entries (1 files):
- supmat1.fasta
