# Supplementary material for: Strain-level characterization of foodborne pathogens without culture enrichment for outbreak investigation using shotgun metagenomics facilitated with nanopore adaptive sampling
Source: Front Microbiol. 2024 Mar 1;15:1330814. doi: 10.3389/fmicb.2024.1330814 (PMC10940517; doi:10.3389/fmicb.2024.1330814)
Supplement: Supplementary file 3 [file Data_Sheet_1.ZIP › supmat1.fasta]

>NZ_CP017060.1 Bacillus cereus strain FORC_047 chromosome, complete genome
TTGGAAAATATCTCTGATTTATGGAATAGTGCCTTAAAAGAATTAGAAAAAAAGGTAAGCAAGCCTAGTT
ATGAAACATGGTTAAAATCAACAACGGCTCATAACTTGAAGAAAGACGTATTAACGATTACAGCTCCAAA
TGAATTTGCTCGTGACTGGCTAGAATCTCATTACTCAGAACTAATTTCGGAAACACTATACGATTTAACA
GGGGCAAAATTAGCAATTCGCTTTATTATTCCCCAAAGTCAATCGGAAGAGGACATTGATCTTCCTCCAG
TTAAGCGGAATCCCGCACAAGATGATTCAGCTCATTTACCACAGAGCATGTTAAATCCAAAATATACATT
TGATACATTTGTTATCGGCTCTGGTAACCGTTTTGCCCATGCAGCTTCATTAGCTGTAGCCGAGGCGCCA
GCTAAAGCGTATAATCCACTCTTTATTTACGGGGGAGTTGGGCTTGGAAAGACGCATTTAATGCACGCAA
TTGGTCATTATGTAATTGAACATAATCCAAATGCAAAAGTTGTATATTTATCATCAGAAAAATTCACGAA
TGAATTTATTAACTCTATTCGTGATAATAAAGCTGTTGATTTTCGTAATAAATATCGCAACGTAGATGTT
TTATTGATAGATGATATTCAATTTCTTGCTGGAAAAGAACAAACTCAAGAAGAGTTTTTCCATACATTTA
ATGCATTACACGAAGAAAGTAAACAAATTGTAATTTCTAGTGATCGACCACCAAAAGAAATTCCAACTTT
AGAAGATCGTCTTCGTTCTCGCTTTGAATGGGGACTTATTACAGATATTACGCCGCCAGATTTAGAGACA
CGAATTGCAATTTTACGCAAAAAGGCAAAAGCTGAAGGGCTTGATATACCAAATGAAGTTATGCTTTATA
TCGCAAATCAAATTGATTCAAATATTCGTGAATTAGAAGGTGCACTTATCCGAGTTGTAGCTTATTCATC
TTTAATTAATAAAGATATTAATGCTGATTTAGCAGCTGAAGCACTTAAAGATATTATTCCAAATTCTAAG
CCGAAAATTATCTCTATTTATGATATTCAAAAAGCTGTCGGAGACGTTTATCAAGTAAAATTAGAAGATT
TTAAAGCGAAAAAACGCACAAAATCAGTTGCGTTTCCTCGCCAAATTGCAATGTATTTATCACGCGAACT
TACGGATTCCTCTTTACCAAAAATAGGTGAAGAATTTGGTGGACGTGATCATACAACAGTTATCCATGCC
CATGAAAAAATTTCTAAACTACTAAAAACCGATACGCAATTACAAAAGCAAGTTGAAGAAATTAATGGTA
TTTTAAAGTAGTAGCTGAATAGTGTGAATAACTTACCTTGTTTTACGCACAGTCTATCCACATGTAGATA
GACTGTTTTTACATCCTTCAAAGGGGTTATCCACATATCCACAAGCCCTATTACTATTACTACTATTTTT
TATCTTTATTAATTAAATAAAATCTTATACTTACCGGAGGTTTTTCTTTATGCGTTTTACAATACAAAAA
GACTATCTTGTAAGAGGTGTACAAGATGTAATGAAGGCAGTTTCTTCTCGTACAACAATCCCTATCCTTA
CGGGAATTAAAGTTGTAGCTACTGAAGAAGGGGTTACATTAACAGGAAGCGATGCTGATATTTCTATTGA
ATCGTTTATTCCAGTCGAAGAAAATGGAAAAGAAATCGTAGAAATAGCTCAATCAGGAAGCATTGTTTTA
CAAGCAAAATATTTTAGTGAGATTGTAAAAAAACTACCTAAAGATACTGTCGAAATTTCTGTGGAAAATC
ATTTTATGACAAAAATAAAATCTGGAAAATCAGAATTTAACTTAAATGGTTTAGATTCTGCAGAATATCC
GTTATTACCACAGATTGAAGAACATCATGTATTTAAGATACCAACAGATTTACTTAAGCATATGATCAGA
CAAACTGTATTTGCAGTTTCTACTTCTGAAACAAGACCGATCTTGACAGGTGTAAACTGGAAGGTATATA
ACAGCGAGTTAACTTGTATTGCAACAGATAGTCATAGACTAGCACTTCGAAAAGCGAAAATCGAAGGACA
TAATATTGCAGATGAATTTCAAGCTAATGTTGTTATCCCAGGTAAGAGCTTAAATGAATTAAGTAAGATT
CTAGATGAGTCTGAAGAAATGGTGGATATCGTTATTACGGAGTATCAAGTATTATTCCGTACAAAACATT
TATTATTCTTCTCAAGATTGTTAGAAGGAAATTATCCAGATACAACACGTTTAATTCCAGCAGAGAGTAA
AACGGATATTTTTGTGAATACAAAAGAATTCCTACAAGCAATTGATCGTGCTTCACTATTAGCGAGAGAT
GGCCGCAATAACGTTGTCAAATTATCAACTTTAGAGCAAGAAATGCTAGAGATTTCTTCGAATTCACCAG
AAATCGGAAAAGTTGTCGAAGAAGTACAATGTGAAAAAGTAGATGGAGAAGAGTTAAAAATATCTTTTAG
TGCAAAATATATGATGGATGCATTGAAAGCCTTGGATAGTACAGAGATTAAAGTTAGTTTTACTGGGGCG
ATGAGACCGTTCTTAATTCGTACAGTAAATGATGATTCAATTATTCAATTAATTTTACCAGTTCGTACTT
ACTAGGTAAGGAATAAGGGTTGCTAGTTTAAAGATGCTAGTGGCCCTTATTTGATTTTTGGGTATTACTT
TCCTAATGTTAGTTTATTTAGTACAATGAAAGAATGAACACTTTCAGAAAGTGAGCGATTTTATGAAACA
TATTAAAATTTCAACAGAGTATATTACACTAGGACAATTTTTAAAGTTAGCTGATGTAATTGATACAGGT
GGCGCTGTAAAATGGTTTTTACAAGAATATGAAGTGTACGTGAACAACGAACTTGAAAATAGAAGAGGTC
GCAAACTATATGCGAATGATGTTATTGAAATTCCAGGAAGCGGAACTTTCCAAGTTCAGGCATAAAGGGG
GAGCCCTTTGTTTATTTCAGAAATACAATTAAAAAACTATCGCAATTATGAAAAATTAGAGCTTTCCTTT
GAAGATAAGGTAAATGTAATTATCGGCGAAAATGCACAAGGGAAAACAAACTTGATGGAAGCTATTTATG
TTTTAGCGATGGCGAAATCTCATAGAACCTCTAATGATCGCGAACTTATCCGCTGGGATGAAGAGTTTGG
TCAAATAAAAGGGAAATTACAAAAAAGAAACAGTTCTTTGTCTTTGGAATTAAATATTTCGAAAAAAGGT
AAAAAGGCAAAATTAAATCAACTTGAACAACAAAAGTTAAGTCAATATATTGGCGTGATGAACGTTGTCA
TGTTTGCCCCAGAAGATTTAAATCTTGTAAAAGGAAGCCCTCAAGTAAGAAGACGCTTTTTAGATATGGA
ATTAGGACAAATAGCTCCTGTATATTTGTATGAATTAAGTCAATATCAAAAGGTGCTCACGCAACGAAAT
CACTTGTTGAAAAAAATGCAAGGGAATAGTAAGAATGAGGAAACGATGTTGGATGTATTTACCCTTCAAC
TAATTGAGCATGGTGCAAAAATACTGCAAAAACGTTTTGAATTTTTGCATTTGCTACAGGAATGGGCAGC
TCCAATTCATCGCGGTATAAGCCGTGGATTAGAAGAGTTAGAAATTGTCTATAAACCAAGTGTAGATGTA
TCAGAATCAATGGATTTGTCGAAAATAAAAGAAGTATACTATGAAAGTTTTCAATCTGTGAAACAACGTG
AAATTTTCCGTGGTACGACTTTAATTGGTCCTCATCGTGATGATTTACAATTCTTCGTTAATAGTAAAAA
TGTTCAAGTCTTTGGTTCGCAAGGACAACAACGAACGACCGCACTATCCCTAAAATTAGCTGAAATTGAA
TTAATTTATTCAGAGGTTAAAGAATATCCAATCCTTTTACTGGATGATGTTTTATCAGAATTAGACGATT
ATCGTCAATCACATCTGTTAAATACAATTCAAGGAAAGGTGCAAACATTTGTTACAACGACGAGTGTCGA
CGGAATTGAACACGAAACATTAAAAGATGCGAAAACAATTCATGTAACGAACGGCACGGTAGATTGTGAA
ATAGATAGGGCATAAACCCCTGTTTAAATGGAAAAGTAGGTGATCTTTGTGTCAATGGAACAAAAACAAA
TGCAAGAAAATGCATATGATGAAAGTCAGATACAGGTACTTGAAGGACTAGAGGCAGTTCGGAAACGTCC
GGGTATGTATATTGGATCTACGAGTGGGAAGGGACTTCACCACCTTGTATGGGAGATTGTCGATAATAGT
ATCGATGAAGCGTTAGCAGGATATTGCGATGAAATTAACGTTAGTATCGAAGAAGATAATAGTATTCTTG
TAACGGATAATGGACGTGGTATTCCAGTTGGTATACAAGAAAAAATGGGACGTCCTGCAGTAGAGGTTAT
TATGACTGTCCTCCACGCTGGTGGTAAATTTGGCGGTGGCGGTTATAAAGTTTCTGGTGGTTTGCACGGT
GTTGGTGCATCTGTTGTAAATGCCTTATCAACAGAATTAGAAGTATTTGTACATCGTGATGGCAAAATCC
ATTACCAAAAATACGAAAGAGGTATTCCGGTTGCAGATTTAAAAGTCATCGGTGATACAGATAAGACTGG
AACAATAACTCGCTTTAAACCGGATCCAGAAATTTTTAAAGAGACGACAGAATATGAATTCGATACGCTA
GCGACTCGTATGCGTGAGTTGGCGTTTTTAAATCGTAATATTAAATTAACAATTGAAGATAAACGTGAAC
ATAAGCAAAAGAAAGAGTTCCACTATGAAGGTGGAATTAAATCATATGTTGAACATTTAAATCGTTCAAA
ACAACCAATTCATGAAGAGCCTGTATATGTAGAAGGTTCAAAAGATGGTATTCAAGTTGAAGTTGCGCTT
CAATATAACGAAGGATATACAAATCATATTTACTCATTTACAAATAATATTCATACGTATGAAGGTGGTA
CACATGAGGTAGGATTTAAAACTGCCTTAACACGTGTGATTAACGATTATGGTCGTAAAAATAACATTTT
AAAAGATGCGGATAGTAATTTGACTGGTGAAGATGTTCGTGAAGGTTTAACAGCAATCGTGTCAATTAAA
CATCCAAATCCACAATTTGAAGGGCAAACGAAGACGAAACTTGGAAATAGTGAAGCGAGAACGATTACGG
AGTCAGTATTCTCTGAGGCTTTTGAAAAATTCTTACTGGAAAATCCCAATGTTGCACGTAAGGTTGTAGA
TAAAGGGACGATGGCAGCACGTGCGCGTGTAGCAGCTAAAAAGGCTCGTGAGCTAACTCGCCGAAAGAGT
GCTTTAGAAGTTTCAAGTTTACCAGGGAAATTGGCAGATTGTTCTTCTAAAGATCCAGCAATTAGTGAAA
TTTATATCGTAGAGGGTGACTCTGCGGGTGGATCTGCAAAACAAGGACGCGATCGTCATTTTCAAGCAAT
TTTACCGCTGAAGGGTAAAATTATTAATGTTGAAAAGGCACGCTTAGATAAGATTTTATCAAATGATGAA
GTTCGTACAATTATTACGGCGATTGGTACAAATATTGGTGGGGACTTCGATATCGAAAAAGCACGCTATC
ATAAAGTTATTATTATGACCGATGCTGATGTTGATGGTGCGCATATTCGTACCCTATTATTAACGTTCTT
CTATCGTTATATGCGTCAAATAATTGAGTGTGGATATATATATATCGCACAGCCACCTTTGTTTAAAGTG
CAACAAGGTAAAAAAATTCAATATGCTTATAATGATAAAGAACTTGAAAAAATATTAGCTGAGTTACCAG
CCCAGCCGAAACCAGGAATTCAACGTTATAAAGGTCTTGGAGAGATGAATCCAACTCAGCTATGGGAGAC
GACAATGGATCCAGAAGTACGTTCGTTACTTCAAGTTTCCCTTCAAGATGCAATAGAAGCAGATGAAACA
TTTGAAATTTTAATGGGTGATAAAGTGGAACCGCGTCGTAACTTTATCCAAGAGAATGCAAAATACGTGA
AAAACCTTGATATTTAAATGAGTAATGACAGGAATCTAAGTATTCCTGTCTTCTACATATAAATCAATGT
ATGTGTAACGGAAATGTAAGAGGAGGTGCTCGTTGATGTCAGACAATCAACAACAAGCACGAATTCGAGA
AATTAATATTAGTCATGAAATGCGTACCTCATTTTTAGATTACGCAATGAGTGTTATCGTATCTCGTGCA
TTACCAGATGTTCGTGATGGATTAAAACCTGTGCATCGTAGGGTTTTATATGCGATGAATGATTTAGGAA
TTACAGCTGATAAAGCGTATAAGAAATCAGCACGTATTGTCGGTGAAGTAATCGGTAAGTATCACCCTCA
TGGAGATTCAGCCGTTTATGAAACAATGGTACGTATGGCGCAAGATTTCAGTCAACGTTATATGCTTGTA
GATGGGCATGGTAACTTCGGTTCTGTAGATGGAGATTCAGCAGCGGCAATGCGTTATACAGAGGCAAGAA
TGTCTAAGATTTCTATGGAATTAATACGTGATATTTCAAAAAATACAATTGATTACCAAGATAACTACGA
TGGTTCGGAAAGAGAGCCGATTGTATTACCAGCGCGTTTCCCTAATTTATTAGTAAACGGTACGACAGGT
ATTGCAGTTGGTATGGCAACAAATATTCCGCCGCATCAACTTGGCGAAGTAATTGATGGTGTGTTGGCAT
TAAGCCATAATCCAGATATCACTATCGCGGAATTAATGGAATATATTCCTGGTCCAGACTTCCCGACATC
AGGTTTAATCTTAGGGCGAAGTGGCATCCGTAGAGCTTATGAAACAGGACGAGGTTCTATCATGCTTCGT
GCCAAAGTTGAAATTGAAGAGAAATCAAATGGTAAACAATCTATTATCGTAACGGAACTACCTTATCAAG
TTAATAAGGCACGATTAATTGAAAAAATCGCAGAATTAGTTCGCGATAAGAAAATTGAAGGTATTACAGA
TTTACGTGATGAATCAGACCGAAATGGTATGCGTATTGTCATGGAAGTACGTCGTGACGCTAATGCAAAC
GTACTATTAAACAATCTATATAAACATACAGCACTTCAAACAAGTTTCGGTATTAATATGTTGTCTCTTG
TAAATGGAGAGCCTCAAGTACTAAACTTAAAACAAAACTTATATCATTATTTGGAGCACCAGAAGGTAGT
AATCCGTAGACGTACTGCTTATGAATTAGAAAAAGCAGAGGCACGTGCCCATATTTTAGAAGGATTACGA
ATTGCTTTAGATCATCTTGATGAAGTTATTACGTTAATTCGTAGTTCAAAAACGGCTGATATTGCAAAGC
AAGGCTTAATGGAACGTTTCGGTTTAAGTGAGAAACAAGCGCAAGCGATTTTAGATATGCGTCTGCAACG
CTTAACTGGATTAGAACGTGAAAAAATCGAGCAAGAATATCAAGACTTAATGAAATTAATTGCTGAATTA
AAAGCGATTTTAGCAGATGAAGAGAAAGTTCTTGAGATTATTCGTGAAGAATTAACAGAAGTAAAAGAGC
GTTTCAATGATAAGAGACGAACAGAAATTACAATTGGCGGTATGGAATTTATTGAAGATGAAGATTTAAT
TCCTGAGCAAAACATTGCGATTACGTTAACTCATAACGGTTATATTAAGAGGTTACCAGCTTCTACGTAC
AAAACACAGAACCGTGGGGGACGTGGTGTACAAGGAATGGGTACGAATGATGATGACTTTGTTGAACACT
TATTAACAACGTCTACTCATGATCATATTTTATTCTTTACAAACAAGGGTAAAGTATACCGTACGAAAGG
ATATGAAATCCCAGAGTATAGTCGTACTGCAAAAGGGCTACCAATTATTAACCTATTAGGGGTAGATAAG
GGTGAGTGGATCAATGCCATTATTCCAATTCGTGAATTTGGTGACGACCAGTTCTTATTCTTTACAACGA
AACAAGGTATTTCTAAGAGAACGCCACTTTCATCATTTGCAAATATACGTACAAACGGTTTAATTGCAAT
TTCGCTTCGTGAAGAAGATGAAGTGATTTCTGTACGTTTAACATCTGGCGATAAAGATATTATCGTAGGG
ACAAGCAACGGTATGTTAATTCGCTTCAATGAACAAGATGTACGTTCTATGGGCCGTAATGCAGCTGGTG
TAAAAGCTATTACATTAGGCGAAGAGGACCAAGTAGTAGGTATGGAAATTGTTGAAGAAGATACGAATGT
TTTAATTGTAACGAAAAACGGGTATGGTAAGCGTACTCCAGTTGAAGAGTATCGACTACAAAGTCGTGGT
GGTAAAGGTCTTAAGACTTGTAACATTACAGATAAAAACGGTAAGTTAGTAGCGGTTAAGTCTGTAACAG
GTGAAGAAGACATCATGCTAATTACAGCCGCAGGCGTTATTATTCGTATGCCAGTTGATCAAATCTCTCA
AATGGGACGTAATACACAAGGTGTTCGTCTAATTCGTTTAGAGGATGAGCAAGAGGTAGCGACAGTAGCA
AAAGCACAGAAAGATGAAGAAGAAGAATCTAATGAAGAGGTTTCTTCTGAAGAATAAGAGGGGGATTTTC
CCCCTCTTATTTTTTTATAATAATACTTGCATAGTAATAGAAAAGTCTATATAATAGGCAAAGTCAGCAA
ATGAGAGATATAAATTATCTTGAAAAACTTGTTGACGAAAATAATATACTATGATATATTATAAAAGTCG
CTGAAACGCGATATTGAACTTTGAAAACTAAACGAAACAAACAACGTGAAACGTCAATTTTTATTTTTAG
ATGCTAGACAAACTAACTTTATTGGAGAGTTTGATCCTGGCTCAGGATGAACGCTGGCGGCGTGCCTAAT
ACATGCAAGTCGAGCGAATGGATTGAGAGCTTGCTCTCAAGAAGTTAGCGGCGGACGGGTGAGTAACACG
TGGGTAACCTGCCCATAAGACTGGGATAACTCCGGGAAACCGGGGCTAATACCGGATAACATTTTGAACT
GCATGGTTCGAAATTGAAAGGCGGCTTCGGCTGTCACTTATGGATGGACCCGCGTCGCATTAGCTAGTTG
GTGAGGTAACGGCTCACCAAGGCAACGATGCGTAGCCGACCTGAGAGGGTGATCGGCCACACTGGGACTG
AGACACGGCCCAGACTCCTACGGGAGGCAGCAGTAGGGAATCTTCCGCAATGGACGAAAGTCTGACGGAG
CAACGCCGCGTGAGTGATGAAGGCTTTCGGGTCGTAAAACTCTGTTGTTAGGGAAGAACAAGTGCTAGTT
GAATAAGCTGGCACCTTGACGGTACCTAACCAGAAAGCCACGGCTAACTACGTGCCAGCAGCCGCGGTAA
TACGTAGGTGGCAAGCGTTATCCGGAATTATTGGGCGTAAAGCGCGCGCAGGTGGTTTCTTAAGTCTGAT
GTGAAAGCCCACGGCTCAACCGTGGAGGGTCATTGGAAACTGGGAGACTTGAGTGCAGAAGAGGAAAGTG
GAATTCCATGTGTAGCGGTGAAATGCGTAGAGATATGGAGGAACACCAGTGGCGAAGGCGACTTTCTGGT
CTGTAACTGACACTGAGGCGCGAAAGCGTGGGGAGCAAACAGGATTAGATACCCTGGTAGTCCACGCCGT
AAACGATGAGTGCTAAGTGTTAGAGGGTTTCCGCCCTTTAGTGCTGAAGTTAACGCATTAAGCACTCCGC
CTGGGGAGTACGGCCGCAAGGCTGAAACTCAAAGGAATTGACGGGGGCCCGCACAAGCGGTGGAGCATGT
GGTTTAATTCGAAGCAACGCGAAGAACCTTACCAGGTCTTGACATCCTCTGAAAACCCTAGAGATAGGGC
TTCTCCTTCGGGAGCAGAGTGACAGGTGGTGCATGGTTGTCGTCAGCTCGTGTCGTGAGATGTTGGGTTA
AGTCCCGCAACGAGCGCAACCCTTGATCTTAGTTGCCATCATTAAGTTGGGCACTCTAAGGTGACTGCCG
GTGACAAACCGGAGGAAGGTGGGGATGACGTCAAATCATCATGCCCCTTATGACCTGGGCTACACACGTG
CTACAATGGACGGTACAAAGAGCTGCAAGACCGCGAGGTGGAGCTAATCTCATAAAACCGTTCTCAGTTC
GGATTGTAGGCTGCAACTCGCCTACATGAAGCTGGAATCGCTAGTAATCGCGGATCAGCATGCCGCGGTG
AATACGTTCCCGGGCCTTGTACACACCGCCCGTCACACCACGAGAGTTTGTAACACCCGAAGTCGGTGGG
GTAACCTTTATGGAGCCAGCCGCCTAAGGTGGGACAGATGATTGGGGTGAAGTCGTAACAAGGTAGCCGT
ATCGGAAGGTGCGGCTGGATCACCTCCTTTCTATGGAGAATTGATGAACGCTGTTCATCAATATAAGTTT
CCGTGTTTCGTTTTCGTTTAGTTTTGAGAGTTCAATTCAACATTGACTCTTAAATGAGGATATGATATAA
ATAAATCCTGCAATTTGTATGGGCCTATAGCTCAGCTGGTTAGAGCGCACGCCTGATAAGCGTGAGGTCG
ATGGTTCGAGTCCATTTAGGCCCACCATACATTTTGGGGCCTTAGCTCAGCTGGGAGAGCGCCTGCCTTG
CACGCAGGAGGTCAGCGGTTCGATCCCGCTAGGCTCCACCAAAAAGCTATTTTAAATAGCAAATGGTATG
TTCTTTGAAAACTAGATAACAGTGTAGCTCATATTTTTTAATTTTTAGTTTGGTTAAGTTAGAAAGGGCG
CACGGTGGATGCCTTGACACTAGGAGTCGATGAAGGACGGGACTAACGCCGATATGCTTCGGGGAGCTGT
AAGTAAGCTTTGATCCGAAGATTTCCGAATGGGGAAACCCACTATACGTAATGGTATGGTATCCTTACCT
GAATACATAGGGTATGGAAGACAGACCCAGGGAACTGAAACATCTAAGTACCTGGAGGAAGAGAAAGCAA
ATGCGATTTCCTGAGTAGCGGCGAGCGAAACGGAACATAGCCCAAACCAAGAGGCTTGCCTCTTGGGGTT
GTAGGACATTCTATACGGAGTTACAAAGGAACGAGGTAGACGAAGCGACCTGGAAAGGTCCGTCGTAGAG
GGTAACAACCCCGTAGTCGAAACTTCGTTCTCTCTTGAATGTATCCTGAGTACGGCGGAACACGTGAAAT
TCCGTCGGAATCTGGGAGGACCATCTCCCAAGGCTAAATACTCCCTAGTGATCGATAGTGAACCAGTACC
GTGAGGGAAAGGTGAAAAGCACCCCGGAAGGGGAGTGAAAGAGATCCTGAAACCGTGTGCCTACAAATAG
TCAGAGCCCGTTAATGGGTGATGGCGTGCCTTTTGTAGAATGAACCGGCGAGTTACGATCCCGTGCAAGG
TTAAGCTGAAGAGGCGGAGCCGCAGCGAAAGCGAGTCTGAATAGGGCGTTTAGTACGTGGTCGTAGACCC
GAAACCAGGTGATCTACCCATGTCCAGGGTGAAGTTCAGGTAACACTGAATGGAGGCCCGAACCCACGCA
CGTTGAAAAGTGCGGGGATGAGGTGTGGGTAGCGGAGAAATTCCAATCGAACCTGGAGATAGCTGGTTCT
CCCCGAAATAGCTTTAGGGCTAGCCTTAAGTGTAAGAGTCTTGGAGGTAGAGCACTGATTGAACTAGGGG
TCCTCATCGGATTACCGAATTCAGTCAAACTCCGAATGCCAATGACTTATCCTTAGGAGTCAGACTGCGA
GTGATAAGATCCGTAGTCAAGAGGGAAACAGCCCAGATCGCCAGCTAAGGTCCCAAAGTGTGTATTAAGT
GGAAAAGGATGTGGAGTTGCTTAGACAACTAGGATGTTGGCTTAGAAGCAGCCACCATTTAAAGAGTGCG
TAATAGCTCACTAGTCGAGTGACTCTGCGCCGAAAATGTACCGGGGCTAAATACACCACCGAAGCTGCGA
ATTGATACCAATGGTATCAGTGGTAGGGGAGCGTTCTAAGTGCAGTGAAGTCAGACCGGAAGGACTGGTG
GAGCGCTTAGAAGTGAGAATGCCGGTATGAGTAGCGAAAGACGGGTGAGAATCCCGTCCACCGAATGCCT
AAGGTTTCCTGAGGAAGGCTCGTCCGCTCAGGGTTAGTCAGGACCTAAGCCGAGGCCGACAGGCGTAGGC
GATGGACAACAGGTTGATATTCCTGTACCACCTCTTTATCGTTTGAGCAATGGAGGGACGCAGAAGGATA
GAAGAAGCGTGCGATTGGTTGTGCACGTCCAAGCAGTTAGGCTGATAAGTAGGCAAATCCGCTTATCGTA
AAGGCTGAGCTGTGATGGGGAAGCTCCTTATGGAGCGAAGTCTTTGATTCCCCGCTGCCAAGAAAAGCTT
CTAGCGAGATAAAAGGTGCCTGTACCGCAAACCGACACAGGTAGGCGAGGAGAGAATCCTAAGGTGTGCG
AGAGAACTCTGGTTAAGGAACTCGGCAAAATGACCCCGTAACTTCGGGAGAAGGGGTGCTTTCTTAACGG
AAAGCCGCAGTGAATAGGCCCAAGCGACTGTTTAGCAAAAACACAGCTCTCTGCGAAGCCGTAAGGCGAA
GTATAGGGGGTGACACCTGCCCGGTGCTGGAAGGTTAAGGAGAGGGGTTAGCGTAAGCGAAGCTCTGAAC
TGAAGCCCCAGTAAACGGCGGCCGTAACTATAACGGTCCTAAGGTAGCGAAATTCCTTGTCGGGTAAGTT
CCGACCCGCACGAAAGGTGTAACGATTTGGGCACTGTCTCAACCAGAGACTCGGTGAAATTATAGTACCT
GTGAAGATGCAGGTTACCCGCGACAGGACGGAAAGACCCCGTGGAGCTTTACTGTAGCCTGATATTGAAT
TTTGGTACAGTTTGTACAGGATAGGCGGGAGCCATTGAAACCGGAGCGCTAGCTTCGGTGGAGGCGCTGG
TGGGATACCGCCCTGACTGTATTGAAATTCTAACCTACGGGTCTTATCGACCCGGGAGACAGTGTCAGGT
GGGCAGTTTGACTGGGGCGGTCGCCTCCTAAAGTGTAACGGAGGCGCCCAAAGGTTCCCTCAGAATGGTT
GGAAATCATTCGTAGAGTGCAAAGGCATAAGGGAGCTTGACTGCGAGACCTACAAGTCGAGCAGGGACGA
AAGTCGGGCTTAGTGATCCGGTGGTTCCGCATGGAAGGGCCATCGCTCAACGGATAAAAGCTACCCCGGG
GATAACAGGCTTATCTCCCCCAAGAGTCCACATCGACGGGGAGGTTTGGCACCTCGATGTCGGCTCATCG
CATCCTGGGGCTGTAGTCGGTCCCAAGGGTTGGGCTGTTCGCCCATTAAAGCGGTACGCGAGCTGGGTTC
AGAACGTCGTGAGACAGTTCGGTCCCTATCCGTCGTGGGCGTAGGAAATTTGAGAGGAGCTGTCCTTAGT
ACGAGAGGACCGGGATGGACGCACCGCTGGTGTACCAGTTGTTCTGCCAAGGGCATAGCTGGGTAGCTAT
GTGCGGAAGGGATAAGTGCTGAAAGCATCTAAGCATGAAGCCCCCCTCAAGATGAGATTTCCCATAGCGT
AAGCTAGTAAGATCCCTGAAAGATGATCAGGTTGATAGGTTCGAGGTGGAAGCATGGTGACATGTGGAGC
TGACGAATACTAATAGATCGAGGACTTAACCATATAATATGTAGCAAATGTTATCTAGTTTTGAAGGAAT
ATGCCTTCATAGTTTGGTGATGATGGCAGAGAGGTCACACCCGTTCCCATACCGAACACGGAAGTTAAGC
TCTCTAGCGCCGATGGTAGTTGGGACCTTGTCCCTGTGAGAGTAGGACGTCGCCAAGCAACTAAAAACAC
AAGTCTTTTGACTTGTGTTTTTTTTATTTCCCATGAAATAGGTTAGGTTCTGTTAGTAAAAATGATGAAA
TATAGTAAGGGATTTTTTGAGCAGAAATATTAAGAAATTGATAAATAAATGGATAATCTTCAGAGCCATA
GCTTCCAAGTAAGTCATACCACCAATCTGTTTCATACCTAGAAATCATGCTTAAATTATAGAGCAATAAA
TAATGAACGAGGAGTTCAGGTAATACTGGTTTAGGATTTCTAGGATCAGTTGTAAGTGGTAAATAATAAG
TATTAGTAAGGTATTCATAGTATAAAGGAGTACTGTACATAGGATTCCATGATTGAATTGGCGCCGTAAA
AAGTAAATTCGATTCATTAGTTTTCTCAGGTACATGTTGCATTGATAAATGCTTACAGGATGTTTCAATG
TAGCGAGAAAATCTCTCTTTAGTCATATGTAATCGATCTAGTAGGTCTCCTGAAAAGGACAGCTCATTTT
TAATTGTTGAATCGATTTTATATAAAGTTGATCCTTTTTGACTATAGCGGAACAAATTTTGTAATTCTGG
AATATTTCCCATTAGTTCTAACATGTTAAATTTTTCTGCTTCTAAGTGTTTCATGTGAAATAGTTGTTCT
GCAACATGAGTAAACAATCCGTTTTTTTGTACCTTCACCTCATCTTCTAAAAATTGATACCCTTGTTTTT
TTCGTTTGCGAGTTGTAACGCCATGAGCTAAAACAGTAGTGGATTCAGGATAGTTAGGATCAATGGTTAG
TAGACATGCTTTAAAAAGTTGGCTAATTCCATAAAATAACAACATTGGTTGAATGGAAAATGGAGCTGTC
TTATATAATTCATAATAATTTTTCCCGTGTTCTAAGTAATAAATAAAGGGATAACAATTTTCAAAACTTT
TTTTTTCGGCATCCTGAATAGAGGATTTTTCATAACAACGGGCAAGATAACGTTGTACGTTTTGAGATGA
AAAAAAGAAACTTAACTGCTGCCAAGTGCAAGATGTTTGATGCATATATTACGCTCCTTTTATTGTCTAA
AAATTCTAACATATATATACGTCCTTGACAGTATTTTAACCAATTGATAAGCTACTAATAATAATTTCTG
GTATCATAGGGGGAACAATTATGTGGGAATCTAAATTTGTTAAAGAAGGTTTGACTTTTGATGATGTATT
ACTTGTACCAGCTAGGTCAGATATATTACCAAGAGAAGTAAGTGTTAAAACAGTTTTATCTGAAAGCTTA
CAGCTAAACATCCCGTTAATTAGTGCAGGAATGGATACAGTAACAGAAGCTGACATGGCTATTGCAATGG
CTCGCCAAGGTGGTTTAGGAATTATTCATAAGAATATGTCTATTGAGCAACAAGCAGAGCAAGTTGATAA
AGTAAAGCGCTCTGAAAGCGGCGTTATTTCAGATCCTTTCTTCTTAACTCCAGAACATCAAGTATATGAT
GCAGAACATCTTATGGGAAAATATCGTATCTCAGGTGTACCGGTTGTAAATAATTTAGATGAGCGAAAAT
TAGTTGGTATTATTACAAACCGTGATATGCGCTTCATCCAAGACTACTCAATCAAAATTTCTGACGTAAT
GACCAAAGAACAATTAATTACAGCTCCAGTTGGTACTACACTGGAAGAAGCTGAAAAGATCCTACAAAAG
TATAAAATTGAAAAACTCCCTCTTGTTGATAATAACGGTGTATTACAAGGGCTGATTACAATAAAAGATA
TTGAAAAAGTAATTGAATTCCCAAACTCTGCTAAAGATAAGCAAGGACGCTTATTAGTTGGAGCGGCAGT
TGGTGTAACAGCTGATGCTATGCTTCGTATCGATGCATTAGTAAAAGCTAGTGTAGATGCAATTGTACTT
GATACAGCTCATGGGCATTCTAAAGGCGTTATTGATAAGGTAAAAGAAGTTCGTGCTAAATATCCATCAT
TAAATATTATCGCTGGAAATGTTGCTACAGCTGAAGCAACGAAAGCATTAATTGAAGCTGGTGCAAACGT
AGTTAAAGTTGGTATTGGACCAGGTTCTATTTGTACAACACGTGTTGTAGCTGGTGTTGGTGTACCACAA
TTAACAGCAGTTTATGATTGTGCAACCGAAGCTCGTAAACACGGTATTCCAGTTATTGCTGATGGCGGTG
TTAAGTACTCTGGTGATATGGTTAAAGCTTTAGCAGCAGGAGCACATGTTGTTATGCTAGGTAGTATGTT
TGCTGGTGTTGCCGAAAGTCCTGGAGAAACTGAAATTTACCAAGGTCGTCAATTTAAAGTGTATCGTGGT
ATGGGTTCTGTCGGTGCGATGGAAAAAGGAAGTAAAGATCGTTACTTCCAAGAAGGAAATAAAAAACTTG
TTCCAGAAGGTATTGAAGGACGAGTACCATATAAAGGACCTTTAGCAGATACAGTTCACCAATTAGTTGG
TGGCTTACGTGCAGGTATGGGATATTGCGGAGCACAGGATTTAGAATTCTTACGCGAAAATGCACAATTC
ATTCGTATGTCAGGTGCAGGCTTACGTGAAAGTCATCCTCATCACGTACAAATTACAAAAGAGGCTCCAA
ACTACTCATTATAATGTCTTATATACAAATAGACAGAGATTTGATATCTCTGTCTATTTTTTTTTGATTA
TGTTAGAATAACGGTTATGTGAGTACATAGATATTGGGGGTAGCAAAAGTGAAAGGTATGTTTTGCAAAA
GATTCATTGCTTTGGTAACAGTGCTTACACTAGCTTGTAGCATTTTTATTCCATATAGCAATGCATCAGC
TGAAACAGGAGCCGCTTTAAACATTGAAGCAGGCGCGGCAATTTTAGTAGAAGCGAATTCTGGGAAAATT
TTATATCAAAAGAATGCAGATGAATTATTATCCATTGCTAGTATGACAAAGATGATGAGTGAATATTTAG
TTCACGAAGCAGTGGATAAAGGAAAACTTAAGTGGGACCAGAAAATTAAGGTTTCTGAATATGCATATAA
GGTTTCACAAGATGCTTCATTATCAAATGTTGCATTAGAAAATGGTGGCTCTTATACAGTAAAAGAGTTA
TATGAGGCAATGGCAATCTTTTCTGCAAATGGTGCAACAATTGCATTAGCAGAAGCAATTGCAGGTAAAG
AAGTAGATTTCGTAAAAATGATGAATGATAAATCGAAAGAACTAGGGTTGAAAAATTATAAATTTGTCAA
TTCTACAGGTTTAACGAATAAAGATTTAAAGGGAATGCACCCTGAAGGAACAACAGCAGATGAAGAAAAT
AAAATGTCTGCAAAGGATGTTGCAACTTTAGCACAACATTTAATTAAAGATTATCCAAAAGTGTTAGATA
CAGCAAAAATTCCTAAAAAAGAATTCCGTCCAGAAAAAGAGAAGTTTGCAATGTCAAACTGGAACTGGAT
GTTAAAGGGCTTAGTTAAAGAATATGATGGCGTAGATGGTCTGAAAACAGGCTCAACTCCAGAAGCAGGA
GATTGCTTCACTGGTACGGTTGAAAGAAACGGTATGCGTTTTATTTCTGTAGTTATTAAAACAAGTTCTC
ATACAGCACGTTTTGATGAAACAAAGAAGCTATATGATTATGGATTTGCTAACTTTGAAGTGAAACAAAT
GTATAAAAAAGGTTCTTCAGTAAAAGGACAAGAAACAGTAAGAGTAGAAAATGCGAAAGATAAAGATGTA
GCAGTTCAAACGAAACAAGCTATTTCACTTCCAGTGCCAAAAGGAAGTAAAGCTGTTTATAAAACAGAAT
TAAAAGAATCAAGTAAGGGACAAGAAGCACCTATTAAAAAGGGAGCTGCGCTTGGTCAAATGGTAATTAC
GCCAAAAGATACAAACGACCCTGGATTTTTAACTGGTAAGTCGTTGCAAGTGGATCTTGTAACAACATCT
GAAGTAGAAGAAGCAAACTGGTTTACTCGTGCTATGCGCGGAATTGGTTCATTCTTTAGTGGTATGTGGA
ATAGTGCTGTTGATACAGTAAAAGGTTGGTTTTAGAAGCTCCTCATGGTAGGGGCTTTTTTTTTATTCCT
ATTTTTCATACCGACTTTATGAAAAAGTAGTAGACAAGCATCTGATAGTTAGTGGTAGAATGTAAGAGTA
TTCTTAATTTTCGCCTTTAACGGGGGAAAGCAATTCACCTAGGGGGGTTTTTGTACATGACAAATGTAAC
AGGGACAGAGCGTGTAAAACGTGGAATGGCAGAAATGCAAAAAGGCGGCGTTATTATGGACGTAATTAAC
GCTGAACAAGCAAAAATTGCAGAAGAGGCAGGCGCAGTTGCCGTTATGGCATTAGAGCGTGTACCAGCAG
ACATTCGTGCAGCAGGTGGCGTTTCTCGTATGGCAGACCCAACAATCGTTGAAGAAGTTATGGGTGCAGT
GTCAATTCCGGTTATGGCAAAATGCCGTATCGGTCACCTTGTAGAAGCACGTGTATTAGAATCATTAGGG
GTAGACTATATCGATGAGAGTGAAGTATTAACTCCTGCTGATGAAGTATACCATTTAAATAAACGTGATT
ACACAGTTCCATTTGTATGTGGTTGCCGTGATATCGGAGAAGCTGCACGTCGTATTGCAGAAGGTGCATC
TATGCTTCGTACAAAAGGTGAACCAGGAACAGGAAACATTGTAGAGGCAGTGCGTCATATGCGCCAAGTC
AATGCAGAAATCCGTCAAGTTGCGAGTCTACGTGAAGATGAGTTAATGACATATGCAAAAAATACTGGTG
CTCCTTACGAAGTATTACTTGAAATTAAACGTCTTGGTCGCTTACCAGTTGTAAACTTTGCGGCAGGTGG
TATAGCAACGCCAGCAGATGCTGCATTAATGATGCAACTTGGTGCTGATGGGGTATTTGTTGGATCTGGT
ATCTTCAAATCAGAAAACCCAGAGAGATTTGCACGTGCAATTGTTGAAGCAACGACTCATTATGAAGATT
ACGAACTAATTGCAAGTCTTTCTAAAGGATTAGGTAATGCAATGAAGGGTATCGAAATTTCAACGTTATT
ACCAGAACAACGCATGCAAGAGCGTGGATGGTAATTAAAGGAGAACTTTAAAATGGTGAAAATCGGTGTA
CTAGGTCTTCAAGGTGCAGTTCGTGAACATGTAAAATCAGTTGAAGCAAGTGGTGCAGAAGCTGTTGTTG
TAAAGCGTATAGAGCAACTTGAAGAGATTGATGGTCTTATTTTACCAGGCGGTGAAAGTACAACAATGCG
CCGTCTTATTGATAAGTATGCTTTCATGGAACCACTTCGCACATTTGCAAAGTCTGGTAAACCAATGTTT
GGTACATGTGCAGGGATGATTCTTCTTGCGAAAACACTTATTGGCTATGAAGAAGCACATATTGGTGCTA
TGGATATTACAGTTGAGCGCAATGCGTTCGGACGCCAAAAGGATAGTTTTGAAGCTGCGCTTTCAATTGA
AGGCGTGGGTGAAGACTTCGTTGGTGTATTTATCCGTGCGCCGTATGTTGTAGAAGTAGCTGATAATGTT
GAAGTGCTTTCTAAGCATGGTGACCGAATGGTAGCGGTAAGACAAGATCAGTTTTTAGCTGCTTCATTCC
ATCCGGAATTAACAGATGATCATCGTGTAACAGCATACTTTGTTGAAATGGTAAAAGAAGCGAAAATGAA
AAAAGTTGTATAAGTAACTTGCAACTTGTATAAGATTATAGTAAATTGATGGTAACAATTTTATAAAATA
AGCGTGTTGATAGGAAATAGTAACAAATGTTGTTTCTTATAGAGAGTCGATGGTTGGTGGAAATCGATAG
AAACAGTTTGTGAATCCATCCTGGAATGGAATGTGGAACATCTTTTGGATTAGTAAGCATTCCCGGTGAA
GAGCCGTTATTTCTACTTGAGAGGAAAGCGGTAATGCTTTCAACTAGGGTGGCAACGCGGGTTAACTCCC
GTCCCTTTATATAGGGACGGGAGTTTTTTGTGTTTTATAAAATAAAAGGAGGAGTATATAATGCTTGATA
TTAAATTTTTACGTACAAACTTTGAAGAAGTAAAAGCGAAATTACAGCATAGAGGTGAAGATCTAACTGA
TTTCGGACGTTTTGAAGAACTTGATACGAGAAGAAGAGAACTACTTGTTCAGACAGAAGAATTAAAAAGT
AAACGTAATGAAGTGTCTCAACAAATCTCTGTATTAAAGCGCGAAAAGAAAGATGCAGAAGCTCTAATTT
TAGAAATGCGTGAGGTTGGAGAAAAAGTAAAGGATTTTGATAACGAACTTCGCACAGTTGAAGAAGACTT
AGAAAGATTAATGTTATCTATTCCAAATATCCCTCATGAGTCTGCTCCAGTCGGTGAAACAGAGGATGAT
AATGTAGTAGCGCGTACTTGGGGAGAAGTAAAAGAATTTACTTTTGAACCAAAACCACATTGGGATCTTG
CTACTGATTTAGGAATTTTAGATTTTGAACGCGCTGGGAAAGTAACAGGAAGCCGCTTCGTATTTTACAA
AGGTGCTGGTGCAAGATTAGAGCGTGCTTTAATTAGCTTTATGCTTGATCTTCATACTGATGAGCATGGA
TATGAAGAAGTATTACCTCCATATATGGTAAACCGTGCAAGTATGACAGGAACAGGACAACTTCCAAAGT
TTGAAGAAGATGCATTCCGTATTGAAAGTGAAGATTATTTCTTAATTCCAACAGCTGAAGTACCTGTAAC
GAATATGCATCGTGATGAGATTTTAAATAAAGAGCAATTGCCTATAAGATATGCTGCATTTAGCTCTTGC
TTCCGCTCTGAAGCAGGTTCAGCTGGTCGCGATACACGCGGTTTAATTCGCCAGCATCAGTTCAATAAAG
TAGAGCTTGTGAAGTTCGTAAAACCAGAAGATTCTTATGAAGAGTTAGAAAAATTAACAAATGATGCAGA
ACGCGTGTTACAATTATTAGAGTTGCCATATCGCGTTATGAGCATGTGCACAGGCGATTTAGGATTTACA
GCAGCGAAGAAATACGATATTGAAGTATGGATTCCAAGCTATGGCACATATCGTGAAATTTCTTCTTGTA
GTAATTTTGAAGCTTTCCAAGCGAGACGTGCAAATATCCGTTTCCGCCGTGAGCCAAATGGAAAACCAGA
ACATGTCCATACATTAAATGGATCTGGTCTTGCAATTGGACGTACGGTTGCAGCTATTTTAGAGAACTAC
CAACAAGAAGATGGTACAATTATAATTCCAGAAGTTCTTCGCCCTTATATGGGAGGAAAAACAGTTATTA
AGTAAATTTAAACATTCATCGGTATGAGTGATTGGTAATTATGAGCGTTGTCAGTACTGTAATGTAGGAA
GGGGAAAGTAAAATTTTCCTTTCCTCATAATTTATTTTAGTAGGGTTGACTAACTGTTTTTCTTTTGATA
TTATATTTGATGTCAATATGGAGGTATACCCAAGTCTGGCTGAAGGGATCGGTCTTGAAAACCGACAGGT
GGCGAGAGTCGCGCGGGGGTTCGAATCCCTCTACCTCCTCCAGATATAATTGACAACAGCGCATATAAGT
GGAGATTGGAGAACTCGTTACCAACACGTAACGAGTTTTTATTTTAAAACCAATCATAAAGTATGGTGTA
AGGTAATTTTGTCCTTATTACACACTCATATTCCGATGATTATCTTCATAGATATGAAAGGAGTCAACAT
GGATCTTATTATACAAACGTTTCCTTTAGATGGAAAAACTTTATATTATGTACAATGTCCTGTCTGTAAG
AACAATAGAATTTTAAACAGTGGTGCAAACGTATCACGCATTATTAGTGATGATACATTCCGTAAACTTT
GTGGTTGTACTTGTGATGTAAAACCAGCTACGAATAAAGTAGAGGTGCCAAAACAAGTTAAAAAAGCAGC
TGTAAAGAAAGAAGCGGCTCCAAAACGTACAGGTAAAGTATTAACGGCAGTAATTAATGGGAAAGAAATG
ACTGTTAAAGAGATTGCTGAAGCATACGATATTAGTACAAGTACTGTTCGTCAGCGTATTAACGCAGGAA
AACCTGAGAGTGAAATTATTGCTCCAACAAAGAAGAAGTAATTTAATAGGAAAACCCGTGCATATGCACG
GGTTTTTTATTTTACAAGTTTACGTGTTTGTTTTAAAAAATGGCCAATTTTTTTAATGATTGGTTCGATT
GAATCCCCATCTTTTAAAATATCGTACTCATTAATATTTAAGCGTAATACAGGGCATGAATTAAAGTTGT
TAATCCAGTTTTCATAACGTCCATGCATTTCTTTCCAGTACTCAATTGGCGTTTGTTGTTCCATTGGGCG
TCCGCGTTCTTGAATACGATCGACAATATCATCGAAAGAACCTTCTAAGTAAATTAATAAGTCTGGATGA
GGGAAGTAAGGAGTCATGACCATAGCGTCAAATAACCCTTTGTATGTTTCATAATCAGTTTCCGTCATCG
TACCTTTTTCATGATGCATCTTTGCGAAAATTCCAGTGTCTTCGTAAATAGAACGATCTTGAACAAAACC
GCCACCGTATTCAAAAATTCTTTTTTGTTCCTTAAATCGTTCTGCTAAAAAGTACACTTGTAGGTGGAAG
CTCCAGCGAGTGAAGTCCGCATAGAACTTGTCCAAGTATGGATTGGAATCTACTTTTTCAAATGATGTGC
GATAACCTAAAGCATTAGCTAATGCAGTTGTCATAGTTGATTTACCCACACCTACCGTTCCGGCGATAGT
GATTACTGCGTCATTGGGTATATCATATTTTTGCCTTAAATTCATTATTATTTCGACTCCTTTAAGAGAG
TATTTTGAAGGGCAGATAGGATGACGTTTAAATCATCAGGATTTTTTACAAAATCCATATCGTCTCCATT
AAATTTCAATACTGGTATTTCCGGATGATCTTTTTTAAAAGCATCCATTGCTGTTTCATAATCTTTTGTG
AGCTGTAGTAAGTAATTTGGATCCATGTTTTTTTCAAATTCTCTTCCGCGCATGGCGATTCGTTTTTGCA
ATGTTTCTAGGCTAGCTGTTAAATAAACAATGACGTTTGGCACAGGCATATCTTGTGTAAGGATACGATA
AATTTGCATGTACTTGTCATATTGAGAGTCTTTTAATGTGCGGGATGCAAAAATTAAATTTTTAAAGATA
TGGTAATCCGCTACTACTGGTTTCCTTTGATTCAAATACTTTATGTTAATATCTTCTAATTGTTTGTATC
TATTACAAAGAAAGAACATCTCTGTTTGAAAACTCCATTCGTCGATGTCTTCATAGAACTTTCCTAAAAA
GGGATTTTCATCAACAATCTCTTTTAGTAAGTGGAGTTGCATGTGAGTTGAAATTTCCTTCGCAAGTGAA
GTTTTTCCAACACCAATTGGTCCTTCAACCGTGATAAATGGTACTCCGGTCACGCTGTTTCCTCCTTTCA
ATCAGTGATTTACCGTGACTACTAAAAACACAAAACAGAATTATTGTAGCACAAGAGGGAAGCGAGCGGG
TTAATTTGATATAAAAAGTTAGAAAATAGATATATGTATTAATTAAATTTTATTTTGGATGACGATGTTA
TATTTGCTTTCAATGTAGTTTCCATTATTTTTAAAGCATGTATATTATCTTGGTCGCTGTTAGAGGCGAT
ACAATCCTGTGGTACATACAATGTATAATTTCTCATATGGGCATCATTAGCTGTAAATAGGATACATATA
TTTCCGGCAACTCCTGTTAATATTAGATTTTCTATTTTTAAATAACCTAGTAATGAATTTAAAGGTGTTT
CATAAAAAGCGGAATAATGTGGTTTAATAAAAATGTAATCATCAGAATTTGGAGCAATCTTATGGATTAT
ATTTTCGCTATATTTATTTGTGCAATGAGTAATAAGTTGGTCGATATCAGATCTCCAAAGTTGATAATGG
TCATTAACGTAAATTATAGGATAGCCGAAGGATTTCATTTTTTTCTTTAATTGTAAAATAGGGTTTGTGA
TAGTCTCACATTTTTGAGCTAGAATGGGTCCGTGGGAAAATTGAAAGTCATTAATCATATCGATAATGAG
CAAGGCGGTATTTTTCATATGTAATCCCCTCTCTTTTTTCTTTTAGGGTGGATTGAATATGTAAAAGTTA
TCCCCTGTGTAGTAAATGGAAATAAGTGTACTTTATTTGTAATGAAAGGACTATGTTATGGAACAAGATC
AAGATATTTATTTTATGCAATTAGCGATAGAAGAAGCCGAAAAGGCAGAGGAAATACAGGAAGTGCCAAT
TGGAGCAGTTATAGTGTTAGATGGTGAGGTAATTAGTGTTGCCCATAATTTAAGGGAAACTGAGCAAAGA
TCAATAGCTCATGCTGAGTTGCTAGCAATAGATGAGGCGTGTAAAAAATTAGGGACATGGCGTTTAGAAG
ATGCAACATTGTATGTAACATTAGAACCTTGTCCAATGTGTGCGGGTGGAATTGTTTTATCACGAGTGAA
GCGAGTTGTATATGGTGCAAGTGATCCGAAGGGCGGGTGTGCAGGGACATTAATGAATCTTTTAACGGAT
GAACGCTTCAATCATCAATGTGAAGTAGTATCTGGTGTATTAGAGGAAGAATGCGGTACGTTGTTAACAA
ACTTTTTTAGAGAGCTTCGTAAAAAAAGAAAAGCGATAAAAAAATTAGAGAAAAATACTGGGAACTAACG
TATTTGCATTTTATAAAGAAACAAGTTATACTGATAATGCCTTTAATGAAGGCAACCGAATATTGGTTTT
AACTTTGCCGTGCTAAGCGGGGAGGTAGCGGTGCCCTATACTCGCAATCCGCTCTAGCGAGGCCGAATCC
CCTCTCGAGGTTATGTTGCTGTAAGGTCTGCCTTAAGTAAGTGGTGTTGACGTTTGGGTCCTGCGCAACG
GGACCCCGTGAACCTTGTCAGGTCCGGAAGGAAGCAGCAATAAGCGGGTCTTCTCGTGTGCCGCAGGAGT
GCCTGAACCGAGCTAACTGCTTGAGTAACGCTTATGGTACGTAATCGACGGAGGGTGCACGGCAGTTATA
TATGTATACAAAACTCACCTTAATACAAAGGTGAGTTTTTTGTATAGAAAATAACTTTTGGAATCTATAA
ACAGAATGGGTTATAATAAATGAGATAATAACCTTTGAGGGAGGCCGTATTTTCGTGTCATACCAAGCGT
TATACCGAACATGGAGACCGCAAAAGTTCGAAGATGTAGTCGGTCAAAAGCACGTGACAAAAACGTTGCA
AAATGCCCTTCTTCAAGAGAAAGTTTCACATGCTTATTTATTTTCTGGTCCTAGGGGAACAGGAAAAACG
ACAATTGCAAAAGTATTTGCAAAAGCAATTAACTGTGAACATGCTCCGGTAGCTGAACCTTGTAATGAAT
GTCCTTCTTGTTTAGGAATTACACAAGGATCCATTTCAGATGTATTAGAAATTGATGCGGCTTCAAATAA
CGGTGTAGATGAAATTCGAGATATTAGAGATAAAGTAAAATATGCTCCAAGTGCTGTAGAATATAAAGTA
TACATTATTGATGAAGTTCACATGCTTTCTATAGGTGCATTCAATGCGCTTTTAAAAACCTTAGAAGAGC
CGCCAGGACATGTTATCTTTATTTTGGCGACAACAGAACCTCATAAGATCCCGCCTACAATTATTTCGCG
TTGTCAGCGTTTTGAATTCCGAAAAATATCAGTGAATGATATTGTTGAGAGATTATCAACGGTTGTGACA
AACGAAGGTACGCAAGTGGAAGATGAAGCATTACAAATTGTTGCCCGTGCTGCTGAAGGTGGTATGCGTG
ACGCGCTTAGTCTTATTGATCAGGCTATATCTTATAGTGATGAGATTGTTACGACAGAAGATGTATTGGC
CGTAACAGGATCTGTTTCTCAGCAATACTTAGGCAATTTAGTAGAATGCATACGTGAAAATGATGTATCA
AGAGCATTACAGATCATAGATGAAATGATGAGTAAAGGGAAGGATCCAGTTCGTTTTATGGAGGATTTCA
TTTACTATTATCGTGATATGCTTTTATATCAAACTTCACCGCAACTAGAACATATGTTGGAACGAGTAAT
TGTAGATGATCAATTCCATAAGTTGAGTGAAGAAATGCAACCGGAAGTGATCTATGAGATTATTCATACC
CTTAGTAAGGGACAACAGGAAATGAAGTGGACAAATCATCCGCGTATTTTCTTAGAAGTTGTTATGGTGC
AATTGTGTCAACAGTTTATGATGCAAGCAAACGGTACTGATCGTTTGCAAGCAATTATGAACAGGATGCA
GCAATTGGAGAAAGAGTTAGAGCAAGTCAAAAAGAACGGTGTGCCAGCTGGTGTACAACAGGAAGTAAGA
GAGACACGTGCAACACCAAAACCCGTACGAACAGGAAGTATGAAGATTCCTGTCGGGCGTGTAAATGAAG
TATTAAAACAAGCGAAGCGTCAAGATTTAGAACAATTAAAAGCTGTATGGGGTGAGTTGTTAGGAAGACT
CAAATCATATAACAAAGTAGCGTTTGCTGTTCTACTAGAAAATAGCGAACCAGTGGCAGCTTCAGATGAC
ACTTACGTTTTAGCATTTCAATATGAGATTCACTGTAAGATGGCGAGCGAAAATCGAGAAGCTATGGATA
CAGTAGAACAAGCTTTATTTGAATTGCTAAGTAAAAGGTTAAATATGATTGCCATTCCAAAAAGTGAATG
GGGTAAAATCCGTGAAGACTTTTTACAACGTGAAGGTGGAGAGTCTGAAGAAAGCCCGGAGAAAAAGGAA
GACCCTCTTATAGAAGAGGCAGTGAAATTAGTAGGACAAGAACTCATTGAAATAAAAGAGTAATAATAAT
TAGGAGGAATTAATTATGATGCGTGGCGGAATGGGAAATATGAATAACATGATGAAACAAATGCAAAAGA
TGCAAAAAGACATGGCGAAAGCACAAGAAGAGCTTGGTGAAAAAACAGTTGAAGGTACAGCTGGCGGCGG
AATGATTACAGTTATTGCAAATGGTCACAAGCAAATTCTTGAAGTGAAGATTAAAGAAGAGGTTGTAGAT
CCAGAGGATATCGAAATGTTACAAGACTTAGTGTTAGCTGCAACAAATGATGCACTTAAAAAGGCTGATG
AGCTATCAAACTCTACGATGGGTAAATTTACAAAAGGCTTAAACTTACCAGGTGGAATGTTCTAGGAGGA
TATTGATACATGCATTATCCAGAACCAATATCAAAACTAATCGATAGTTTTATGAAGTTGCCAGGTATCG
GACCGAAAACAGCGGTTCGATTGGCATTTTTCGTATTAGATATGAAAGAAGATGATGTGTTAGGTTTTGC
GAAAGCACTTGTAAATGCGAAGCGAGATTTAGCGTATTGTTCTGTATGTGGACATATTACTGATCGTGAT
CCTTGTTATATTTGTAATGATTCGCATCGAGATCAATCAGTTGTTTGTGTCGTGCAAGAACCGAAAGATG
TAATCGCGATGGAAAAAATGAAAGAGTATCAAGGTGTATATCATGTGTTACGTGGTGCGATTTCTCCTAT
GGAGGGAATTGGACCGGAAGACATTAATATCCCGCAACTCTTAAAGCGACTACATGATGAAACGGTACAA
GAAGTAATATTAGCAACAAACCCTAATATTGAAGGGGAAGCTACAGCGATGTATATCTCCCGCCTCTTAA
AACCTACAGGCATTAAAGTAACTCGTATTGCACATGGTCTGCCAGTTGGTGGAGATTTAGAATATGCAGA
TGAAGTGACACTATCGAAAGCATTAGAAGGTCGCAGAGAAGTATAAGAGGAGAAACAAAAATGTTCTTTC
AAAAAAAGGGTAAATTGCGTAAAGAGTATGATGATAAGTTAATTGTACTTTTGGAAAAAGTGAAGAATGA
GTGGTTACGTCAGAAGAGAATGGTCGAACAAAGTGTAGAACCATCTCAAGATGTCATTTGTTCTTTGAAA
ATAGCAGAGGCGAAATATTTCTTCTTGTTGAAAGAAGCAAAGCGTCGTCCTGTAAAAATGGAACAATGGT
AAAGGGTTCTGCTTTCTGAGCAGGCCTTTTTATTTTATTTGTTAAATGCTGAGGTGTTGTTTTATTAGGT
TTATATGAAAGAGATGCCGTTTATGATAACTGTTCTTTTTTATTGTCTTGTCCCATACAAATAGATGTAT
AGGTCATTCATAAGGAGGAAAAAATGAATTCTACAATTATTATTGTTGGCATTCTTACTTTAGTGTTTAT
TTTTCTTGTTTTTGGTGTTGCCTCTAAGCCATTACATTTTATAGGAAAGGTGATTTTTCATGTTACTCTA
GGCATAGCATTGCTTTTTATCGTAAATGTTGTAGGGACATATTTTGATTTTCATATCCCAATTAACATGG
GTACAGCGGCAATAACGAGTTTATTAGGCCTACCAGGTGTGGCGGCATTAGTGATTATTAAGCTTTATAT
CATGCCAAGATAAAATTATTTTGGCATTTTTTTAAAAAGTGTTGACTATTAAATGATTAATATGGTAAAT
TAATAAGCGTCGTCAGGAACGAAAGGAAAAAGTTGTTGACAGATTTAATGAGAAATGTTAAATTATAAAA
GTCGCTGAAACGCGATATTGAACTTTGAAAACTAAACGAAACAAACAACGTGAAACGTCAATTTTTATTT
TTAGATGCTAGACAAACTAACTTTATTGGAGAGTTTGATCCTGGCTCAGGATGAACGCTGGCGGCGTGCC
TAATACATGCAAGTCGAGCGAATGGATTGAGAGCTTGCTCTCAAGAAGTTAGCGGCGGACGGGTGAGTAA
CACGTGGGTAACCTGCCCATAAGACTGGGATAACTCCGGGAAACCGGGGCTAATACCGGATAACATTTTG
AACTGCATGGTTCGAAATTGAAAGGCGGCTTCGGCTGTCACTTATGGATGGACCCGCGTCGCATTAGCTA
GTTGGTGAGGTAACGGCTCACCAAGGCAACGATGCGTAGCCGACCTGAGAGGGTGATCGGCCACACTGGG
ACTGAGACACGGCCCAGACTCCTACGGGAGGCAGCAGTAGGGAATCTTCCGCAATGGACGAAAGTCTGAC
GGAGCAACGCCGCGTGAGTGATGAAGGCTTTCGGGTCGTAAAACTCTGTTGTTAGGGAAGAACAAGTGCT
AGTTGAATAAGCTGGCACCTTGACGGTACCTAACCAGAAAGCCACGGCTAACTACGTGCCAGCAGCCGCG
GTAATACGTAGGTGGCAAGCGTTATCCGGAATTATTGGGCGTAAAGCGCGCGCAGGTGGTTTCTTAAGTC
TGATGTGAAAGCCCACGGCTCAACCGTGGAGGGTCATTGGAAACTGGGAGACTTGAGTGCAGAAGAGGAA
AGTGGAATTCCATGTGTAGCGGTGAAATGCGTAGAGATATGGAGGAACACCAGTGGCGAAGGCGACTTTC
TGGTCTGTAACTGACACTGAGGCGCGAAAGCGTGGGGAGCAAACAGGATTAGATACCCTGGTAGTCCACG
CCGTAAACGATGAGTGCTAAGTGTTAGAGGGTTTCCGCCCTTTAGTGCTGAAGTTAACGCATTAAGCACT
CCGCCTGGGGAGTACGGCCGCAAGGCTGAAACTCAAAGGAATTGACGGGGGCCCGCACAAGCGGTGGAGC
ATGTGGTTTAATTCGAAGCAACGCGAAGAACCTTACCAGGTCTTGACATCCTCTGAAAACCCTAGAGATA
GGGCTTCTCCTTCGGGAGCAGAGTGACAGGTGGTGCATGGTTGTCGTCAGCTCGTGTCGTGAGATGTTGG
GTTAAGTCCCGCAACGAGCGCAACCCTTGATCTTAGTTGCCATCATTAAGTTGGGCACTCTAAGGTGACT
GCCGGTGACAAACCGGAGGAAGGTGGGGATGACGTCAAATCATCATGCCCCTTATGACCTGGGCTACACA
CGTGCTACAATGGACGGTACAAAGAGCTGCAAGACCGCGAGGTGGAGCTAATCTCATAAAACCGTTCTCA
GTTCGGATTGTAGGCTGCAACTCGCCTACATGAAGCTGGAATCGCTAGTAATCGCGGATCAGCATGCCGC
GGTGAATACGTTCCCGGGCCTTGTACACACCGCCCGTCACACCACGAGAGTTTGTAACACCCGAAGTCGG
TGGGGTAACCTTTATGGAGCCAGCCGCCTAAGGTGGGACAGATGATTGGGGTGAAGTCGTAACAAGGTAG
CCGTATCGGAAGGTGCGGCTGGATCACCTCCTTTCTATGGAGAATTGATGAACGCTGTTCATCAATATAA
GTTTCCGTGTTTCGTTTTCGTTTAGTTTTGAGAGTTCAATTCAACATTGACTCTTAAATGAGGATATGAT
ATAAATAAATCCTGCAATTTGTATGGGCCTATAGCTCAGCTGGTTAGAGCGCACGCCTGATAAGCGTGAG
GTCGATGGTTCGAGTCCATTTAGGCCCACCATACATTTTGGGGCCTTAGCTCAGCTGGGAGAGCGCCTGC
CTTGCACGCAGGAGGTCAGCGGTTCGATCCCGCTAGGCTCCACCAAAAAGCTATTTTAAATAGCAAATGG
TATGTTCTTTGAAAACTAGATAACAGTGTAGCTCATATTTTTTAATTTTTAGTTTGGTTAAGTTAGAAAG
GGCGCACGGTGGATGCCTTGACACTAGGAGTCGATGAAGGACGGGACTAACGCCGATATGCTTCGGGGAG
CTGTAAGTAAGCTTTGATCCGAAGATTTCCGAATGGGGAAACCCACTATACGTAATGGTATGGTATCCTT
ACCTGAATACATAGGGTATGGAAGACAGACCCAGGGAACTGAAACATCTAAGTACCTGGAGGAAGAGAAA
GCAAATGCGATTTCCTGAGTAGCGGCGAGCGAAACGGAACATAGCCCAAACCAAGAGGCTTGCCTCTTGG
GGTTGTAGGACATTCTATACGGAGTTACAAAGGAACGAGGTAGACGAAGCGACCTGGAAAGGTCCGTCGT
AGAGGGTAACAACCCCGTAGTCGAAACTTCGTTCTCTCTTGAATGTATCCTGAGTACGGCGGAACACGTG
AAATTCCGTCGGAATCTGGGAGGACCATCTCCCAAGGCTAAATACTCCCTAGTGATCGATAGTGAACCAG
TACCGTGAGGGAAAGGTGAAAAGCACCCCGGAAGGGGAGTGAAAGAGATCCTGAAACCGTGTGCCTACAA
ATAGTCAGAGCCCGTTAATGGGTGATGGCGTGCCTTTTGTAGAATGAACCGGCGAGTTACGATCCCGTGC
AAGGTTAAGCTGAAGAGGCGGAGCCGCAGCGAAAGCGAGTCTGAATAGGGCGTTTAGTACGTGGTCGTAG
ACCCGAAACCAGGTGATCTACCCATGTCCAGGGTGAAGTTCAGGTAACACTGAATGGAGGCCCGAACCCA
CGCACGTTGAAAAGTGCGGGGATGAGGTGTGGGTAGCGGAGAAATTCCAATCGAACCTGGAGATAGCTGG
TTCTCCCCGAAATAGCTTTAGGGCTAGCCTTAAGTGTAAGAGTCTTGGAGGTAGAGCACTGATTGAACTA
GGGGTCCTCATCGGATTACCGAATTCAGTCAAACTCCGAATGCCAATGACTTATCCTTAGGAGTCAGACT
GCGAGTGATAAGATCCGTAGTCAAGAGGGAAACAGCCCAGATCGCCAGCTAAGGTCCCAAAGTGTGTATT
AAGTGGAAAAGGATGTGGAGTTGCTTAGACAACTAGGATGTTGGCTTAGAAGCAGCCACCATTTAAAGAG
TGCGTAATAGCTCACTAGTCGAGTGACTCTGCGCCGAAAATGTACCGGGGCTAAATACACCACCGAAGCT
GCGAATTGATACCAATGGTATCAGTGGTAGGGGAGCGTTCTAAGTGCAGTGAAGTCAGACCGGAAGGACT
GGTGGAGCGCTTAGAAGTGAGAATGCCGGTATGAGTAGCGAAAGACGGGTGAGAATCCCGTCCACCGAAT
GCCTAAGGTTTCCTGAGGAAGGCTCGTCCGCTCAGGGTTAGTCAGGACCTAAGCCGAGGCCGACAGGCGT
AGGCGATGGACAACAGGTTGATATTCCTGTACCACCTCTTTATCGTTTGAGCAATGGAGGGACGCAGAAG
GATAGAAGAAGCGTGCGATTGGTTGTGCACGTCCAAGCAGTTAGGCTGATAAGTAGGCAAATCCGCTTAT
CGTAAAGGCTGAGCTGTGATGGGGAAGCTCCTTATGGAGCGAAGTCTTTGATTCCCCGCTGCCAAGAAAA
GCTTCTAGCGAGATAAAAGGTGCCTGTACCGCAAACCGACACAGGTAGGCGAGGAGAGAATCCTAAGGTG
TGCGAGAGAACTCTGGTTAAGGAACTCGGCAAAATGACCCCGTAACTTCGGGAGAAGGGGTGCTTTCTTA
ACGGAAAGCCGCAGTGAATAGGCCCAAGCGACTGTTTAGCAAAAACACAGCTCTCTGCGAAGCCGTAAGG
CGAAGTATAGGGGGTGACACCTGCCCGGTGCTGGAAGGTTAAGGAGAGGGGTTAGCGTAAGCGAAGCTCT
GAACTGAAGCCCCAGTAAACGGCGGCCGTAACTATAACGGTCCTAAGGTAGCGAAATTCCTTGTCGGGTA
AGTTCCGACCCGCACGAAAGGTGTAACGATTTGGGCACTGTCTCAACCAGAGACTCGGTGAAATTATAGT
ACCTGTGAAGATGCAGGTTACCCGCGACAGGACGGAAAGACCCCGTGGAGCTTTACTGTAGCCTGATATT
GAATTTTGGTACAGTTTGTACAGGATAGGCGGGAGCCATTGAAACCGGAGCGCTAGCTTCGGTGGAGGCG
CTGGTGGGATACCGCCCTGACTGTATTGAAATTCTAACCTACGGGTCTTATCGACCCGGGAGACAGTGTC
AGGTGGGCAGTTTGACTGGGGCGGTCGCCTCCTAAAGTGTAACGGAGGCGCCCAAAGGTTCCCTCAGAAT
GGTTGGAAATCATTCGTAGAGTGCAAAGGCATAAGGGAGCTTGACTGCGAGACCTACAAGTCGAGCAGGG
ACGAAAGTCGGGCTTAGTGATCCGGTGGTTCCGCATGGAAGGGCCATCGCTCAACGGATAAAAGCTACCC
CGGGGATAACAGGCTTATCTCCCCCAAGAGTCCACATCGACGGGGAGGTTTGGCACCTCGATGTCGGCTC
ATCGCATCCTGGGGCTGTAGTCGGTCCCAAGGGTTGGGCTGTTCGCCCATTAAAGCGGTACGCGAGCTGG
GTTCAGAACGTCGTGAGACAGTTCGGTCCCTATCCGTCGTGGGCGTAGGAAATTTGAGAGGAGCTGTCCT
TAGTACGAGAGGACCGGGATGGACGCACCGCTGGTGTACCAGTTGTTCTGCCAAGGGCATAGCTGGGTAG
CTATGTGCGGAAGGGATAAGTGCTGAAAGCATCTAAGCATGAAGCCCCCCTCAAGATGAGATTTCCCATA
GCGTAAGCTAGTAAGATCCCTGAAAGATGATCAGGTTGATAGGTTCGAGGTGGAAGCATGGTGACATGTG
GAGCTGACGAATACTAATAGATCGAGGACTTAACCATATAATATGTAGCAATGTTATCTAGTTTTGAAGG
AATATGCCTTCATAGTTTGGTGATGATGGCAGAGAGGTCACACCCGTTCCCATACCGAACACGGAAGTTA
AGCTCTCTAGCGCCGATGGTAGTTGGGACCTTGTCCCTGTGAGAGTAGGACGTCGCCAAGCAACTAAAAA
CACAAGTCTTTTGACTTGTGTTTTTTTGTATTGTTAAAAAGAATGGGAAAGAAGTAATGGTAATACAAAC
ACGTTGCCCAAGAGTTAATCATATTATATAAGAGATGGGTGTATATTTTTCTGGAAATTGTTAAGGATTA
GAAGTATAAAATAGGTTCACTTAAATAGGGAGGGAAGGTTATGAAATTACAAAGTGAAGTTTGTATTGTT
TGTGAGACAAAAAGAAAAGAAGGTATATATGTTTATAATAATTTAATATGTTATGAATGTGAAAAGGATA
TGGTGAATACAGAGACAGATGATCCGAAATATATACATTATTTAAAGCAACTTCGAAAATTAGAAGTATC
ATATTTTTAAATAGGCATATGCCTATTATTTTTTTTGTTCTGTATAATAGATGGAGAATGAATAATAAGG
AAGAGATGTAGATGAATCAAAATCATATGCCTTTATATGAGGCGTTAATCGAGTTTAAAGAAAGAGGGCC
GTTATCCTTTCATGTCCCAGGTCATAAGAATGGTTTAAACTTCCCTCAGAAGGCAATAAGAGAGTTTAAA
GATATTCTATCTATTGATGTAACTGAGTTAGCAGGACTAGATGATTTGCATAGTCCGTTTGAATGTATAG
ATGAGGCACAACAATTATTGGCTGAAGTGTATGATACAAAGAGAAGTTATTTTTTAATTAATGGTTCAAC
AGTCGGGAACTTAGCGATGATTTTGTCTTGTTGTGGGGAACATGATATTGTTCTTGTACAAAGAAATTGT
CATAAATCAATTATTAATGGTTTAAAACTAGCGGGAGCAAATCCCATTTTTTTAGATCCATGGATTGATG
AAACTTATAATGTACCAGTGGGAGTTCGTAATGAAATTATTAAGAAAGCAATTGGAAAATATCCAAATGC
GAAAGCACTCATTCTAACGCATCCTAATTATTATGGTATGGGCATGGATTTAGAGGCAAGCATCGCTTTT
GCACATGCACATGAAATCCCTGTTTTGATAGATGAGGCACATGGGGCACATCTTTGTTTAGGAGAACCAT
TCCCGAAATCAGCGTTAACATATGGTGCAGATATTGTAGTGCATTCTGCACATAAGACATTACCCGCAAT
GACAATGGGTTCCTATTTACATATAAATAGTTACTTAGTAGACGAAGAGAAGGTTACTACTTATTTAAGT
ATGCTACAATCTAGTAGTCCATCGTATCCAATTATGGCTTCCTTGGATATAGCACGCTTTACAATGGCGC
GTATAAAAGAAGAAGGTCATGGTGAAATTGTTGAGTTTTTACGGAGATTTAAGGAACGGTTACGTTCTAT
TCCCCAAATCGCCATTTTAGAATATCCGTTGCAAGACGAGTTAAAGGTTACCGTACAAACTCGTTGTCAG
TTATCAGGGTACGAATTACAGTCCGTATTTGAAAAGGTCGGTATATATACAGAGATGGCTGATCCGTACA
ATGTCCTATTTATTTTACCCCTGCAAGCAAATGAGGGGTATATGAAGGCTATAGAGATGATCCGAGTAGC
ATTGCAACATTATGACGTGAAAGACAAGAGGGAATCTATTCGTTATACTTATAAAGGTGAATTCTCTCCT
TTGCCGTATACGTATAAACAACTAGAAAGATATGGAACAAAGATAGTATCTATAGAAGAGGCTGTTGGAA
TGATAGCGGCGGAAATGGTGATTCCGTATCCACCTGGGATTCCATTGGTTATGTATGGAGAGAGAATTAC
TTCAGAGCATAAAGAGCAAATTATGTATTTAGAGAGAGCAGGAGCTCGTTTTCAAGGTAATACGAAATAT
ATGAAAGTGTATGATATAGAAAGTAGGTTTTAGGATGAAGGGATTATTTGTAACAATTGAAGGCCCAGAA
GGTTCAGGTAAAACAACGTTAATTAAAAGCTTATTGCCATATTTTGAACAAAAAGCACAAAAGGTAATGG
CGACAAGGGAACCAGGTGGTATTGCAATTTCTGAGGACATTAGGACGATTTTACATAAACAAGAATATAC
GATGATGGAAGCACGTACAGAAGCGCTTCTTTATGCTGCTGCGCGCAGACAACACTTAGTAGAAAAAGTT
ATGCCAGCACTTAATGAGAACTATCTCGTGTTATGTGATCGTTTTATAGATAGCTCTTTAGCATATCAAG
GCTATGCAAGAGGATTGGGTATGGATAAGGTATTTGAAATAAATCGTTTCGCAACAGAGGACTGTATGCC
TAGTTTAACAATTTATCTAGACATTGAGCCTGAGGTTGGCTTGGCTCGGATTGAAAAAGATGCAGGACGT
GAAGTAAATCGACTAGATATGGAAGATATCTCTTTCCATAAACGTGTGCGCGAAGGGTATTTACAAGTTG
TAGAACGTTTCTCGGAGCGTATTGTATTGGTAAATGCTGATCAGCCGATGGAAAAACTTATAGAAGAAGT
TGTTCAGATTATAGAAGATAAATTGTTATAATAGAAGGAAAGAATGAAATAAGTGAGGTATGCATTATGA
TGAAGACGTGGGAGCAGCTTTCTGCTATACAACCCATCGGTGTAAAAATGTTGATGAATAGCATTGCAAA
AGAGCGTATATCCCACGCTTACTTGTTAGAGGGAGGGAAAGGTACGGGAAAGTTTGCGACAGCAATTCAA
ATGGCAAAGAGTTTCCTCTGTTCTCAGCGGAATGGAGTAGAGCCCTGTCATGTATGCACAAATTGTAAGC
GAATTGATTCAGGTAACCACCCTAACTTACATATTGTAAAACCAGACGGATTATCTATTAAGAAGCAGCA
AATTCATGATTTACAAGAAGAGTTTTCAAAAACAGGATTAGAGGCAAATAAAAAATTATATATTATTGAG
CACGCAGATCGTATGACGGCAAATGCGGCAAATACACTTTTGAAATTTTTAGAAGAACCAAGTAGTGATA
CAACCGCTATTTTACTTACTGAACAAAGTCATCAAATTTTAAATACGATTTTATCTCGTTGCCAAGTTGT
TACGTTTAGACCGTTACCTACAGAATCTTTAATTAGAAGATTACAGGAAGAAGGTATTACAGCATCTTTA
TCGACACTTGCTGCTCAACTCACAAATAGTTTTGATGAAGCTTTAGCTTTATGTAGTGATGAATGGTTTG
CACAAGCACGAGCTTTAGTGATAAAATTATGTGAAGCGCTCGAAAAAGATAAAACCTCTATTTTTTTTGT
ACAAGAAAAATGGGGAAAACACTTTGGAGAGAAAGAACAATTACAGCAAGGGTTAGATATGTTACTCCTT
ATTTATAAGGATTTACTATATGTTCAACTTGGAGAAGAAGATCGTCTTGTTTTTCATGAGCAGAAAGAGA
TGTTTGAATCGTTTTCCTATGCTCAGAAGCGCATTGTATCAGCTCTCTTTAATATATTAGAGGCAAAAAA
TAGAATCAACGCTAATGTAAATGCGCAGCTTGTGTTCGAACAGTTAGTGTTGCGGTTGCAGGAGGGATGA
CCGTTTTGTATGATGTAGTAGGTGTTCGCTTTAAGAAGGCCGGAAAGGTATATTACTTTGATCCAAATCA
GTTCGATATCTCTGAAAATGAGTTTGTTATTGTAGAAACGGTAAGAGGTATTGAATACGGAAAAGTAGTT
ATTACCAAAAAGCAAGTTGATGAAAACGACGTTGTATTACCGCTAAAAAAGGTTATTCGTATTGCAAATG
AAAATGATCGTACCATTGTTGAAGAGAACAAACATGCTGCAAAAGAAGCATATCAAGTCTGTCAGCAAAA
GGTAGTAGAGCATAATCTTGATATGAAACTTGTAGATGTAGAGTATACATTCGATCGTAATAAGATTATT
TTCTATTTTACTGCGGATGGTCGGATTGATTTCCGCGAACTAGTGAAGGACTTAGCGGCAATTTTTAGAA
CAAGAATTGAACTAAGACAAATTGGTGTTCGTGATGAAGCGAAGATGCTAGGTGGTATTGGTCCATGTGG
TCGTATGCTTTGTTGTTCTACTTTTTTAGGAGATTTTGAACCTGTATCCATTAAAATGGCAAAGGATCAA
AATTTATCATTAAATCCTGCAAAAATCTCTGGTTTATGTGGTCGCTTAATGTGTTGCTTAAAATATGAGA
ATGATGAATATGAGGCAGCAAAGGAACAACTTCCTGATTTAGATCAACGTATACAAACCCCGCATGGTAC
CGGCCGTGTGATCGGATTAAATATTTTAGAAAGATTAATTCAAGTGGAACTAGTAGACAAGGAACGGATA
GTAGAATATACGTTAGATGAGTTAGTGAATAAAGGGGTCGTTTCGAGTCAAACCACAGATTAATGAGGTG
GGTGCTTGTGGAGAAAAAAGATATTTTTGAATCGGTTTCTAGTATGGAAGAGCAAATTGGACATTTATAC
AAACAGTTGGGAGAGTTAAAACAGCATCTTGCAGAGTTGTTGGAAGAAAACCAGCATATAAAAATGGAAA
ATAACAATTTGCGACACCGTTTTGAAGAAGTACAGAATAAAGAAAAACAAAAAACTCAAAAGCGTAAAGA
AGTGAAGCCGAAAACAGATATTGGTGAAGGCTATGACAATTTAGCGAGACTGTATCAAGAAGGTTTTCAT
ATTTGCAATCTACATTATGGAAGTGTACGTAAAGAGGGAGATTGTTTGTTCTGTCTGTCATTCTTAAATA
AAAAGTGAAATTACCTTTCCAATTATAATTGGAAAGGTAATTTTTTATACATGAAATAGGGTAGGTTAAG
GGTAAGAAAAGGAGCAGTATATGAATTTATATGAAGATGAACGTTTAGATTACTTATTAGCGCAAGACAT
GAAGATTATACAAAGCCCATCAGTATTTAATTTTTCTTTAGATGCTGTTTTACTGGCAGATTTTGCATGG
GTACCAATTCAAAAGGGGAATTTACTTGATTTGTGTACAGGTAACGCAGTTGTCCCCCTTCTATTAAGTA
CAAGAACAAAAGGAAAGATTACTGGTGTGGAAATTCAAGAACGCTTATATGATATGGGAGTAAGAAGTGT
TCAATATAATGGGCTGGAAGAAAGAATTCACCTCATACATGGAGATTTGAAAGATATGCCAGAGAAACTC
GGACGTCATCAATATGATGTTGTTACATGTAATCCACCATATTTTCAAACACCTCAAACTTCAGAGAAAA
ATATGAATGAACATTTAGCGATAGCTCGTCATGAAATTATGTGTACATTAGAAGATGTTGTATCTGCAAG
TAGTCAGTTAGTAAAACAAGGTGGGAAAGTGGCGTTTGTACATCGTCCAGGGCGATTACTCGACATTGTC
ACATTAATGCGTAAATATAAAATTGAACCAAAGCGTGTGCGATTTGTTTATCCTAAGGTTGGAAAAGAAG
CAAATACATTGTTAATTGAAGGAATTAAGGATGGAAATGCAGATTTAAAAATTTTACCACCTCTCGTTGT
ATATGAGAACAATAACGAATATACAAAGGAGATACGTTCAATTTTATATGGAGAAGAATAAGCATTTTTT
TTATGTGGTAGAGTGCTCTGATGGAAGTTATTATGCTGGATATACAAACCATATAGAAAAACGAATACAG
ACTCATAATAGCGGCAAAGGAGCTAAGTATACACGCGTCAGGCTTCCTGTCGTTTTAAAATATGTAGAGA
CCCATGATGATAAGCGTACAGCTATGCAAGCGGAGTATTACTTTAAGCAATTAACGAGAAAACAAAAAGA
GGCATATATGCAAAAAGGAGAACGCTATGTGGCAACAAAAAAGCTTTCAACAAAATGAAAAGGGAGTTTT
ATATTTAGTACCAACTCCTATTGGAAATTTAGAAGATATGACATTTCGTGCAATCCGAATTTTAAAAGAA
GTTGATTTAATTGCTGCTGAAGATACGAGACAAACGAAAAAACTTTGTAATTATTTTGAAATTGAAACAC
CTGTCACGAGTTATCATGAGCATAATAAAGAAGTAAGTGGAAAGAGAATATTAGAGAAGTTAGAGGATGG
AAAGAATGTAGCACTTGTTAGTGACGCTGGTATGCCGTGTATTTCTGATCCGGGTTACGATATTGTTGTT
GAGGCAGTAGTTGAGCAATATCATGTAATTCCGCTTCCTGGAGCAAATGCAGCCCTTACAGCATTAATTG
CATCCGGTCTTGAAACAAAGCAGTTTTATTTCTATGGTTTCTTGCAGAGAAACAAAAAGGAACGGAAGAT
GGAGTTAGAAAAGCTTCGTTATGTACAAACTACAATGATGTTTTATGAAGCGCCTCATCGTTTAGATGAT
ACTTTAATTTCGATGCAGGAAGTGTTGGGAAATAGAGAGATTGTATTGTGTCGAGAGTTAACGAAAAAAT
TTGAGGAATTTATTCGAGGGACAATTCAAGAAGCAATTGAGTGGACGAAGCAAAATGAAGTACGTGGTGA
GTTTTGTATTTTAGTAGCTGGTTCAACAGAAGAACCTGCTCCAGAAGAACAATGGTGGGAATCTCTTTCA
GTATATGATCATATTGAACACTATATAAATGAAAAAGGTATGAATTCAAAAGAAGCGATTAAAACAGTCG
CTAAAGATCGAGATTTGTCGAAAAGAGATGTATACCAAATCTATCATGTCGATAAAAAATAAGCTTCTCA
TAATTGAGAAGCTTATTTTGCTGTTTCGATATAATCTTGAAGTTCGTTTAAGATTTGCTCAGCGCCTTCT
TTGCTTAAGATGATTTTACCTTCAGCTAAAGAAAGGTTACCGTCAGATACTTCACCAGTTACTTGGCAAG
TCATGTTTGGTTTATATTTCTTTAAGATGATTTTTTCGTCATCAACATAGATTTCAAGAGCGTCCTTTTC
TGCAATACCTAAAGTACGGCGTAATTCGATTGGAATTACTACACGACCTAATTCATCAACTTTACGAACA
ATACCAGTAGATTTCATAATTTTTTTCCTCCTAAATAAATAGTTTATAAGTTTCGAGTCTATTTTTAGAT
TCGTCATTTTTCGACAAAATACCCTATGGACATATGATACCAATCATTTACATTTCCGTCAATTCTTAAA
TTCTATATTTTTTAAAAAGATTTATAGATTTCTTATTTCTTATATATAATAGATTGAGAGGAAATTCCAC
AATTATTTACAATATTTTCAGAAAAAAATAACAAATTTTAAGTGGAGATTGTATATTTTTTTGAAATATG
AGCAATAGATGATAAAGATATCGAGCATTAAGACCCAGAATTCAAAATTAGGTTGGCTTAAAGAAGATAA
GTGAGATTCGGGCTGCTCGTAAAAGCCCGATTGATGTGGGCTAATAATCAGTGGGGATGAAGAAAAACCC
CACTGATTAAAGTTTCACTTTATATATGAGTTTTTGATATACTGTTTATAAATACATATGAGGTTATTCG
GGAGGTCCAAAACAATGACAGAGGAAAATAAGTCCTTTTATATTACTACCCCAATTTATTATCCAAGTGG
AAAATTACACATTGGACATGCTTATACGACAGTAGCAGGAGATGCGATGGCACGATATAAGCGTATGCAA
GGATATAATGTGCATTATTTAACAGGAACTGATGAGCATGGACAGAAGATCCAAAAGAAAGCAGAAGAGT
TAAATATTACGCCACAGGCATATGTTGATAATATTGTTGCAGGAATTAAAGAGCTTTGGGAGAAGATGGA
TATTTCTTATGATGATTTTATTCGTACAACTGAAGATCGTCATAAAGATGTTGTCGAAAAAATCTTTAAG
CAATTAGTAGATCAAGGTGACATTTATCTTGATGAATATGAAGGTTGGTATTCTGTACAAGATGAGACGT
TCTATACAGAGCACCAATTAGTAGATCCAATTATGGAAGGTGACAAAGTAGTTGGAGGAAAAAGCCCAGA
TAGTGGTCATGATGTAGAACTTGTTCGTGAAGAATCTTATTTCTTTAGAATGGGTAAATATGTCGACAGA
CTATTAAAGTTCTATGAAGATAATCCACATTTCATTCAGCCGGAGTCTCGTAAAAATGAAATGATTAATA
ATTTTATTAAACCAGGATTAGAAGATTTAGCAGTTTCTCGTACTTCATTTGACTGGGGAGTTCGTGTTCC
TGGTAACCCAAAACACGTTATTTACGTATGGGTTGACGCATTATCTAACTATATTACGGCGTTAGGTTAT
GGAACAGCAAATGAAGAGAAATATAAAAAATTCTGGCCTGCAGATGTGCATTTAGTTGGGAAAGAAATCG
TTCGTTTCCATACAATTTATTGGCCGATAATTTTAATGGCATTAGATTTACCTCTTCCAAAGAAAGTCTT
TGCTCATGGCTGGATTTTAATGAAGGATGGAAAGATGAGTAAGTCAAAAGGAAACGTAGTAGATCCAGTT
ACATTAATCGATCGTTATGGTTTGGATGCATTACGTTATTACTTACTTCGTGAAGTTCCATTTGGATCTG
ATGGCGTATTTACACCAGAAGGATTTGTGGAGCGTATTAATTTCGACTTAGCAAATGACTTAGGTAATTT
ATTAAATCGTACAGTAGCTATGATTGATAAGTACTTTAACGGAGAAATCCCTGCATTTAAAGCAAATGTA
ACAGAATTTGATGAAACGTTAGTAGCGTTTGCACAAGATACTTTGAAAAAAGTAGAAGAAGCAATGGAGA
ATATGGAGTTCTCTGTAGCGTTAGGATCTATTTGGCAATTGGTTAGTCGTACGAATAAATATATTGATGA
AACACAACCATGGGTATTAGCAAAAGATGAGAATGATCGTGAAAAGTTAGCTTCCGTAATGGCTCATTTA
GCAGAAGTACTTCGTCAAACAGGTATTATGCTTATGCCATTCTTAACAGTAGCACCAAGCAAGATGTTTG
CTCAGCTTGGCCTTACTGATGAGGCTCATAAATCTTGGGAAAGTCTATCTACAATTGGCTGTATTCCAGC
TGGAACAAAAGTAGAAAAAGGAAACCCAATTTTCCCTCGTTTAGAAATAGAAGTGGAAGTAGAGTACATT
AAAGAACAAATGAAAAGCTCTGCCCCTAAAGTAGAAGAGAAAAAAGAAGAAGAGCCGAAGGCAGAAGAAA
TTACAATTGATGATTTCTTTAAAGTAGAATTACGCGTAGCTGAAGTACTATCTGCTGAACCTGTGAAAAA
AGCAGACAAGTTGTTAAAAATTCAACTAGACTTAGGCACAGAAAAGCGTCAAGTTGTTTCTGGAATTGCA
AAATTCTATTCGCCAGAAGACCTAAAAGGTAAAAAGGTTATTTGTGTAACAAACTTAAAACCTGTAAAAT
TACGCGGTGAATTATCGCAAGGTATGATTTTAGCGGGTGAAGAGAATGGCGTATTGTCATTAGCATCGAT
TGACCAAAATCTACCAAATGGTACAAAAATCAAGTAATTAAGACAAGAAAAGAGATGTTTCACGTGTAAC
ATGTGTGAAGCGTCTTTTTTCTTTTTACATTCTCTATTTTTGCATTAAGATTGTAGTATTGTTATCGTTA
AGTTATTAAAGAACTTATTTTTGTAGAATAAACTTGATTTCAATATAAAAGGAGTTATGTATTATTATGT
TGTTTGATACACATTCGCATTTGAATGCAGAGCAATTTGAAGAAGATTTGCAAGAAGTTATTGCCCGAAT
GAAAGAAGCGGGAGTTACTTATACAGTTGTAGTTGGTTTTGATGAAGTAACGATAAAAAAGGCGATGGAA
TTAGCTGAAGCTTATGATTTTATTTACGCTGCGGTTGGATGGCATCCAGTTGATGCAATTGACATGACAG
AAGAACATTTAGCTTGGTTAGAAGAACTTGCTTCTCATCCTAAAGTCGTTGCACTTGGAGAAATGGGTTT
AGATTATCATTGGGATAAGTCTCCAAAAGAAATACAGAAAGAAGTATTTCGTAAACAAATTGCATTAGCA
AAAAAAGTGAAATTGCCGATTATTATACATAATCGCGATGCAACTCAAGATATTGTTGATATTCTAGAAG
AAGAGAATGCAGCTGAAGTAGGAGGCATTATGCATTGTTTTAGCGGCAGCGTAGAAGTAGCAGAGCGATG
TGTTGATATGAACTTTCTAATTTCGTTAGGCGGACCAGTTACATTTAAAAACGCTAAAAAGCCGAAAGAG
GTTGCTACGGAGATTCCATTAGAGAAATTGTTAATAGAGACGGATTGTCCATATCTAACGCCGCATCCAT
TTCGAGGGAAACGAAATGAACCGAGTTATGTAAAACTCGTAGCAGAAGAAATTGCGAATTTAAAAGGTGT
TTCTTATGAGGAAGTTGCAGAAATGACAACCAAAAATGCAAAAGTTTTATTTGGTGTTGAATAAAAAAGA
ATGGGGAAACCTGTTCTTTTTTATTTTGAAAAAACACTAGTAGAAGTGATGAAGAAAATAAATGTGAATG
ATGAAGTGTTACAATAAGGACAGAGAACAAAGATTTTTCTATTCTATTTTTTAAAATATAAGAATGAGGA
AAATAATAATGGAAAAGTCGTCATTTTTTTGTTTTACTAAGTAGAGACGAAACGAGTGTGGAGGCAAGCA
TGAAAATAAAAGAGATTATCGTTGTAGAAGGTAAAGATGATACAGTTGCGATTAAGCGTGCTGTTGATGC
GGATACAATTGAAACGAACGGTTCAGCAATCGGTGATCATGTTATTGAGCAAGTTAAATTAGCGCAGCAA
AAAAGGGGCGTTATTATTTTCACAGATCCAGATTATCCTGGAGAGCGTATTCGAAAAATTATTTCTGACA
AGGTTCCCGGCTGTAAGCATGCCTTTTTACCGAAGGAAGAAGCGCTTGCTAAAAGGAAAAAGGGAGTTGG
GATCGAACATGCTTCTAATGAGTCGATTCGCCGTGCTCTAGAGAATATACATGAAGAAATGGAAGCTTAT
ACAAGTGAAATTAGTTGGAGTGATTTAGTCGATGCAGGCTTAGTGGGCGGAGAAATGGCAAAGAGCCGCA
GAGAAAGAATGGGTAAGCTATTAAAGATTGGTTATACAAATGCAAAACAGTTACATAAACGATTACAGAT
GTTTCAAGTTTCAAAGGAATCATTTGGAGAAGCTTATAAGCAAGTAATACAGGAGGAAAAAAAATGAAGG
ATATCGCAACGCCAAATCGTACAAAAGACATTGTTGAAAAGTATGGATTTTCATTCAAAAAAAGTTTAGG
ACAAAACTTTTTAATTGATACAAATGTATTAAATCGTATTGTCGATCATGCAGAAATCGGTTCAGAAAGT
GGTGCAATTGAAATTGGACCAGGTATCGGTGCATTAACAGAGCAATTAGCGAAGCGTGCTAAAAAAGTAG
TGGCTTTTGAAATTGATCAAAGACTATTACCAATTTTAGATGAGACGTTAGCACCATATGGTAACGTTAC
AGTTATTAATAAAGACGTACTAAAAGCGGATGTACATGAAGTATTTAATGAGCAATTTGAAGAAGGGCAA
GATGTAATGGTAGTAGCTAACTTGCCATACTATATTACAACGCCAATTTTATTTAAATTGCTTGAAGAAA
AGTTACCAGTTCGTGGATTTGTTGTTATGATGCAAAAAGAAGTTGGAGATCGTTTAGCTGCTAAACCTGG
AACGAAAGAGTATGGTTCTTTATCGATTGCTATTCAGTATTATACAGAAGTTGAAACAGTTATGACTGTA
CCGCGTACAGTGTTTGTACCACAGCCAAATGTTGATTCTGCAATTATTCGCCTTCTAAAGCGTCCGAAAC
CGGTTGTAGAGGTGACAGATGAAACATTCTTCTTTGAAGTAGTACGAGCAAGTTTCGCACAGCGCCGTAA
AACTTTGATGAATAATTTATCAAATAATTTAAATGGTTTCCCGAAAGATAAGGAATTATTGGATCGAATT
TTAACAGAAGTAGGAATTGATCCAAAGCGAAGAGGCGAAACGCTATCTATTGAAGAGTTTGCAACATTAA
GTAATGCATTGGTTCTTCATAAATTATCATAAGAATATGAAAGGGACAGTTCAACTTGAACTGTCCCTTT
TGTCACCTTTCTCCCTCTAAATTCATATTTTAAAAACAGGTAAGATGGCCTAATGAGTTTGGAGGTAGGA
GAATGGCTTTACATGTTGGAGAATTAGTGGAACGATATTCTCATAAGAGGGATATTCTTTTTCGTATTAT
AGAAATAAAAGGCGAGATAGCTATATTGTTTGGAGAGGAAATTAGACTGGTGGCGGATGCGCCACTTGAA
GATTTAATTAGTATAGATCAACGAGAACATAAAAAAAGGGTGAAGCGTGAGAAAGAAACAATGGAGCGCA
CGTATCGTTTGTTTCAACAAGATTATGTGTTAATGAAACAAAGGCATGAACATACTTCAACTGGTGGATA
CACAAGTGAGGTGAATTATTTTCAAATGCCGGGACGTGTATTGCATATAGATGGAGACCCTTTATATTTG
CGCAAGTGCTTAGACTTATATAACAAAATTGGCGTTCCTGTACAAGGTATTCATTGTAAAGAAACGGAGA
TGCATGAAAAAGTAGTAGACTTAATAGATCACTTTCGCCCAGACATTCTCGTTATTACGGGGCATGATGC
ATATACAAAATCGAAAGGAGTGAAGGGAGATTTAGCGGCATATAGGCATTCAAGGCATTTTGTACAGGCT
GTTCGAGAAGTGCGAAAAAAATATCCATCATTGGATCAACTTGTTATTTTTGCTGGGGCATGTCAATCGC
ACTTTGAGGCACTAATTCGTGCAGGGGCCAATTTCGCTAGTTCACCATCTAGAATTAATATTCATGCACT
AGATCCTGTATATGTAGTTGGTAAAATTAGTTTTACTTCATTTATGGAGAGAGTCAATGTATGGGATGTC
GTACGTAATACAATTACTGGTGAAAAGGGACTAGGTGGAATTGAAACGAGAGGGATTTTACGAACGGGAT
TACCTTTTCAACATTACGAAGAGTAAGCAGGGTACATATGTATCTTGCTTTTTTGTATGGAAGGATTTAA
ATGAATTTGGATAAAAAGAGACAAGAACGTACAGACTACGTAATGATACTTTTACAATATAGTATTTCTT
CTATCTATTCAAACGCAAGATGATATTAGCTGTGAATCGAGGTTAATAATTAGGATAGATATATCGTGTT
TTAAGTGTTCAATCTAAATTACAGCGAGGTGTAGCGAAGTATATGTCAAAACGTTTAGATGAAATTAAAA
GCGAATTAGATCACCATCTTGGACAGCGACTTATGTTAAAAGCAAATAGTGGAAGAAGAAAAACTGTGGA
GCAATCAGGTGTACTAGCAGAAACATACCGTTCTGTTTTTGTTGTACAATTGGATCAACAAGAAGATGCG
TTGCAACGTGTATCTTATAGTTATGCAGATGTTTTAACAGAGACAGTAGAGTTAACATTTTATGGAGACC
CTCATAATGAGGTCATTTTATAATCCGCATATCATTACATATATTCCCATAAATGAAAAGCTATATTATT
TTGCATACTAACTATACCGTAGCAAAATAAGGAGGGACTCTGCATTGAGTAGACGAAGAGGTGTCATGTC
AAACCAATTTAAAGAAGAGCTAGCAAAAGAGCTTGGCTTTTATGATGTTGTTCAGAAAGAAGGATGGGGC
GGAATTCGTGCGAAAGATGCTGGTAACATGGTGAAACGTGCTATAGAAATTGCAGAACAGCAATTAATGA
AACGAAACCAGTAGTTGTAAGATACTTTCTATGCTACGGTAGCCGAGGAGACATTCCTCGGCTTTTTGTA
CTCTAAAAGGTGCCATCATTTTACATAAGTAGTTTCATTCTGAATGCTTTTCGTTATAATTAGGGAAGTG
TCATCGTCTTACTATAAATTTATGGTAAAATAAACGATAAAAGATTGAGTACATAGAGTGGGTGAATAGA
TTGAAGCTACTAGTGAAAGCACCAGCAAAGATTAATCTGTCGTTAGATGTACTGGGAAAAAGACAAGACG
GATATCATGAAGTGAAAATGATTATGACAACCATTGATTTAGCAGATCGTCTAGAACTAACGGAATTAGC
AGAAGACCGTATTGAAATTTTATCCCATAATCGGTATGTCCCAGACGACCAACGAAATTTAGCTTATCAG
GCAGCGAAATTATTAAAAGAGAAGTTTAATGTAAAAAAAGGTGTATCTATTACTATTGAAAAAACGATTC
CAGTAGCAGCTGGATTAGCAGGTGGAAGTAGTGATGCAGCAGCGACATTACGTGGTCTTAATAAATTATG
GAATTTAGGGCTTACAATTGATGAGTTAGCAGAGCTTGGCGCAGAAATTGGATCAGATGTATCTTTCTGT
GTATACGGCGGCACAGCAATTGCCACTGGAAGAGGAGAGAAAATTGAGCATATAAAGACTCCACCTTCTT
GTTGGGTTATTTTAGCGAAACCACATATAGGTGTATCTACTGCTGATGTGTATGGAAATTTAAAGTTAAA
TCGAGTTACACATCCAAATGTAGATAAAATGGTTGATGTCATAAATTCTGGAGATTATAAAGGGATTTGT
GATACTGTTGGTAACGTTTTAGAAGATGTAACATTCGGAATGCATCCTGAAGTTGCACGTATTAAATCAC
AGATGAAGCGATTCGGAGCGGATGCTGTATTGATGAGTGGAAGTGGTCCAACTGTATTTGGACTTGTACA
CCATGATTCTCGAATGCATCGCATTTATAACGGATTAAAAGGATTTTGTGAACAGGTCTATGCGGTACGT
TTATTAGGAGAGCGAGAAACGCTTGAATAAAGACGTATAATACGTTATGATTTGTTTAGAATATTCGTGA
TTTGAGGTGAGAGTATGAAAATTAGAAGAAGTACAAGATTAGTCGATATGACTTATTACTTGCTACAAAA
CCCTCGTCAGCTAGTATCTCTCACTTTTTTTGCTGAAAGGTATCAATCGGCTAAGTCTTCCATTAGTGAG
GATTTAGTTATTATTAAGCAAACGTTTGAACAACAAGGGGTCGGCACATTGCAAACGATACCAGGAGCAG
CAGGAGGAGTGAAATATATACCGTATATAAGTGAAGAAGAGGCAGATCTAATTATTGATGAGCTTTGTGG
CTTATTTGAAAATCCAGATCGTATTTTGCCTGGCGGTTACTTATACATGACAGATTTATTGAGTAATCCT
CGCCATATTAATGGCGCAGGTCGTTTGTTTGCTTCTGTTTTTGCTAGGCAATCAATTGATGCGGTTATGA
CAGTGGCAACGAAAGGGATTCCACTTGCTTATGCAGTGGCAAATTACTTAGATGTACCAGTTGTAATTGC
AAGGAAAGATAATAAGGTAACAGAAGGTCCGACTGTTAGTATTAACTATGTGTCGGGTTCTTCTAAACGA
ATTCAAACAATGACGTTAGCAAAACGCAGCCTTCCAGAAGGATCGAATGTTTTAATTATTGATGACTTCA
TGAAAGCTGGCGGAACGATTCAAGGTATGATGAGTATGTTAGAAGAGTTCAAGGCTAATGTTGTTGGGAT
TGGTGTATTAGTAGAATCCACAGATATTGAAGAACGACTAATTAATAATTTTGTATCATTAATTCGTCTA
TCGGAAGTTGATGTGAAAGAAAAAACGATTCAAGTGGAAAAAGGGAATTATTCTCTTGCACCATTTGATG
AAGGGCTTGTAGAGGCTGAATAAAAGGTAGAGCAGATAGCTCTATCTTTTTTTATTTTATTTATAGATTA
TAAAATAGATGGACAAACTGCCTTTCGTACACTATTTTTAAAGAGTAAAATAAATAATAAAAGGGTGAAA
AGTATGAAAGTTGTTCAAACAAGCAAGGCACCACAAGCGATTGGACCTTATTCACAAGGGATTATTGTAA
ATAATATGTTTTATAGTTCAGGGCAAATTCCATTAACGGAAAATGGGGAGCTTGTAACAGGAGATGTAAC
AGTACAAACAGAACAAGTATTTCAAAATTTACAAGCGGTATTAGAGGAAGCGGGTGCTTCATTTGATACA
GTCGTAAAAACAACAGTATTTTTAAAGGACATGGATGATTTTAATGCTGTGAATGAAGTATATAGCTCTT
ATTTCTCTACTCATAAACCAGCTCGATCTTGTGTGCAAGTAGCAAAATTACCGAAAGATGTTTCCGTTGA
AATTGAAGTAATCGCCCTAGTTAAGTAACCTTTTGTAAGCGATAACCTCCACTAATCTCTATATTCAACT
ACATTAAAAATTTTTATCTTAAAAATTTTTAAAAAATTAAAGGGAAAATAGAAAATTTGTGGAATTTATA
CAAATATATCGCTTATTTAGAAAAGGGTGGTGAACACAAGATGGAAGTGACTGACGTAAGATTACGCCGC
GTAAACACAGAAGGCCGCATGAGAGCAATTGCCTCTATTACTTTGGACCATGAATTTGTTGTTCATGATA
TTCGTGTAATTGATGGTAATAATGGATTATTTGTAGCAATGCCAAGTAAACGTACTCCAGATGGAGAGTT
CCGTGACATTGCACATCCGATTAATTCTGGTACACGCTCTAAAATTCAAGATGCGGTTTTAACAGAGTAT
CATCGTTTAGGCGAGTTAGAAGAGGTTGAGTTTGAAGAAGCAGGTGCTTCGTAAAATTCGAATGAAAAGG
GCTTTGACGAAAAGCCTTATAATTTTGTAGCAAACTCCTGTAAGCATTTACAGGAGTTTGTTTTTTTTTG
CTTTATATTTGAAAATTTCATAATTCATTAACATAAAAAGAAGAAACTACTAATTTTTTCAAAATCATTT
TAAATAGTATAGCTTATTTCTTAAAAAAGATACTAAAGAGTAAAACATCTTATAAGAATTATGGTAAAAT
TTAATAGTTAAAATGTGTTTCTTGAAATATATGATGATTTAGGATAATATCTTTAATGGATAAATAGGTT
GCGATGGAGGGTCTATATGTCAAACAGATTTGCAGTGATTCTAGCTGCAGGTAAAGGCACACGTATGAAG
TCTAAGCTATACAAAGTGCTGCATCCTGTATGCGGAAAACCTATGGTACAACACGTAGTCGATCAAGTAT
CTCAATTAGGATTGCAGAAACTTGTAACGGTTGTTGGGCATGGTGCTGAAATGGTACAAGAACAGCTAGG
AAACGTAAGTGAGTTTGCATTACAAGCAGAACAACTTGGTACAGCACATGCTGTAGATCAAGCTGCAAGT
GTACTTGCAAATGAAGAAGGAACAACTTTAGTTATTTGTGGGGATACGCCGCTAATAACTGCTGAAACGA
TGGAAGCATTACTTCAGCAACATAAAGAAGCAGGAGCAATGGCGACGGTGCTAACAGCGTACATAGAAGA
ACCTGCTGGATATGGCCGTATTGTTCGTAATGAGAATGGTCATGTTGAAAAGATTGTTGAGCATAAAGAT
GCAAATGAGAAAGAATTAGCTATTAAAGAAATCAATACAGGTACGTATTGTTTTGATAATAAGGCTTTAT
TTGCTTCACTTTCTAAAGTTTCAAATGATAACGTACAAGGTGAATATTACCTTCCAGATGTTATTGAGAT
TTTAAAAAATGAAGGTCATATCGTATCAGCTTATCAAACAGAGCAGTTCGATGAAACGTTAGGTGTTAAC
GACAGAGTCGCTCTATCGCAAGCGGAAATTATTATGAAAAACCGTATCAACCGAAAGAACATGGTAAATG
GTGTTACAATTATTGATCCAAGTAACACTTATATTTCTGCTGATGCAATTATCGGTAGTGATACAGTTCT
TCATCCAGGAACAATTATTGAGGGGAACACTGTAATTGGTTCTGATTGTGAAATTGGACCGCATACAGTA
ATTCGTGATAGTGAAATTGGAGATCGTACGACAATTCGTCAATCTACTGTACATGATAGTAAACTTGGTA
CAGAAGTATCGGTTGGTCCATTTGCACACATTCGCCCAGATTCAGTTATTGGAGACGAAGTACGCGTTGG
AAATTTCGTGGAAATCAAAAAAACTGTCTTTGGTAATAGAAGTAAAGCTTCACACTTGAGTTATATCGGG
GATGCACAAGTTGGAGAAGACGTGAATCTTGGTTGTGGTTCAATTACGGTGAACTATGACGGTAAGAATA
AATTCAAAACTGTGATTGGTAATGGGGTATTTATTGGATGTAATTCAAACCTTGTTGCTCCAGTAACAGT
TGAAGATGGTGCTTATGTGGCAGCAGGCTCTACAATTACAGAGAATGTTCCATCAAAAGCATTATCGGTA
GCACGTGCACGTCAAGTTAACAAAGAAGACTATGTTGATCAATTGCTGAATAAGAAAAAATCATAATGTG
GAGGGTTAATCTAGATGTCGACTCAATATCTAAATTCTAATTTGAAAGTATTCTCTTTAAACTCTAATAA
GGAACTTGCTGAGCAGATTGCAAAGCATATTGGAGTAGGACTAGGAAAATGTTCTGTTGATCGTTTTAGT
GATGGAGAAGTTCAAATTAACATTGAAGAAAGTATCCGTGGTTGCGATGTATTCATTATTCAATCTACAA
GCTTCCCAGTAAACGAACATATCATGGAATTACTTATTATGATCGATGCATTAAAACGTGCATCTGCGAA
AACAATTAATATTGTTATTCCTTATTATGGTTATGCGCGTCAAGACCGTAAAGCGCGTTCTCGTGAACCA
ATTACATCGAAACTTGTAGCAAACTTGCTTGAAACAGCAGGTGCAACTCGTGTAATCACTCTAGATTTAC
ATGCTCCACAAATTCAAGGGTTCTTTGATATCCCAATCGACCACTTAATGGGTGTACCGATTCTTTCTGA
TTACTTTGAAACAAAAGGTCTTAAAGATATCGTAATCGTGTCTCCTGATCATGGTGGTGTAACTCGTGCA
AGAAAAATGGCAGATCGTCTAAAAGCGCCAATCGCTATTATTGATAAGCGTCGTCCTCGCCCGAACGTAT
CAGAGGTAATGAACATTATCGGTAATATTGAAGGCAAAACAGCGATTTTAATTGATGACATCATTGATAC
AGCTGGTACAATTACATTAGCAGCAAACGCTCTTGTTGAGAACGGTGCTTCTGAAGTATATGCTTGCTGT
ACACACCCAGTATTATCTGGCCCAGCAATTGAGCGTATTCAAAATTCAAATATTAAAGAGTTAGTTGTAA
CGAACTCTATCGTATTACCAGAAGAGAAGAAAATCGACAAAGTACATGAACTTTCAGTTGCTCCATTAAT
TGGAGAAGCAATCATTCGTGTATACGAAGAAGAATCTGTGAGTGTATTATTCAATTAATTGGATAGAATG
AGACGTAACCAATTTTGGTTACGTCTTTTCGTATCGAAAAAAGAAAGTAGTGGTACAAGAATGAAATTGA
TAGTAGGACTTGGGAACCCAGGTAGAGAATATGAATTAACAAGGCATAATATTGGATTTATGGCCATTGA
TGAACTTGCGAAGCGTTGGAACATTTCTTTGAATGAACAAAAATTTAAAGGTGTATTTGGTGCAGGGTTT
GTTAATGGAGAAAAGGTAATCTTATTAAAGCCGCTAACATATATGAATTTATCTGGGGAAAGTATTCGTC
CACTCATGGATTATTATAAAATTGATGTTGAGGACTTCGTTGTTATGTACGACGATTTAGACATTCCTGT
AGGTAAATTGCGTCTTCGCATGAAAGGTAGTGCTGGTGGACATAATGGTGTAAAGTCAACGATTTCGCAC
CTAGGAACACAAGAATTTCAACGTATCCGTATGGGAATCGATCGCCCGAAAAATGGAATGAAGGTAGTCG
ATTATGTATTAGGACGCTTTACATCTGAAGAGATTCCGGATGTTAACCATTCTATTGAAAAAGCAGCGGA
TGCATGTGAAGAGTGGCTAAATAAGCCTTTTCTCCAAATCATGAATACTTTCAATAGTTAAAAATGAGAT
TGGGAATATTTCTCTTTTGTTTTACCCATACTAGTAGTAATTGAATTTTTAGGAGGCTAGTATGGAAGGG
TATTATTATTGCAGACACTGCGGAGGTAATGTAGGCTCCATTAACGCAGAAAAAGTATATAGCGACGTTT
TATTTCAACTAACAGAGCAAGAAGTAGTAGAGATGATTCATTTTCATGAGAATGGAAATATATATATAAA
AACAATTTGTGAATCGTGTCAAGAAACGCTCGCATCTTATCCTGAGTATTATGAGTATGAAAAATTTCTG
CAATAAAATGTTGTCGCTTTGGCATGTCCAAAGCATTTTTCTGTTTTCCTTTTCCAAAATATTTGCATAA
AATAGAATGACTTGCTCTTTATGTTGAGAGGAGTTTTAAAAATGATAGGTTTATTAGAGCAATTTTATAA
AAATGAAGAGATACAATCGGTTATTAATGGATTAGAAGATGGGTTAAAAGAACAACTTATATCAGGGATG
GCAACGTCTTCTCGTTCATTATTAATGGCGGCTTTATATAAAAAAACAAAAAAATCACAATTAATCGTTA
CACATAACTTATACCAAGCACAAAAAGTACATGAAGATTTAGTGGCGTTACTTGGTGAAAAAGATGTGTG
GCTATATCCAGTGAATGAACTGATAGCATCGGAAATTGGGGTTGCAAGTCCAGAATTGAAGGCGCAACGT
ATAGAAGTGTTAAATCGCTTGGCTGCGGGAGAGAATGGAATCATTGTAGCGCCAGTGGCAGGATTGCGTA
GATTTTTACCAATAAAAGAATTGTGGAAGCAAAAGCAAGTTGAAATCAATCTAGGGCAAGAGATTGATTT
AGATGCGCTCTTGCATACTTTACATCATATTGGCTATGAACGTAAGTCGATGGTAGAAGCTCCAGGGGAG
TTCAGTTTGCGCGGGGGAATATTAGATATTTATCCTTTAACTGAAGAACTACCATTTCGTATTGAATTTT
TTGATACAGAAGTCGATTCTATTCGATTATTTGATGTGGATGAACAGCGTTCTCAAGGTAAAAAAGAAAG
CGTTAGGTTTGGTCCGGCAACAGAGTTTTTATTTTCACAGGAAGAATTAAAATCAGGAATTCAGCATCTT
GAAGAAGGTTTGACTAAGACGATGCAAAAACTTTCTGATGATAAACTAAAGACTACAGTGCTTGAGACGG
TAAGTCATGAAATTGAGATGTTGAAAAACGGGCAAAGTATAGAACAGATGTTTAAATACTTATCTATTTT
CTATAAAGAACCTGCTAGTCTGATAGATTATTTACCAGAAGATGGTGTTGTAATTTTAGATGAGATTTCC
CGTATTCAAGAAACAGCATCACATCTTGAAACAGAAGAGGCGGAATGGTATATATCACTTCTTGGTGAAG
GAACAATTATTCAAGATTTATCTTTCTCTCACGCATTTGAGGGGTTTCTTCATCATAAAAAAAGAAGTTT
TGTATATTTAACGTTATTCTTGCGTCATATCGCACACACACATCCGCAAAATATTGTAAATGTAACATGT
AAAACAATGCAAGATTTCCATGGACAGATGAATTTGTTAAAAACAGAAATTGATAGATGGAATGAAGGGC
ATTTTACGACTGTTGTACTTGGAACAGATGATGAACGTGTGAAGAAATTACAACATATTTTAAGTGATTA
TGATATTGAGGCAGATATTGTAGAAGGCACAGATATCTTATTGCCTGGAAGGCTACAAATTGCTGTAGGT
GATTTACATGCAGGGTTTGAAATGCCGATGCAAAAGCTTGTTGTCATTACTGAAAAGGAGCTTTTTCATA
AGAAAGTTAAAAAATCACAACGTAAACAAAAGTTATCGAATGCTGAACGTATTAAAAGTTATTCGGAATT
AAAAGTTGGAGATTATGTAGTTCACGTAAATCATGGTATAGGTAAATTTTTAGGTATTGAGACATTAGAG
ATTAATGGTGTTCATAAAGATTATTTAAATATTAAATATCAAGGTAATGATAAGTTATACGTTCCAATTG
AACAAATTGATCAAGTCCAAAAATATGTAGGGTCTGAAGGTAAGGATCCGAAAGTTTACAAATTAGGCGG
AAATGATTGGAAAAAGGTTAAAACGAAAGTTGAAAAATCTGTACAAGACATTGCGGATGACCTAATTAAA
CTATATGCTGAGCGCGAAGCTTCAAAAGGCTATGCATATACGCCAGATACGGCAGAACAACAAGAGTTCG
AATCATCTTTCCCATATCAAGAGACAGAGGATCAGTTACGTTCTATTGACGAGATTAAAAAAGATATGGA
ACGCGGACGCCCGATGGATAGGCTCCTTTGTGGTGATGTAGGGTATGGAAAGACGGAAGTGGCTATTCGT
GCGGCATTTAAAGCAATTATGGATGAAAAACAAGTTGCAATTTTAGTACCGACAACGATTCTTGCGCAGC
AACACTATGAAACAATTCGAGAGCGTTTTCAAGATTATCCAATCAATATAGGATTATTAAGTAGATTCCG
TACGAGAAAACAACAAAATGAAACAATTAAGGGCTTAAAGGATGGCACAATAGATATTGTAATCGGAACA
CATCGTATTTTATCTAAAGATGTCACTTATAAAGATTTAGGGCTTCTTATTATTGATGAAGAACAAAGAT
TTGGTGTGACGCATAAAGAAAAAATTAAACAATTGAAGGCGAATGTTGACGTATTAACATTAACGGCAAC
TCCGATTCCGCGGACGCTTCATATGTCTATGCTTGGTGTGCGCGACTTATCTGTTATTGAGACACCGCCA
GAAAATCGTTTCCCAGTCCAAACGTATGTAGTAGAGTATAATCCAGCATTAATGCGAGAGGCGATAGAGC
GAGAGCTTGCAAGAGGCGGTCAAATTTACTTCCTATATAACCGTGTAGAGGATATTGAAAGAAAAGCAGA
TGAAATTTCGATGTTAGTTCCAGATGCTCGCGTAACGTACGCACATGGGAAAATGAACGAAAGTGAATTA
GAGTCTGTTATGCTATCATTTTTAGAAGGACAGCATGATGTTCTTGTAAGTACAACAATTATTGAGACGG
GTGTAGATATTCCGAACGTAAATACGTTAATTGTATTTGATGCAGATCGTATGGGGTTATCACAGTTGTA
CCAGCTTCGTGGGCGTGTTGGACGTTCTAATCGTGTTGCATATGCATACTTTGCCTATAAACGTGACAAA
GTGCTGTCAGAAGTTGCAGAGAAGCGTCTGCAAGCAATTAAAGAGTTCACAGAACTTGGATCTGGTTTCA
AAATTGCGATGAGAGATTTATCTATTCGTGGAGCAGGTAATTTGTTAGGAGCAGAACAGCATGGGTTTAT
TGATTCTGTCGGATTTGATCTATATTCTCAAATGTTAAAAGATGCAATTGAACAGCGAAGAGGAACAGAT
GGGGCTGAAAATACAGTTAATGTTGAAATTGACTTAGAGGTAGATGCATACTTACCAGATGCTTATATTT
CAGATAGTAAGCAAAAAATTATGATGTATAAACAATTTAGAGGTGTTTCTGCAATTGAGGATATTGAAGA
ATTGCAGGAAGAAATGATCGATAGATTCGGTGATTACCCACAAGAAGTTGGTTATTTATTACAAATTGCA
AATATTAAAGTGTTGGCAATGAAAGAACAAATTGAGTTAATTAAGCAGAATAAATTTGAAGTAACATTCC
TGTTTTCTGAACAAGCAAGTCAAAATATTGATGGTGGAAAATTATTCATGCTCGGAAATAGTTTTGGGCG
TATGATCGGTCTAGGAATGGAAGGATCACAATTGAAAATTGTTATGAAAACAAATGGCTTAGAGACATCG
AAGTGGTTAACAATTGCTGAAAATTTATTAAAAGGCTTACCAGATGTGAAAAAAGAAGTAATAAATGCCT
AAAATAAGATAAAAAAATACAATTCGACGTGCATAGAAGAACTAATGTGTAAAATACTATGTCTAACAGT
TGGTGATTTTTACATGAACAGGTAAATTCACCACTTTGATCATCAGTAGAAAGTGAGGCAGCATTAGAAT
GAAAGCAACTGGAATCGTACGTCGAATTGATGATTTAGGCAGGGTAGTAATCCCAAAGGAAATTCGTAGA
ACTTTACGTATTCGAGAAGGAGACCCACTAGAAATATTTGTTGATCGCGATGGAGAAGTAATTTTAAAGA
AGTATTCTCCAATTAGTGAACTAGGTGATTTTGCAAAGGAATATGCTGAGGCTTTATATGACAGCTTAGG
ACATAATGTGCTTGTCTGTGACCGAGATTCTATCATCGCAGTATCAGGCGTATCGAAAAAAGAATACTTA
AATAAAAGTGTTGGCGATCTAATCGAAAAAACGATGGAAGAACGAAAGTCTGTTATTATGACGGACGAAA
GTGATATTTCCATTATCGATGGTGTAACAGAAAAGGTTCATTCTTATACAGTTGGACCGATTGTTGCAAA
CGGAGACCCAATTGGAGCCGTCATTATTTTTTCAAAAGAAGCTATTATAAGCGAAATCGAGCATAAAGCG
GTTAATACTGCTGCCAGTTTCTTAGCGAAACAAATGGAACAGTAAGGGGATATTGATTTTAGAAGTAGCA
ATCTTTCCTAATTATGATCTTTCTTTTTGAGAAATCAATTATTTGGAGATATATGTATATTGAATGAAGG
TAGCGCTTTGCTACCTTTTTTCGTTGAATATTTTTAACGTGTAGGGACCTAGTATTACCCGTGGTGGTAA
GGGAGTTTGTACTTTTCTTTATGATATAATACGAGAGGTGAGAATAGAAAAAGGAGTTTTCTTGTATGGA
AGCGAAGAAGTATCAAGCATTTTGGCGTGGGGCTATTATATTAACGATTGCAAGTTTTGTTACAAAAGTA
TTAAGCGCTTTTTACCGTATTCCATATCAAAATATAGCAGGGGATATTGGTTTTTATATTTACCAACAAA
TTTACCCGTTTTATGGATTTTGTTTAATTTTAGCTACTTATGGGTTTCCTGTTATCATTTCAAAAATGGT
TGCAGAACGACTAGAGTGGGGAAAACAGAAAGAAGCAGAAGAAATTATTTGTGTATCTTTTTGGTTTTTA
TTAGGAATTGGTTTTATAGGTTTCTTTACATTGTTTTTTGGGGCTGAAACAATCGCGATAGCTATGGGCG
ATATGCACTTAGATAAGTTGCTACGTGTTATTTCATTTTCGTTCTTATTGATGCCGTTTTTGTCTGTAGC
AAGAGGGTATTTTCAAGGGTTCAATAATATGATGCCAACGGCTGTTTCGCAAGTAATAGAACAAACAATT
CGAGTTTCTATTATTGTATTTTTATCGCTATTCCTAATTGCTCACGGATTTGATTTATATACAGTTGGTG
CAGGGGCTATGTTAGGCTCAATTGCGGGTGGACTTATTGGGATTATTGTACTTATGTTGTATATGCGTCG
AGATTTTCGTTCCATATTTTTTAAAAGTGTAGCGAGAATTAAGGGTAAAAGGAAGATAATTAAAATCCTT
TTTTGGCAGGGGTTAGCGATTTGTGTTAGTAATTTAGTGCTTATTTTTATACAGATGGCTGATTCAATGT
CCTTGTACACTTTACTTATTGGTGCGGGAGAACAGGCTGAAAGTGCAAAAGTATTAAAGGGTGTTTATGA
TAGAAGTATTCCGCTAATGCAATTAGGTACTGTTGTGACGACTTCTTTCTCGTTATCACTTATTCCAATT
ATTACAGCGGCGAAGGAAAGAGGAGATCTTTCCTTTATTCAAGAAAAGGTAAAGTTAGCAATGAAAATAA
CATTTGTTATTGGATTTGCAGCAGCTATTGGACTAACTTGTATTATTCAACCTACGAATATTATGTTGTT
TGAAAATAGTGATGGATCAGATGTTTTATCTATTTTATCTTTATCTATTTTATTTAGTTCATTGTCAATT
ACGACGGCTTCTATTTTACAAGGGTTGGGACAAACATTTAAGCCAGCATTATTTGTTGTATTTGGAGGTT
GCTTAAAGTTAGCGTTAAATTATATATTCATGCCTTATTTTGGTGTGAAAGGGGCAGCCTTAGCGACTTT
ATGTGCGTTAATCATAATTTCTGGACTAAATAGTTTGTTGCTTATGAGAGCTGTATCAGGGTCACTTATC
AATAAGCGAAATATGTTAGGTGTAGTAATTAGTGGTATCTGTATGGGGTTTGTATTAATGATGTTCACGC
GTGTGTTGCAGATGTCTGGATTAGTAATTGATACGGAACATAGAGCGAGCGCGACGCTTGAGGCGTTGTT
AGGTGTAGCCATCGGCGGATTGACATATATGTTTTTTATTTTAAAATTACGTGTATTTACAAAAAAAGAA
TTAGGAACTGTTATGAAACAAGAGAAAAAAGAAGGTTCATTGAAGAAGAGTGGATAGAGGTGACAGGTTG
TGAGTGGAATCATTACTGTTTTAGGTTTAGGTGCTGGTGAATTAGATCAGCTAACGATGGGTGTATATCG
AAAAATAAAAGAAGCAGACCATCTGTTTGTTAGAACGAAGGAACATCCGGTTATAGAAGAATTAGAGAAA
GAAGGCATACAATATACGGCTTTTGATGCTGTATATGAAGCACATGATACGTTTGAAATTGTATATGAAA
CAATTGCGAATAAATTGCTAGAACAAGCTGAAGGTACAGAAATTATCTATGCGGTTCCGGGACATCCACT
TGTAGCAGAAAGAACAGTTCAGCTATTGTTGGAAAAAGGAGACGTTTCAAATGTTGAAGTGCGAATTGAG
GGTGGACAAAGTTTCCTTGATCCTATGTTTGCAAGCCTAAAAATTGACCCGATTGAAGGATTTCAATTAC
TTGATGCTACATCATTTGAAAGAGGGCAATTAGAATTACGTCAACATTTAATCTTTTGCCAAGTATATGA
TGCATTCGTTGCATCTGATGTGAAATTAACATTAATGGAGATGTTGCCAGATGATTATGAAGTGTATATC
GTAACAGCTGCAGGAACTTCATTTGAACAAGTAAAGAAGGTACCGTTGTACATGTTAGATCATGAAACGG
AATTGAATAATTTAACAAGTGTGTACGTGCCACCTGTTCAGGAGCGTGCGTCCTTGTATCAACAGTTTGA
TGTTCTTAGAGAAATTATTGCAGACCTGCGTGGTCCAAATGGTTGTCCGTGGGATAAAAAGCAAACGCAT
CAATCATTAAAGAAATATTTAATTGAGGAAGCTTATGAGGTGTTGGAAGCAATTGATGAAGAGGATGATG
ATCACTTAGTAGAAGAATTAGGTGATATATTATTACAAGTTATGCTTCATGCTCAAATCGGAGAAGATGA
AGGTTGGTTCTCTATAGATGATATCATTCGAACTCTATCTGAGAAAATGGTTCGTCGCCATCCACATGTA
TTTGGAAATACGGATGTAAACAATGCTGATGAAGTGATTGCCAATTGGGAAGAAATTAAAAAACAAGAAA
AAGGATTCGTGAAAGAATCTGTTTTAAATGGCGTTCCTAAAAGTTTGCCGCAGTTACTACGCGCCTTTGA
AATTCAGAAGAAAGCTGGTAAGGTTGGATTTGATTGGGTTGATGTGCAGCCGATGATAGAGAAAGCTTTG
GAAGAATGGCAAGAGTTCCAGCAAGAAGTTACAAACATGGATGAGGAAAAGATGCTAGGTGAGTTTGGTG
ATTTACTATTTGCATTTGTTAATATAGCCCGTCATTATAAAATAGATCCAGAAGAGGCGTTACGTTCAAC
TAATGAGAAATTTACTGGTCGTTTTTTATACATGGAGGCAAAAGTAGCTGAAATGAATAAAGAGATGGAA
GATTTATCATTAGAACAGTTAGATGTTTTATGGGAAGAAGCGAAACAAACAGAGCGTTAATAGGGGGATT
TGATATGCGTCTAGATAAGTTTTTAAAAGTGTCACGTTTAATTAAAAGAAGAACATTAGCGAAAGAAGTA
GCTGATCAAGGAAGAATATCTATTAATGGTCAAGTGGCAAAAGCGAGTTCTGATGTGAAAGTAGCTGATG
AATTAACAATTCGTTTTGGTCAAAAAATAGTGACTGTAAAAATAAATGAATTGAAAGAAACAACTAAAAA
AGAAGATGCAGCAAATATGTATAGCTTAGTTCGTGAAGAAAAAGTAAAAGCGGAAGAAGGCTTGTTCTAA
AATTATGTATCCCCTCATACATTACTATTAGCTAGTAAAAACCTATGGGGGGATTTACGTGAATAATGGT
TACTCACCTACGTCTTCTAATCAACAAAATGTTTCTGTAGAACATGACATTATTATGCGTGGCAGGCGTA
TAATTGATATTACCGGTGTGAAGCAGGTAGAGAGTTTTGATAGCGAAGAGTTTTTGCTAGAGACCGTAAT
GGGTTTTTTAACGATTCGTGGTCAAAATTTACAAATGAAAAATTTAGATGTAGAAAAAGGTATTGTGTCG
ATTAAAGGGAAAGTTAATGAGATGCTGTATATTGATGAAAATCAAGGGGAAAAAACTAAAGGTTTCTTTA
GTAAGTTGTTTAAATGAGTCTAACAATTCAGTTGTATACAATGCTTTCAATGATTGGAATGGGTGCTTGG
ATTGGAGCTTCTTTAGATACATATCAACGTTTTTTAAAGCGCCAAGAACGTAAACGTTGGCTTGTATTTA
TACAAGATATATTATTTTGGATTGTCCAAGCATTATTCGTCTTTTATGTATTGCTTCTCGTAAATGAAGC
TGAACTACGTATATATGTGTTTTTGGCATTGTTATGTGGTTTTGCGGCATATCAAAGCTTACTGAAAGCA
CTATACATGAAGCTGTTAAATTTTCTCATCTATATTTTTATGCAAACAACATATTTTTTTGTTCGAATTA
TACAGCTACTCATGATAAAACCTGTTATTATTATAGCGCAGCTATTTATTGCATTTATATTATTCTTATT
TCGTATACTGCTTTCAATTGGACATGTGTTATGGAAAATTGTGATTTGGATATTACTTTTCATATGGAAA
GTTTTTTTCTGGCCTGTTCGATTTATTGCTTCGCTCATATGGAAACTTCTCCCTAATCGTGTTAAACTTT
TTATAGTGAAACATATAGGGTTCCTGCAATATATAGCAAAATTGAAGGGACATATCTTCCAAATATGGGA
GCGTATAAAAAAGAAGTTAGGGGGACCTCGGAAATGAGGGAACTGAGACAAAGAACAATCGAAAAACAGA
GTCCAAATCCTGTTAAAGAGCATATAATACAAACGGATGAGAACAGGAAGCGACTTTATCGCCGTTTAGC
GGTTTTTCTTGTCTTTACTTTTACAATTATTGCGAGTATTAGTGTAACGTTTTATCAACAAAACAGTTCC
ATTAAAGCAAAAGAAGCAAAAGTTAAGGACATGAAAAAAGAACTGGATTCATTAACGAATAAAGAAAAAA
GTCTAAAAGACGAAGTTCAAAAGTTAAATGATGAAGAGTACGTATTAAAGATTGCTAGAAGGGATTATTT
CTTCTCTGGTAAAGGGGAGATAATTTTTCCTGTTTCGAAGTAGAGTATGTCTTATTGACACTATATTTTA
GGATTATATATAATAAAGTAAAATTTGACTTTTTAACCACTAAGGAGGAGCATTTTTTTTATGTCAATCG
AGGTAGGCAGCAAGTTACAGGGTAAAGTAACAGGTATTACAAATTTTGGGGCTTTTGTGGAGCTGCCAGA
AGGCTTAACTGGTCTTGTTCATATTAGTGAAGTTGCTGATAACTATGTAAAAGATATTAACGATCACTTA
AAAGTGGGCGACCAAGTAGAAGTAAAAGTTATTAATGTTGAAAAAGATGGAAAGATTGGTTTATCTATCA
AAAAAGCGAAAGAACGTGAAAAAACAGAAGGAGATCGTCCACGCGGTGAATACCAACGCGGTGGTGATCA
ACAACGTTCTGGACGTCCACAACGTAATAATCGCTCTTTCAACAGAGATAATCGTGGTGGCGGTAACGAC
CGAGCTCCAAAAGAAACATTTGAGCAAAAGATGGCACGCTTCTTAAAGGATAGCGAAGATCGTTTAACTT
CTTTAAAGCGTAACACAGAGTCTAAACGTGGTGGCCGTGGCGCACGTCGCGGATAATAAGGCCGTTTAGT
TTTTAACATATAGAGAGGTACCCAGGGTGATGGCTCAGGGTGCTTTTTTATATGTGAAAATATATTTTAA
AAAAGTTTTCAAGATGTGTTGACTTTAAATAATATCTGATGTAAGATACTAATTGTCCGTTAAATAAGAC
GACATGGCGGTGTAGCTCAGCTGGCTAGAGCGTACGGTTCATACCCGTGAGGTCGGGGGTTCGATCCCCT
CCGCCGCTATATTTATTTTAACGGCCCGTTGGTCAAGTGGTTAAGACACCGCCCTTTCACGGCGGTAACA
CGGGTTCGAATCCCGTACGGGTCATCTAAAAAGATCATGCAAATTTGCATGATCTTTTTTTGTTAAATGG
ATTAAGACATACAACACTTCTACAAAATCACCCTATATTTTCTGAATATTTAATTAAAAAATCAAGGATA
ACTTACATACCGTGTATATCTGTAGAGTTATTTCGAATAAAAAGTCGAACGATTATAAAAGTGAAAACTG
TTGTTTTGACAAAAATCCCAACAATCATCTTTTATAATGACAGTAATTAAACTATGCAGGTGGTGTTAAA
AATATGCCTAAAGCAGGAAGGAATACTATGAATACAAGTGCATTGGCAATGAATGAGAGTCAGCTTGGAG
GAATAAAGTGGACGAGTAAGTTGCGAATGAAATTCGAACAAGTTTTCTTTAGATGGGGATTTATTATTGT
TGTTATTGGTTTTCTTTTGGGAAGAGCATATATATTAACAAATATTTTACCGTTTGCACTACCGTTTTTT
GCTGCTGTTTATGTTATGAAGCGGGATAAGATGCCGCTAGCATTTTTAGCTCTAATGGGAGGAGCTCTTT
CAGTCTCGATAGATAATTTGTTTTTTACTTTTGCATCTATCTTTACTTTCTTCATTTATAATATCTTCTT
TAGTAGATTTACACGTAAAACCGTTGGACTTGTTCCGTTTCAAGTATTTATCTCCGCATTAACCGCACAC
TTAGTTGTTGTATATTTTGCGCAACAAACTGTCACCATGTACGATTTACTCGTTAGTACCATTGAGGCTG
GGCTTAGTTTCGTATTAACTATGATATTTTTACAAAGTGTCCCGCTTTTAGTGGAAAGGAAAGGAAAACA
ACAGGCGTTAGAGACAGAAGAAATTGTTTGTTTGATTATATTACTAGCATCTGTTTTAACGGGTACAACA
GATTGGTTTGTATATGATGCTTCTATTCAACATATTTTTACAAGGTATTTAGTACTAGTATTTGCATTTA
TTGCGGGTGCTGCTACAGGATCTACAGTGGGGGTCGTAACAGGATTGATATTAAGTTTAGCAAATGTGTC
TAGTTTGTCTCAGCTTAGCCTTCTCGCTTTTTCTGGATTACTTGGTGGGTTGTTAAAAGAAGGGAAGCGT
TTAGGTGTTAGTTTAGGTTTATTAATAGGGACAAGCTTAATTACATTATATGTAGACAAGCAGACAAATA
TTGTAACAACTTTAATTGAGTCAGGTGTAGCGATTGCTATCTTCTTATTAACGCCAAAGCTTGTTTTGGA
TCGTATTGCTAAATTTATGCCGGGTACACAAGAGCATTCGCAAGATCAACAACAATATTTAAGAAGGATG
CGTGATGTTACAGCGAACAAAATCAACCAATTCGCAAATGTATTTGCTGCTTTATCTAATAGTTTTTCTG
TATATGGGTATGTAGAGGAAGAAGATAAAGAGACAGAAGCAGATTTGTTTTTGAGTACAATTACTGCGAA
AACATGTCAAACGTGCTTTAAAAAGGATCAATGCTGGGTAGTGAATTTCGATAAAACGTACGATTATATG
AAACAAATAATGAATGAAACGGAAGAAGGAACCCTGCAACATAATCGTAAATTAGTTCGTGAGTGGGACA
AGCATTGTGTGAGAGGGAAAAAAGTGACGGATTTAGTAGCGGGTGAATTAGATCACTTCTATGAGGGACA
AAAATTGCGAAAACAAATGAAGGAAAATCGTAGAATAGTAGCGGAGCAACTATTAGGTGTATCAAAAGTT
ATGGAAGATTTTGCTAAGGAGATACAACGAGAGCGTGAAAATCATCAAGTGCAGGAAGAGCAGATTATGC
AAGCGTTCCGTGATTTTGGTGTCGAAGTAGAGCATGTTGATATTTATTGTTTAGATAGAGGAAGTATTGA
TATTGAAATGTTGATTCCAGTTGCATCTAATGAACATGGTGAATGTGAAAAGTTAGTTGCACCGATGCTT
TCGGATATCCTTAAAGAAAATATTGTCGTTAAACATGAAGAAAAGTCTTCTTATCCGAATGGCCACAGTT
TAATATCATTTGGTTCGGCGAAGACGTATTCTCTTGATACAGGATTGGCTACAGCCGCAAAAGGCGGTGG
GTTTGTTTCGGGTGACTCTTATGCAATGATGGATTTAAGTGTTGGTAAATACGCACTTGCGATTAGTGAT
GGTATGGGTAATGGGCAAAGAGCTCATATGGAAAGTAAGGAAACGGTGAAATTATTACAAAAAATACTCC
AATCGGGTATTGATGAAGAAATAGCTATTAAGTCTATCAATTCAATTCTTTCTTTGAGAACGACAGAAGA
GATGTTTACAACATTAGATTTAGCTATGGTAGATTTGCGGGATGCGAGTGCTAGGTTTTTAAAGATTGGA
TCAACGCCGAGTTTTGTTAAACGCGCGAATAATATTTTGAAAATTGAAGCAAGTAATTTACCGATGGGAA
TCATCGAAGATGTTGAAGTTGATGTGGTGGGTGAACAATTAAAAACGGGCGATATCCTTATTATGATGAG
CGATGGGATTTTTGAGGGCGCGCAGCATGTAGAGAATCATGAATTATGGATGAAGCGGAAAATTAAAGAA
TTGCAAACCGAAGACCCGCAAGAAATTGCTGATATCATTATGGAAGAAGTGATTCGCTCTTGTGATGGTT
ATATAAATGATGATATGACTATTGTGGTGGCAAAAGTGAAGAAAAATATGCCGAAGTGGGCTACGATTCC
GATTGTAGGAATGCAGGCGCAGTAAAATATAAGTGGAATGTTTATCTATAATTTGATTTTAAAAACCTAG
GTGAATACCTAGGTTTTTTTGTGGGAAAAGGTAATGTTATTGATTTTATGAATATACACGGAGGATGTAA
GATAAAAATGTAATTTTTGTATATCTTTTTTTTGCACAATGTTTGTAAAAGTTGTACCATTATAGACAAG
GTAACTAACGTTGCTGTTCTTGTTTAATGAAAGGTGATTGCGAAGTTGAAAGATACATTTGTTGAAAAAG
TAGATGACTTTGTAAAGCAGCATGATGTATTAAAGAATAATTCAACAATTGTTGTGGGAGTTTCTGGTGG
TCCTGACTCGTTAGCCCTTTTATATTATTTATTAGAAAAAAGAGCGGAAAAACAGTTGGAAATTGTAGTA
GCTCATGTGGATCATATGTTTAGAGGTGATGAATCTCATGAGGATTTACAGTTTGTGCAGGACCTTTGTG
AAGAACTGGGAATTATTTGTGAAACGATAAGGATTAATGTATCACAATATCAACAGCAATACGGAATGAA
TGCACAGGTTGCTGCTAGAGAATGCAGATATGCATTTTTGGAAAGAATAATGAAGAAATATGATGCAAGA
TATGTTGCTCTTGGACATCATGGAGATGATCAAGTCGAGACAATTTTAATGCGTCTTGTAAGAGGGAGTA
CTCCGAAAGGATATGCAGGAATTGCAGTGAAGCGTCCTTTTCATAATGGATATTTAATTAGGCCGTTACT
TGGGGTAACGAAGGAAGAAATTGTTGATTACTGTAATAAGCTAAATTTAATTCCACGTATAGATCCGAGT
AATAAAAAGGAAGTATATACAAGGAATCGATTACGTAAATATGTCCTTCCTCACTTAAAAGAAGAAAATC
CACAAATGCATGAGAAATTCCAAAAATTTAGCGTGCAGATGCAAGAGGATGAGGCTTATTTGCAGGAATT
AGCTTTTGAGAAAATGAATAAAGTAATTACAAAAAAAAGTGATAAACAAATTAGCTTATCAATTCCTGCC
TTTGAATCCATGTCTATGCCTTTACAAAGAAGAGGGATTCAACTAATATTAAACTATCTTTATGAATATA
AGATTCCATCTTCTCTTTCTTCTATACATATTGACAAGGTGATTGAGTTTTTTAAGCGGACACAACCTTC
AGGTTCACTTGATTTTCCAGGTGATTTGAAAATTGTTCGCACATACGAGGAGTGTAGCTTTAGATTTAAA
CAAGAAATTGTCTCTCCTTTTTTGCAAGATTTATCAGTACCCGGGACCATTACACTATTGAACGGGGATG
AATTTGTAACAGAGGTGAGCGAAGATATACCAAGTAACATGAATGAAACAGTATTTGTTGCTAAGTATAA
TGATATATCATATCCACTTCGTATTCGTTCTAGGGAAAATGGAGATCGCATGTCAATACAAGGTATGGAT
GGCACGAAAAAGATAAAAGCTATTTTTATCGAAGCGAAAGTACCAAAAGAAAAAAGAGAAGAATGGCCGG
TCGTTTGTGATGCAAGTGGGAACATTATTTGGGTACCCTTGTTGAAGCGATCTGCATTTGCAATTTCGAA
AGAGATGGCAAAGAAGGGTAAATATATGATTATTCACTACAAAAGCAAGGAGTCTTCCGGGAGGATAATG
AAATGATGAATCAAGATATCGAAAAAGTATTAATTTCTGAAGAACAAATACAAGAAAAGGTGCGCGAACT
AGGTGCAGTTATTGCAGAGGATTATAAAAACACAGTACCTCTTGCAATTGGTGTATTAAAAGGCGCAATG
CCATTTATGGCAGATTTATTAAAGAGAACAGATACATATCTTGAAATGGATTTTATGGCTGTATCTAGTT
ATGGTCACTCTACAGTTTCAACAGGCGAAGTGAAAATTTTAAAAGATCTTGATACTTCTGTAGAAGGTCG
CGATATTTTAATCGTCGAAGATATTATTGATAGTGGTCTTACACTAAGCTACTTAGTAGACTTATTCAAA
TATCGTAAAGCGAAGTCTGTAAAAATTGTTACATTATTAGATAAGCCAACAGGCCGTAAGGTTGATCTGA
AAGCGGATTATGTTGGATTTACTGTTCCACATGAATTTGTAGTAGGATATGGATTAGATTATAAAGAGCA
GTACCGTAATCTTCCTTATGTAGGCGTATTAAAACCAAGCGTTTACTCAAATTAATTAAATACAGGCTTT
ACAATTGTATAGGAAAGTTTTTCTATGTTACGATTTACTATAGTGTTTATGCCGTGAGAGGAGGTTAGGA
ATGAATCGTATCTTCCGTAATACCATCTTTTATTTACTGATATTCTTAGTAGTAATTGGAATCGTGAGCT
ATTTTAATGGTTCGACACAAAAAACGACATCAGTTAGCTACGACAAATTCATTACTAAACTAGAAAGCGG
TGAAGTGCGTAATGTGCAACTTCAACCGAAAAATGGTGTATTTGAGGTAAAAGGACAATTCAATAACTCT
AGCCAAGGAGAACAATTTGTTACTTATGCACCAAATACTGAGGAATTACAAAAGAAAATCAATGATAAAG
CGAAAGGTGCCGAAGTTAAGTATCAACCAGCAGAAGAAACAAGTGCTTGGGTAACATTCTTTACTTCAAT
CATTCCGTTTGTCATCATCTTCATTTTATTCTTCTTCTTATTAAACCAGGCTCAAGGCGGCGGTAGCCGT
GTTATGAACTTCGGGAAAAGTAAGGCGAAGTTATATAATGATGAAAAGAAAAAAGTTCGTTTCAGAGATG
TTGCTGGGGCGGATGAAGAGAAACAAGAACTTGTCGAGGTAGTTGAATTCTTAAAAGACCCTCGTAAGTT
TTCTGAAGTTGGTGCCCGTATTCCGAAGGGTGTCCTATTAGTTGGACCTCCAGGTACAGGTAAAACTTTA
TTAGCACGTGCTGTTGCAGGTGAGGCTGGCGTTCCATTCTTCTCTATCAGTGGTTCTGACTTTGTAGAGA
TGTTTGTCGGTGTCGGTGCATCACGTGTACGTGATTTATTTGAAAATGCAAAGAAAAATGCTCCTTGTAT
CATTTTCATTGATGAAATTGATGCAGTAGGTCGTCAACGTGGCGCAGGTCTTGGTGGTGGTCATGATGAG
CGTGAGCAAACATTGAACCAGTTACTTGTTGAAATGGATGGATTCGGTGCAAACGAAGGTATTATTATCA
TTGCTGCGACAAACCGTCCAGACATTCTTGACCCAGCGTTATTACGTCCAGGTCGTTTTGACCGTCAAAT
TACAGTAGATCGTCCAGATGTAAATGGCCGTGAAGCTGTACTGAAAGTACATGCACGTAATAAACCGCTT
GATGAGCATATTAATTTAAGAGCAATTGCGACTCGTACACCAGGATTCTCTGGTGCGGATCTTGAAAACT
TATTAAACGAAGCTGCTTTAGTAGCTGCACGTCGAGATAAGAAGAAGATTGATATGAGTGATATCGATGA
AGCAACGGATCGTGTTATTGCAGGTCCAGCTAAGAAAAGTCGTGTTATCTCTGAAAAAGAACGTAATATC
GTTGCTTTCCATGAAGCAGGCCATACTGTAATTGGTGTTGTTCTTGATGAAGCTGATGTCGTTCATAAAG
TAACAATTGTCCCTCGTGGTCAGGCTGGTGGATATGCGGTAATGCTTCCGAAGGAAGATCGTTACTTCAT
GACAAAGCCAGAGTTACTTGATAAAATCACTGGTTTACTTGGTGGTCGAGTAGCTGAGGAGATTGTATTT
GGTGAAGCAAGTACAGGTGCTCACAACGATTTCCAACGTGCAACTGGTATTGCAAGACGTATGGTTACGG
AATTTGGTATGAGTGATAAGCTTGGACCGATGCAATTTGGTAGCTCGCAAGGTGGTCAGGTATTCTTAGG
AAGAGACTTCCATTCAGAACAAAACTACAGTGATGCAATCGCACATGAAATTGATGTGGAAATGCAAACA
ATTATTAAAGAATGTTATGCTCGTGCGAAACATATTCTTACTGAAAAACGAGATAAGCTTGATATTATCG
CGAAAACGTTACTTGAAGTAGAAACATTAGACGCAGAGCAAATTAATCATTTATATGATTATGGCAGATT
ACCTGAGCGTCCAACATCTTCAGATGATGTGAAAGTAAACATCAATATGAAGAAAGACGATGAAGATAAA
GAAGATAAGTAAGAAATGAAGGAGTGACTATCGTCACTCCTTTTTTGTTTGTTAAGATTTTTGTTAATTA
CTATTAAGGGCTTAGTGGATAAAGTAATTTAAGTAAAACTAGTATTAAAAATTGAAATAGAGAGCAATCT
TTTTGTAAAATGATGAGGATAGGAAAGCTGATTATATAAGTATGTGTGATATGATGTTTTTATAAGTTTT
ATACATACTACACAAATATAGATTAAATAAGATAAGTGGTGAGAATATGATTTTTGTATTGGATGTAGGG
AACACAAATGCTGTACTAGGCGTGTTTGAAGAGGGGGAACTTCGTCAGCATTGGCGCATGGAAACAGATC
GTCATAAGACAGAAGATGAATATGGAATGCTTGTAAAACAGTTACTTGATCATGAGGGTCTTTCGTTTGA
AGATGTGAAAGGTATTATTGTGTCTTCAGTCGTACCACCAATTATGTTCGCTTTAGAACGTATGTGTGAA
AAATATTTTAAAATTAAACCGCTTGTAGTAGGGCCTGGAATAAAAACGGGGCTAAATATTAAATATGAAA
ATCCACGTGAAGTAGGCGCAGATCGAATTGTAAATGCAGTAGCGGGAATCCAATTGTATGGAAGTCCACT
TATTATTGTTGATTTTGGTACGGCTACTACATATTGTTATATTAATGAAGAAAAGCATTATATGGGTGGA
GTTATTACGCCAGGAATTATGATTTCAGCAGAGGCTTTATATAGTAGGGCAGCAAAACTTCCTCGTATTG
AAATTACAAAACCGAGCAGTGTTGTTGGGAAGAATACAGTAAGTGCGATGCAATCAGGTATTCTTTATGG
TTATGTAGGACAAGTGGAAGGTATTGTTAAGCGTATGAAAGAAGAAGCTAAACAAGAACCGAAAGTTATT
GCAACAGGTGGATTGGCGAAATTAATTTCAGAAGAATCGAATGTAATTGATATTGTAGATCCATTTTTAA
CGTTAAAAGGCTTGTATATGTTATATGAGCGTAATGCAAATTTACAGCATGAGAAAGGTGAATAAATAAG
TATGAAAGATTATTTAGTAAAAGCGTTAGCGTTTGATGGAGAAGTACGTGCGTATAGTGTACGTACAACG
AATACAGTAAGTGAGGCACAAAGACGTCATGATACATGGAGAACAGCTTCGGCGGCACTTGGTCGTTCTT
TAACTGCAGGTACAATGATGGGTGCGATGTTAAAAGGTGATCAAAAGTTAACGATTAAGGTAGAAGGTAA
TGGTCCGATTGGCCCTATCTTAGTAGATGCTCATGCAAATGGAGATGTACGTGGCTACGTAACGAATCCA
CATGTTGATTTTGAAGGAACGGAACAAGGGAAATTACGTGTATATCAAGCGGTAGGTACAGAAGGGTTTG
TAACAGTAATTAAAGATATTGGTATGCGTGAGCCGTTTATCGGTCAATCTCCAATCGTTTCGGGAGAACT
AGGGGAAGATTTCACGTATTATTTCGCAGTTTCTGAGCAGACGCCTTCTTCTGTTGGTGTGGGTGTACTT
GTAAATGGAGATGACAGCGTATTAGCGGCGGGTGGATTTATCCTTCAAATTATGCCGGGCGCACAGGAAG
AAACAATTTCATTCATTGAAGATCGTTTGCAAAAAATCCCGCCTGTATCAACATTGATCGAACAAGGTCT
TTCTCCAGAAGAGCTACTATATGCAGTCCTTGGAGAAGATAAAGTAAAAGTATTAGAAACAATGGATGTT
CAATTTAATTGTACGTGCTCACGTGAACGTATTGAGAGTGTGTTAATTAGTTTAGGTAAAACAGAGTTAG
AGCAAATTCGTGAAGAAGAAGAAGAAACAGAAGTTCATTGTCATTTCTGTAATGAACGATACAAGTTCTC
TAAAGAAGATATTACAAATTTAATTGAGAATTTGTAATAAGGGGATTAACCCTCCGAATAGATTGACAAA
CAGGGAATTTTCTGACAAAATCTAAATATAGATAAAACCAATAAAAATACTCGGTGTTAGGAGTGACAGG
AATGCGAGTGGCACAATCAGTTTCAGAATTAATCGGGAAAACGCCGATCGTTAAGTTGAACCGCATCGTA
GAATCAGACAGCGCAGATATATACTTAAAACTAGAATTTATGAATCCAGGGAGTAGCGTTAAAGATCGTA
TTGCACTAGCTATGATTGAAGATGCTGAAAAAAAGGGATTGTTAAAAGAGGGCGATACAATCATTGAGCC
AACAAGTGGTAACACAGGGATTGGTTTAGCGATGGTAGCGGCTGCTAAAGGATATAATGCAATTTTAGTA
ATGCCAGAAACAATGAGTATTGAGCGTCGTAATTTATTACGTGCTTACGGTGCTGAATTAGTATTGACTC
CAGGTCCTGAAGGGATGGGTGGAGCAATTCGTAAAGCGACTGAATTAGCGAAAGAGCATGGCTACTTTAT
ACCACAACAGTTCAAAAACCAATCAAATCCAGAAATTCACCGTTTAACAACAGGTCCAGAAATTATTGAA
CAAATGGGCGACCAATTAGATGCGTTTATTGCAGGTATTGGTACAGGTGGAACGATTACTGGTGCTGGTG
AAGTGCTGAAGGAAGCGTATAAAGATATTAAAATTTATGCAGTAGAACCTGCAGATTCACCAGTATTATC
TGGTGGGAAACCAGGTCCACATAAAATCCAAGGAATTGGGGCGGGATTTGTTCCGGAGACGTTGGATGTA
GAAGTATATGATGAAATTATTCAAGTGAAAACAGAGCAAGCATTTGAATATGCGAGAAGAGTGGCTAAAG
AGGAAGGTATTTTAGTTGGTATCTCTTCAGGCGCAGTTATTTATGCAGCAACAGAAGTTGCGAAAAAGTT
AGGTAAAGGGAAAAAGGTACTTGTTATTATTCCGAGTAACGGTGAACGTTATTTAAGTACACCACTTTAT
CAATTTGAATCATAATTAAATGCGATTGAAAAAGCATCCTTGAAAAAGGATGCTTTTTCTTTTTGGATTG
GAAATAGGAAAAGAGTGAATGACTAGAAAACTTCATGTAAAATAAGAGGTAGTATAATTAAATTATTTTC
ACTAGCCTTCGAGTATAATCAATCTCTATATAAATAACTTATGTAGTTGGAGCTGGTTCATCTAAGAGGG
TGGGATAAAAGAAGACGGGGTGTTGATATGCAACGAAGAAAATCTTTAGCGCTTTCTATTCCATATCAGT
TAGATTTCTTTAAGCAATATAAATTTCTTTCTCAGGATAAGCCGCAACATATTTTGCTGGAAAGTGGACG
TGGCGGTCGTTATAACATAGTGGGTTTAAACCCGGTAGCGGTAATCCAAGGGAAGGGTGAAAAGTTACAT
ATAAGTGAAAGCGGTAAGGAAACAATAAAAAGAGGGAATCCATTAGATTTAATGCAAGAATATATGGAGA
AATGGAAAACAGACTACAATCCACAGTACCCGCCTTTTCAAGGTGGTGCAATTGGCTACTTTAGTTATGA
TTGTATCCGTTATATCGAAAAACTCCCTTCTCTTGCAGAGGATGATCTGAATATACCCGATATATACTTT
TTATTATTTGACGATGTGTTTGTCTATGATCAAAAAGAAAAGCTATTGTGGATTATTACACATTATGTAG
ATAAGCATGCAGAAGCAGAAGAACGTTTAAATGAATGGAAGGATCTTTGGGTGGCAGAAGTGCCTGAAGT
GACTATGCCGTTTGAACGTCCTAAAAAGAAAAATGAAGCGGTTGCCTTTACAGAAACAGGCTTTATGAAG
GCAGTTGAATGTATTCAAGAATATATTGGGGCGGGTGATGTGTTCCAAGTAAACTTGTCGACGAGACAAG
AAAGAACTTTACAAACGCATCCACTAGAAATTTATACAAGTCTTCGTGAAATTAATCCATCTCCATATAT
GGGTTACCTGGAGCTTGGGGATTTTCAAATTGTTAGTGGATCGCCAGAGTTGTTAATTAAGAAACAAGGA
ACTGAAGTAAGTACAAGACCAATTGCTGGAACGAGATCTAGAGGCGCGGATGAGCAAGAGGATGAAGAAT
TAGCAAGAGAATTAATTGAGAACGAAAAAGAAAGAGCAGAGCATGTAATGCTTGTGGATTTAGAAAGAAA
TGATTTAGGGCGTGTTTGTAAATATGGCACTGTAGAAGTAGATGAATTTATGGTAATTGAGAAATACTCA
CATGTTATGCATATTGTTTCTAATGTGCGTGGTGAGGTGGAAGAAGATAAAGATGCTTTTGATTTGGTGA
AGGCTGTATTCCCTGGTGGAACAATTACTGGTGCCCCGAAAATACGTACAATGGAAATTATTGAGGAATT
AGAACCTGTTCGCCGAGGGATTTATACAGGTTCAATCGGTTGGATTGGTTATTCTGGAGATACAGAATTG
AATATTGTAATTAGAACACTTCTTGCTAAAGATGGAAAAGCTCATGTACAAGCGGGGGCGGGAATTGTAA
TTGATTCAAATCCGGAAAATGAATATAAAGAGTCGTTAAAAAAGGCGATTGCTTTATGGCGTGCAAAAGA
ACGTAGCGAAGAAACGGTTAGGTGAGAGAAATGATATTAATGATTGATAATTATGATTCTTTTACATTTA
ATTTAGTGCAGTTTCTTGGAGAACTTGGACAAGAGCTCGTTGTTAAACGTAACGATGAAGTGACGATTTC
AGATATCGAGAATATGAAACCAGATTTTCTAATGATTTCTCCAGGTCCATGTAGTCCTAATGAAGCGGGG
ATTAGTATGGAAGTTATTAAATACTTCGCGGGGAAGATTCCAATTTTTGGAGTTTGTTTAGGGCATCAAT
CTATTGCACAAGTGTTTGGTGGAGAGGTTGTTCGTGCAGAGCGATTAATGCATGGGAAAATTTCGCTTAT
GCATCATGATGGAAAGACGATTTTTTCGGATATTCCTAATCCGTTTACTGCGACGCGCTATCATTCCCTT
ATTGTTAAGAAAGAGACGTTACCAGATTGCTTAGAGGTAACATCTTGGACGGAGGAAGGGGAAATTATGG
CACTTCGTCATAAGACATTGCCGATAGAGGGTGTGCAATTCCATCCGGAATCTATTATGACTTCTCATGG
GAAAGAGTTATTGCAGAATTTCATTCGTAAATACAGTCCAAGTGCGACATTATGTTAATTTACGTAAATG
GTCAGTATGTAGAAGCAAGTGAAGCGAGAATTTCTCCTTATGATCATGGTTATTTATATGGTCTTGGAGT
TTTTGAAACGTTTCGTATTTATAATGGTCATCCTTTCTTATTGGATGATCATTATGACCGTTTAATAGAG
GCGCTGGATACATTGCAAATTAAATGGACAATGACAAAAAATGATGTGATGCTTATTTTGAAAGATTTAC
TCGCTAAGAATGAATTGAAGCATGCATATGTACGTTTTAATGTATCGGCGGGTATAGATGAAATAGGATT
ACAAACGGAAATATACGAAGAGCCTTCGGTTATTGTTTTTATAAAACCTTTAACAGCTCCAGGAGATGTA
GTAGAAAAAGAAGGTGTTATTTTAAAACAAGTGCGAAATACACCGGAAGGGACATTTCGCCTGAAGTCTC
ATCACTATTTAAATAATATTTTAGGTAAGCGTGAAATTGGAAATGTTGTGAGCAAGGAAGGCATTTTCCT
TACTGAAGCAGGTTATGTTGCAGAGGGTATTGTTTCGAATCTATTTTTTGTGAAAGGTGATGTTTTATAT
ACACCTTCGTTAGAGACAGGTATTTTAAATGGTATCACTCGTGCGTTTATTATAAAGAGTGCTGAAGAAT
TAAACATAGAAGTAAAGGAAGGTTTCTTTACAAAAGATGAGCTACTTTCAGCGGATGAAGTCTTCGTAAC
AAACTCCATTCAAGAAATTGTTCCGCTTTATCGTATAGAAGCGCAGGATTTCCCGGGTAAAGTAGGAGTG
GTTACAAAAAGTTTAATGTACCTTTATGGAATGCAAAGAGAGAAATTATGGAGCAGATATGAATTACGAA
GAGGAGATGTGTAGTTTGAAGTGGGATTATGATTTACGCTGCGGCGAATATACATTGAATTTAAATGAAA
AGACATTAATTATGGGGATTTTAAATGTAACACCAGATTCGTTTTCTGATGGTGGGAGTTACAACGAGGT
AGATGCTGCGGTACGTCACGCAAAAGAAATGCAAGGTGAAGGTGCTCATATTATTGATATTGGTGGCGAA
TCTACTCGCCCAGGTTTTGCTAAAGTATCAGTAGAAGAAGAAATAAAGCGAGTCGTCCCGATGATTCAAG
CAGTTTCAAAAGAAGTAAAATTACCTATATCTATCGATACATATAAAGCTGAAGTTGCAAAGCAAGCAAT
TGAGGCTGGTGCTCATATTATTAATGATATTTGGGGGGCGAAGGCGGAGCCGAAAATTGCTGAAGTCGCA
GCCCGTTATGATGTACCCATCATTTTAATGCATAACCGTGATAATATGAATTATCGTAATTTAATGGCGG
ATATGATTGCTGATTTGTATGACAGTATTAAAATTGCTAAAAATGCTGGTGTGCGAGATGAGAATATTAT
TTTAGATCCAGGTATCGGTTTTGCTAAAACACCGGAGCAGAACTTAGAGGCGATGCGTAATTTAGAACAG
TTAAATGTGCTAGGTTATCCGGTTCTCTTAGGTACTTCGAGAAAGTCCTTTATTGGGCACGTATTAGATT
TGCCAGTAGAGGAACGCCTTGAGGGAACGGGAGCTACTGTTTGTCTTGGTATTGAAAAGGGCTGTGAGTT
TGTTCGTGTCCATGATGTGAAAGAAATGGCGCGTATGGCTAAAATGATGGATGCGATGATTGGTAAGGGG
GTAAGGTAATTGGATAAAATTTATATCCACGATATGGAATTTTATGGTTATCATGGTGTGTTTCCAGAGG
AAAATAGATTAGGTCAGAGATTTAAAGTTGACTTAACGGTGGAGTTGGATTTAAAGCGTGCAGGGGAAAG
TGATGACTTAGAGCATTCGGTCAATTATGGAGAGCTTTTCGAATTATGTAGAAAAGTTGTTGAGGATAGA
AAGTATAAGCTTGTGGAGAGTATCGCTGAAAATATTGCTGCAGATATATTAAAGCAATATAAAAGTATTT
CACGGTGTACAATTAAGGTGATTAAACCAGATCCGCCGATACCGGGCCATTATCGCGCTGTAGCAGTAGA
AATTACGAGAGAACGTCCATGAATAATATAGCGTACATTGCATTAGGGTCAAATATTGGAGAGCGTTATA
CGTATTTAACTGAAGCCATTCATTTTTTAAATAAAAGTCCGTATATTCAAGTTGATGATGTTTCGTCAGT
GTATGAAACTGATCCAGTTGGCTATACTGACCAAAGTTGTTTTTTAAATTTAGTTATAAAAATTTCTACC
AATTTATCACCGCAAGAATTATTGAAAGTAACACAAAAAGTAGAAAATGACCTAGGAAGAAAAAGGGAAA
TTAGGTGGGGGCCGAGGACTATCGACCTTGACATTTTACTTTATAATCAAGAGAATATTGAAGCAGAGAA
TCTTATTGTTCCGCATCCGCGGATGTTCGAAAGAGCTTTTGTTATCGTTCCGTTGTTAGAGATTAATCAA
GATATAAAACAAAACATTTCACGTTCACAAGTAGAAGAAATGAAAAGGCGAGAGGGAGTAACGGTATGGA
AGCAGAAAAATGGGGAAGACGCATTCGTGCTTTTCGAAAGCTAAAAGGCTACACGCAAGAAGGTTTTGCT
AAAGAATTAGGGGTATCAGTATCTGTTTTAGGTGAAGTTGAGAGAGGGAATCGATCGCCTTCTCAAGATT
TTGTAGTAGAAGTTGCTAAGGCGTTAAATGTTTCGATAGATGAATTAATGCCAAAGTAACTGTGCAGGAA
GGAGTAGGTTGATTGTTAAAGATTGCAAATATTGAGATGAAAAATCCGGTTGTATTAGCACCGATGGCGG
GAGTGTGTAACTCTGCATTCCGTTTAACAGTTAAAGAATTTGGTGCAGGTTTAGTTTGTGCTGAAATGGT
AAGTGATAAGGCAATATTACTGAATAACAAAAGAACATTAGATATGTTATATATTGATGAGAGAGAAAAA
CCATTAAGTTTACAAATTTTCGGTGGAGAGAAAGAAACGCTTGTAGATGCTGCGAAATACGTAGATAAAT
ATACGACAGCAGACATTATTGATATTAATATGGGTTGCCCAGTACCGAAAATCGTTAAATGTGATGCGGG
GGCAAGGTGGCTTCTAGATCCAAATAAAATATACGAAATGGTAGCAGCGGTTGTAGATGCTGTTGAAAAG
CCGGTTACGGTTAAAATGCGTATCGGTTGGGATGAAGAACATATTTTCGCAATAGAAAATGCTAGAGCTG
TTGAGCGTGCTGGCGGACAAGCTGTGGCGGTTCACGGACGTACGCGAGTGCAAATGTATGAAGGGAAAGC
AGATTGGGATATCATTAAACAAGTAAAGCAAGCTGTGAATATCCCGGTTATCGGAAATGGTGATGTCGAA
ACACCGCAAGATGCGAAGCGTATGCTTGATGAGATTGGTGTAGATGGTGTTATGATTGGTCGTGCAGCTC
TTGGGGATCCATGGATGATTTATCGTACGGTAAAGTATTTAGAGACAGGTGAATTAATGCCGGAACCAAC
AGTCCGTGAGAAAATTGATGTATGTATGTTGCATCTAGATCGTCTTATCGATTTAAAGAATGAAAATGTT
GCTGTAAGAGAGATGAGAAAGCATGCGGCTTGGTATTTAAAAGGTGTTCGTGGTAATGCGAGTGTGCGTA
ATGGTATCAATACTTGCAACACGCGTGAAGACCTTGCGAATGTATTAGGTGCATTTGTAGAAGAAGTAGA
GGCGAAACAACAACCAATTTACGTTGGTTAATAAGGAGGACGGAGAAGATTGACATTCTTCTACACACTT
CCTATAATTACGTGAAAGAAAGAAGAACTGCCAGTTAGTTGCTGGCAGTTTTTCTAGTTGAGTAGAAAAT
GCTATACTGTATATATTGTAAAAATTAATAGAGCTGGAGTGATATCAATATCATGGATAACATGAACCAC
GAAGAATTAAACGACCAATTGCTTGTTCGTCGTGAAAAGCTACATAATTTACGTGAGCAAGGAATCGATC
CGTTCGGTAAACGATTTGAACGCACAAATTCAACAACCGACTTAGTAAGTCTATATGGAGAATTCTCTAA
AGAAGAATTAGAAGAGAAGGAAATCACGGTTTCTATCGCTGGTCGTATTATGACAAAACGCGGTAAAGGA
AAAGCTGGATTCGCACACATTCAAGATTTACACGGACAAGTTCAAATTTACGTTCGTAAAGATACTGTTG
GAGATGAAGAGTACGAGTTATTTACGACAGCAGATTTAGGTGACTTAGTAGGTATTGAAGGTAAAGTGTT
CAAAACAAACGTTGGAGAACTTTCAGTAAAAGCAACAGGATTTACGCTTTTAACGAAATCTCTTCGTCCA
TTACCGGATAAATACCATGGATTAAAAGATGTTGAACAACGATACCGTCAACGTTACTTAGACTTAATTA
CAAGTATGGAAAGTCGTGAAACATTTGTTACTCGTAGTAAAATCATTCGTGAAATGAGAAGATATTTAGA
TGACAACGGTTATCTTGAAGTAGAAACGCCTATGATGCACGCGATTGCGGGTGGAGCATCTGCTCGTCCT
TTCACTACGCATCATAATGCGTTAGATATGGAATTATATATGCGTATCGCAATTGAACTTCATTTAAAAC
GTCTTATTGTGGGCGGATTAGAAAAAGTTTATGAGATCGGCCGTGTATTCCGTAATGAGGGTGTATCAAC
TCGTCATAATCCTGAGTTTACGATGATTGAATTATATGAAGCGTACGCTGATTATAATGATATTATGAAA
CTAACAGAAAATATGGTTGCTCATATTGCGAAAAAAGTATTGGGTACAACAACGATCCAATATGGTGATT
ATGAAATTAATCTAGAACCAGAATGGACACGTCTTCATATGGTAGATGCAATTAAGCAACACTCTGGAGC
GGATTTCTGGACTCCGATGAGTGTAGAAGAAGCGCGTGAGCTTGCAAAAGAACATAATGTAGAAATTAAG
GATACAATGGAAGTTGGTCATATCATTAATGAGTTCTTCGAGCAAAAAGTAGAAGATAAATTAATTCAAC
CAACATTTATTTACGGTCATCCGGTAGAAATTTCGCCACTTGCGAAAAAGAATGACGAAGATCCACGATT
CACAGATCGTTTCGAGTTATTTATCGTTGCACGTGAACATGCAAATGCATTCACTGAGTTAAACGATCCA
ATTGATCAAAAAGAACGTTTTGAAGCTCAATTAAAAGAGCGTGAGCAAGGTAATGACGAAGCTCACATGA
TGGATGATGATTATATCGAAGCTCTTGAGTACGGTATGCCTCCTACGGGTGGATTAGGAATCGGTATTGA
TCGTCTAGTTATGTTATTAACAAATGCACCATCTATTCGTGATGTATTATTATTCCCTGCTATGCGTCAT
AAACAAGACTAAGCTTTGGAGATTTCTCCAAAGCTTTTTTTATTTGAGTATGAGTTGCGTGGGTATAATA
GATCTTGATGGTGCGAGAAATTATATTTATATAGAAGAAATGTGCTGTTTTTATACTTTTTTACTAAGTT
AAAAATTTTATTAGAAAAACTATTGCATTTTAATAATTAAACTGGTATATTTATATCCGTTGCCACGAAA
GGTAACAAGCAAAACAAACGAAAAACAACTTATTGAAAAAAGTTGTTGACGAAAATATAACAAAATGTTA
TATTGATAAAGTCGCTTGTGAGCGACAACGTAGTTCTTTGAAAACTGAACGAAACAAACAACGTGAAACG
TCAATTTTTATTTTTAGATGCTAGACAAACTAACTTTATTGGAGAGTTTGATCCTGGCTCAGGATGAACG
CTGGCGGCGTGCCTAATACATGCAAGTCGAGCGAATGGATTGAGAGCTTGCTCTCAAGAAGTTAGCGGCG
GACGGGTGAGTAACACGTGGGTAACCTGCCCATAAGACTGGGATAACTCCGGGAAACCGGGGCTAATACC
GGATAACATTTTGAACTGCATGGTTCGAAATTGAAAGGCGGCTTCGGCTGTCACTTATGGATGGACCCGC
GTCGCATTAGCTAGTTGGTGAGGTAACGGCTCACCAAGGCAACGATGCGTAGCCGACCTGAGAGGGTGAT
CGGCCACACTGGGACTGAGACACGGCCCAGACTCCTACGGGAGGCAGCAGTAGGGAATCTTCCGCAATGG
ACGAAAGTCTGACGGAGCAACGCCGCGTGAGTGATGAAGGCTTTCGGGTCGTAAAACTCTGTTGTTAGGG
AAGAACAAGTGCTAGTTGAATAAGCTGGCACCTTGACGGTACCTAACCAGAAAGCCACGGCTAACTACGT
GCCAGCAGCCGCGGTAATACGTAGGTGGCAAGCGTTATCCGGAATTATTGGGCGTAAAGCGCGCGCAGGT
GGTTTCTTAAGTCTGATGTGAAAGCCCACGGCTCAACCGTGGAGGGTCATTGGAAACTGGGAGACTTGAG
TGCAGAAGAGGAAAGTGGAATTCCATGTGTAGCGGTGAAATGCGTAGAGATATGGAGGAACACCAGTGGC
GAAGGCGACTTTCTGGTCTGTAACTGACACTGAGGCGCGAAAGCGTGGGGAGCAAACAGGATTAGATACC
CTGGTAGTCCACGCCGTAAACGATGAGTGCTAAGTGTTAGAGGGTTTCCGCCCTTTAGTGCTGAAGTTAA
CGCATTAAGCACTCCGCCTGGGGAGTACGGCCGCAAGGCTGAAACTCAAAGGAATTGACGGGGGCCCGCA
CAAGCGGTGGAGCATGTGGTTTAATTCGAAGCAACGCGAAGAACCTTACCAGGTCTTGACATCCTCTGAA
AACCCTAGAGATAGGGCTTCTCCTTCGGGAGCAGAGTGACAGGTGGTGCATGGTTGTCGTCAGCTCGTGT
CGTGAGATGTTGGGTTAAGTCCCGCAACGAGCGCAACCCTTGATCTTAGTTGCCATCATTAAGTTGGGCA
CTCTAAGGTGACTGCCGGTGACAAACCGGAGGAAGGTGGGGATGACGTCAAATCATCATGCCCCTTATGA
CCTGGGCTACACACGTGCTACAATGGACGGTACAAAGAGCTGCAAGACCGCGAGGTGGAGCTAATCTCAT
AAAACCGTTCTCAGTTCGGATTGTAGGCTGCAACTCGCCTACATGAAGCTGGAATCGCTAGTAATCGCGG
ATCAGCATGCCGCGGTGAATACGTTCCCGGGCCTTGTACACACCGCCCGTCACACCACGAGAGTTTGTAA
CACCCGAAGTCGGTGGGGTAACCTTTTTGGAGCCAGCCGCCTAAGGTGGGACAGATGATTGGGGTGAAGT
CGTAACAAGGTAGCCGTATCGGAAGGTGCGGCTGGATCACCTCCTTTCTATGGAGAATTGATGAACGCTG
TTCATCAATATAAGTTTCCGTGTTTCGTTTTGTTCAGTTTTGAGAGAACTATCTCTCATATATAAATGTA
TGTTCTTTGAAAACTAGATAACAGTGTAGCTCATATTTTTTAATTTTTAGTTTGGTTAAGTTAGAAAGGG
CGCACGGTGGATGCCTTGACACTAGGAGTCGATGAAGGACGGGACTAACGCCGATATGCTTCGGGGAGCT
GTAAGTAAGCTTTGATCCGAAGATTTCCGAATGGGGAAACCCACTATACGTAATGGTATGGTATCCTTAC
CTGAATACATAGGGTATGGAAGACAGACCCAGGGAACTGAAACATCTAAGTACCTGGAGGAAGAGAAAGC
AAATGCGATTTCCTGAGTAGCGGCGAGCGAAACGGAACATAGCCCAAACCAAGAGGCTTGCCTCTTGGGG
TTGTAGGACATTCTATACGGAGTTACAAAGGAACGAGGTAGACGAAGCGACCTGGAAAGGTCCGTCGTAG
AGGGTAACAACCCCGTAGTCGAAACTTCGTTCTCTCTTGAATGTATCCTGAGTACGGCGGAACACGTGAA
ATTCCGTCGGAATCTGGGAGGACCATCTCCCAAGGCTAAATACTCCCTAGTGATCGATAGTGAACCAGTA
CCGTGAGGGAAAGGTGAAAAGCACCCCGGAAGGGGAGTGAAAGAGATCCTGAAACCGTGTGCCTACAAAT
AGTCAGAGCCCGTTAATGGGTGATGGCGTGCCTTTTGTAGAATGAACCGGCGAGTTACGATCCCGTGCGA
GGTTAAGCTGAAGAGGCGGAGCCGCAGCGAAAGCGAGTCTGAATAGGGCGTTTAGTACGTGGTCGTAGAC
CCGAAACCAGGTGATCTACCCATGTCCAGGGTGAAGTTCAGGTAACACTGAATGGAGGCCCGAACCCACG
CACGTTGAAAAGTGCGGGGATGAGGTGTGGGTAGCGGAGAAATTCCAATCGAACCTGGAGATAGCTGGTT
CTCCCCGAAATAGCTTTAGGGCTAGCCTTAAGTGTAAGAGTCTTGGAGGTAGAGCACTGATTGAACTAGG
GGTCCTCATCGGATTACCGAATTCAGTCAAACTCCGAATGCCAATGACTTATCCTTAGGAGTCAGACTGC
GAGTGATAAGATCCGTAGTCAAGAGGGAAACAGCCCAGATCGCCAGCTAAGGTCCCAAAGTGTGTATTAA
GTGGAAAAGGATGTGGAGTTGCTTAGACAACTAGGATGTTGGCTTAGAAGCAGCCACCATTTAAAGAGTG
CGTAATAGCTCACTAGTCGAGTGACTCTGCGCCGAAAATGTACCGGGGCTAAATACACCACCGAAGCTGC
GAATTGATACCAATGGTATCAGTGGTAGGGGAGCGTTCTAAGTGCAGTGAAGTCAGACCGGAAGGACTGG
TGGAGCGCTTAGAAGTGAGAATGCCGGTATGAGTAGCGAAAGACGGGTGAGAATCCCGTCCACCGAATGC
CTAAGGTTTCCTGAGGAAGGCTCGTCCGCTCAGGGTTAGTCAGGACCTAAGCCGAGGCCGACAGGCGTAG
GCGATGGACAACAGGTTGATATTCCTGTACCACCTCTTTATCGTTTGAGCAATGGAGGGACGCAGAAGGA
TAGAAGAAGCGTGCGATTGGTTGTGCACGTCCAAGCAGTTAGGCTGATAAGTAGGCAAATCCGCTTATCG
TGAAGGCTGAGCTGTGATGGGGAAGCTCCTTATGGAGCGAAGTCTTTGATTCCCCGCTGCCAAGAAAAGC
TTCTAGCGAGATAAAAGGTGCCTGTACCGCAAACCGACACAGGTAGGCGAGGAGAGAATCCTAAGGTGTG
CGAGAGAACTCTGGTTAAGGAACTCGGCAAAATGACCCCGTAACTTCGGGAGAAGGGGTGCTTTCTTAAC
GGAAAGCCGCAGTGAATAGGCCCAAGCGACTGTTTAGCAAAAACACAGCTCTCTGCGAAGCCGTAAGGCG
AAGTATAGGGGGTGACACCTGCCCGGTGCTGGAAGGTTAAGGAGAGGGGTTAGCGTAAGCGAAGCTCTGA
ACTGAAGCCCCAGTAAACGGCGGCCGTAACTATAACGGTCCTAAGGTAGCGAAATTCCTTGTCGGGTAAG
TTCCGACCCGCACGAAAGGTGTAACGATTTGGGCACTGTCTCAACCAGAGACTCGGTGAAATTATAGTAC
CTGTGAAGATGCAGGTTACCCGCGACAGGACGGAAAGACCCCGTGGAGCTTTACTGTAGCCTGATATTGA
ATTTTGGTACAGTTTGTACAGGATAGGCGGGAGCCATTGAAACCGGAGCGCTAGCTTCGGTGGAGGCGCT
GGTGGGATACCGCCCTGACTGTATTGAAATTCTAACCTACGGGTCTTATCGACCCGGGAGACAGTGTCAG
GTGGGCAGTTTGACTGGGGCGGTCGCCTCCTAAAGTGTAACGGAGGCGCCCAAAGGTTCCCTCAGAATGG
TTGGAAATCATTCGTAGAGTGCAAAGGCATAAGGGAGCTTGACTGCGAGACCTACAAGTCGAGCAGGGAC
GAAAGTCGGGCTTAGTGATCCGGTGGTTCCGCATGGAAGGGCCATCGCTCAACGGATAAAAGCTACCCCG
GGGATAACAGGCTTATCTCCCCCAAGAGTCCACATCGACGGGGAGGTTTGGCACCTCGATGTCGGCTCAT
CGCATCCTGGGGCTGTAGTCGGTCCCAAGGGTTGGGCTGTTCGCCCATTAAAGCGGTACGCGAGCTGGGT
TCAGAACGTCGTGAGACAGTTCGGTCCCTATCCGTCGTGGGCGTAGGAAATTTGAGAGGAGCTGTCCTTA
GTACGAGAGGACCGGGATGGACGCACCGCTGGTGTACCAGTTGTTCTGCCAAGGGCATAGCTGGGTAGCT
ATGTGCGGAAGGGATAAGTGCTGAAAGCATCTAAGCATGAAGCCCCCCTCAAGATGAGATTTCCCATAGC
GTAAGCTAGTAAGATCCCTGAAAGATGATCAGGTTGATAGGTTCGAGGTGGAAGCATGGTGACATGTGGA
GCTGACGAATACTAATAGATCGAGGACTTAACCATATAATATGTAGCAAATGTTATCTAGTTTTGAAAGA
ATATAAAAAACTTGTTGACTTTAGAAGTTAAATGAGTTACAATAATTCTTGTCTTAAATGAATACAGTCT
GGTAATGATGGCAGAGAGGTCACACCCGTTCCCATACCGAACACGGAAGTTAAGCTCTCTAGCGCCGATG
GTAGTTGGGACCTTGTCCCTGTGAGAGTAGGACGTTGCCAGGCAAACGGAGGATTAGCTCAGCTGGGAGA
GCACCTGCCTTACAAGCAGGGGGTCGGCGGTTCGATCCCGTCATCCTCCACCATTTAGCCGACTTAGCTC
AATTGGTAGAGCAACTGACTTGTAATCAGTAGGTTGGGGGTTCAAGTCCTCTAGTCGGCACCAGTTTTAA
TTTTGAGAGCCATTAGCTCAGTTGGTAGAGCATCTGACTTTTAATCAGAGGGTCGAAGGTTCGAATCCTT
CATGGCTCACCATTTTAATGGAATATGCGGGTGTGGCGGAATTGGCAGACGCACTAGACTTAGGATCTAG
CGCCTTTGGCGTGGGGGTTCGACTCCCTTCACCCGCACTTTTAATAAAATATCTCAAACATGTCTTGCGG
AAGTAGTTCAGTGGTAGAATACAACCTTGCCAAGGTTGGGGTCGCGGGTTCGAATCCCGTCTTCCGCTCC
AATTTTCAATATGACATGCCGGGGTGGCGGAACAGGCAGACGCACAGGACTTAAAATCCTGCGGTGGGTG
ACCACCGTGCGGGTTCGACCCCCGCCCTCGGCACCATATGCGCCCGTAGCTCAATTGGATAGAGCGTTTG
ACTACGGATCAAGAGGTTAGGGGTTCGACTCCTCTCGGGCGCGTTTTCTTTCGGGAAGTGGCTCAGCTTG
GTAGAGCACCTGGTTTGGGACCAGGGGGTCGCAGGTTCAAATCCTGTCTTCCCGATACTTGTTTGGGGCC
TTAGCTCAGCTGGGAGAGCGCCTGCCTTGCACGCAGGAGGTCAGCGGTTCGATCCCGCTAGGCTCCACCA
TTAGTTCTTTGAAAACTGAACGAAACAAACAACGTGAAACGTCAATTTTTATTTTTAGATGCTAGACAAA
CTAACTTTATTGGAGAGTTTGATCCTGGCTCAGGATGAACGCTGGCGGCGTGCCTAATACATGCAAGTCG
AGCGAATGGATTGAGAGCTTGCTCTCAAGAAGTTAGCGGCGGACGGGTGAGTAACACGTGGGTAACCTGC
CCATAAGACTGGGATAACTCCGGGAAACCGGGGCTAATACCGGATAACATTTTGAACTGCATGGTTCGAA
ATTGAAAGGCGGCTTCGGCTGTCACTTATGGATGGACCCGCGTCGCATTAGCTAGTTGGTGAGGTAACGG
CTCACCAAGGCAACGATGCGTAGCCGACCTGAGAGGGTGATCGGCCACACTGGGACTGAGACACGGCCCA
GACTCCTACGGGAGGCAGCAGTAGGGAATCTTCCGCAATGGACGAAAGTCTGACGGAGCAACGCCGCGTG
AGTGATGAAGGCTTTCGGGTCGTAAAACTCTGTTGTTAGGGAAGAACAAGTGCTAGTTGAATAAGCTGGC
ACCTTGACGGTACCTAACCAGAAAGCCACGGCTAACTACGTGCCAGCAGCCGCGGTAATACGTAGGTGGC
AAGCGTTATCCGGAATTATTGGGCGTAAAGCGCGCGCAGGTGGTTTCTTAAGTCTGATGTGAAAGCCCAC
GGCTCAACCGTGGAGGGTCATTGGAAACTGGGAGACTTGAGTGCAGAAGAGGAAAGTGGAATTCCATGTG
TAGCGGTGAAATGCGTAGAGATATGGAGGAACACCAGTGGCGAAGGCGACTTTCTGGTCTGTAACTGACA
CTGAGGCGCGAAAGCGTGGGGAGCAAACAGGATTAGATACCCTGGTAGTCCACGCCGTAAACGATGAGTG
CTAAGTGTTAGAGGGTTTCCGCCCTTTAGTGCTGAAGTTAACGCATTAAGCACTCCGCCTGGGGAGTACG
GCCGCAAGGCTGAAACTCAAAGGAATTGACGGGGGCCCGCACAAGCGGTGGAGCATGTGGTTTAATTCGA
AGCAACGCGAAGAACCTTACCAGGTCTTGACATCCTCTGAAAACCCTAGAGATAGGGCTTCTCCTTCGGG
AGCAGAGTGACAGGTGGTGCATGGTTGTCGTCAGCTCGTGTCGTGAGATGTTGGGTTAAGTCCCGCAACG
AGCGCAACCCTTGATCTTAGTTGCCATCATTAAGTTGGGCACTCTAAGGTGACTGCCGGTGACAAACCGG
AGGAAGGTGGGGATGACGTCAAATCATCATGCCCCTTATGACCTGGGCTACACACGTGCTACAATGGACG
GTACAAAGAGCTGCAAGACCGCGAGGTGGAGCTAATCTCATAAAACCGTTCTCAGTTCGGATTGTAGGCT
GCAACTCGCCTACATGAAGCTGGAATCGCTAGTAATCGCGGATCAGCATGCCGCGGTGAATACGTTCCCG
GGCCTTGTACACACCGCCCGTCACACCACGAGAGTTTGTAACACCCGAAGTCGGTGGGGTAACCTTTTTG
GAGCCAGCCGCCTAAGGTGGGACAGATGATTGGGGTGAAGTCGTAACAAGGTAGCCGTATCGGAAGGTGC
GGCTGGATCACCTCCTTTCTATGGAGAATTGATGAACGCTGTTCATCAATATAAGTTTCCGTGTTTCGTT
TTGTTCAGTTTTGAGAGAACTATCTCTCATATATAAATGTATGTTCTTTGAAAACTAGATAACAGTGTAG
CTCATATTTTTTAATTTTTAGTTTGGTTAAGTTAGAAAGGGCGCACGGTGGATGCCTTGACACTAGGAGT
CGATGAAGGACGGGACTAACGCCGATATGCTTCGGGGAGCTGTAAGTAAGCTTTGATCCGAAGATTTCCG
AATGGGGAAACCCACTATACGTAATGGTATGGTATCCTTACCTGAATACATAGGGTATGGAAGACAGACC
CAGGGAACTGAAACATCTAAGTACCTGGAGGAAGAGAAAGCAAATGCGATTTCCTGAGTAGCGGCGAGCG
AAACGGAACATAGCCCAAACCAAGAGGCTTGCCTCTTGGGGTTGTAGGACATTCTATACGGAGTTACAAA
GGAACGAGGTAGACGAAGCGACCTGGAAAGGTCCGTCGTAGAGGGTAACAACCCCGTAGTCGAAACTTCG
TTCTCTCTTGAATGTATCCTGAGTACGGCGGAACACGTGAAATTCCGTCGGAATCTGGGAGGACCATCTC
CCAAGGCTAAATACTCCCTAGTGATCGATAGTGAACCAGTACCGTGAGGGAAAGGTGAAAAGCACCCCGG
AAGGGGAGTGAAAGAGATCCTGAAACCGTGTGCCTACAAATAGTCAGAGCCCGTTAATGGGTGATGGCGT
GCCTTTTGTAGAATGAACCGGCGAGTTACGATCCCGTGCAAGGTTAAGCTGAAGAGGCGGAGCCGCAGCG
AAAGCGAGTCTGAATAGGGCGTTTAGTACGTGGTCGTAGACCCGAAACCAGGTGATCTACCCATGTCCAG
GGTGAAGTTCAGGTAACACTGAATGGAGGCCCGAACCCACGCACGTTGAAAAGTGCGGGGATGAGGTGTG
GGTAGCGGAGAAATTCCAATCGAACCTGGAGATAGCTGGTTCTCCCCGAAATAGCTTTAGGGCTAGCCTT
AAGTGTAAGAGTCTTGGAGGTAGAGCACTGATTGAACTAGGGGTCCTCATCGGATTACCGAATTCAGTCA
AACTCCGAATGCCAATGACTTATCCTTAGGAGTCAGACTGCGAGTGATAAGATCCGTAGTCAAGAGGGAA
ACAGCCCAGATCGCCAGCTAAGGTCCCAAAGTGTGTATTAAGTGGAAAAGGATGTGGAGTTGCTTAGACA
ACTAGGATGTTGGCTTAGAAGCAGCCACCATTTAAAGAGTGCGTAATAGCTCACTAGTCGAGTGACTCTG
CGCCGAAAATGTACCGGGGCTAAATACACCACCGAAGCTGCGAATTGATACCAATGGTATCAGTGGTAGG
GGAGCGTTCTAAGTGCAGTGAAGTCAGACCGGAAGGACTGGTGGAGCGCTTAGAAGTGAGAATGCCGGTA
TGAGTAGCGAAAGACGGGTGAGAATCCCGTCCACCGAATGCCTAAGGTTTCCTGAGGAAGGCTCGTCCGC
TCAGGGTTAGTCAGGACCTAAGCCGAGGCCGACAGGCGTAGGCGATGGACAACAGGTTGATATTCCTGTA
CCACCTCTTTATCGTTTGAGCAATGGAGGGACGCAGAAGGATAGAAGAAGCGTGCGATTGGTTGTGCACG
TCCAAGCAGTTAGGCTGATAAGTAGGCAAATCCGCTTATCGTGAAGGCTGAGCTGTGATGGGGAAGCTCC
TTATGGAGCGAAGTCTTTGATTCCCCGCTGCCAAGAAAAGCTTCTAGCGAGATAAAAGGTGCCTGTACCG
CAAACCGACACAGGTAGGCGAGGAGAGAATCCTAAGGTGTGCGAGAGAACTCTGGTTAAGGAACTCGGCA
AAATGACCCCGTAACTTCGGGAGAAGGGGTGCTTTCTTAACGGAAAGCCGCAGTGAATAGGCCCAAGCGA
CTGTTTAGCAAAAACACAGCTCTCTGCGAAGCCGTAAGGCGAAGTATAGGGGGTGACACCTGCCCGGTGC
TGGAAGGTTAAGGAGAGGGGTTAGCGTAAGCGAAGCTCTGAACTGAAGCCCCAGTAAACGGCGGCCGTAA
CTATAACGGTCCTAAGGTAGCGAAATTCCTTGTCGGGTAAGTTCCGACCCGCACGAAAGGTGTAACGATT
TGGGCACTGTCTCAACCAGAGACTCGGTGAAATTATAGTACCTGTGAAGATGCAGGTTACCCGCGACAGG
ACGGAAAGACCCCGTGGAGCTTTACTGTAGCCTGATATTGAATTTTGGTACAGTTTGTACAGGATAGGCG
GGAGCCATTGAAACCGGAGCGCTAGCTTCGGTGGAGGCGCTGGTGGGATACCGCCCTGACTGTATTGAAA
TTCTAACCTACGGGTCTTATCGACCCGGGAGACAGTGTCAGGTGGGCAGTTTGACTGGGGCGGTCGCCTC
CTAAAGTGTAACGGAGGCGCCCAAAGGTTCCCTCAGAATGGTTGGAAATCATTCGTAGAGTGCAAAGGCA
TAAGGGAGCTTGACTGCGAGACCTACAAGTCGAGCAGGGACGAAAGTCGGGCTTAGTGATCCGGTGGTTC
CGCATGGAAGGGCCATCGCTCAACGGATAAAAGCTACCCCGGGGATAACAGGCTTATCTCCCCCAAGAGT
CCACATCGACGGGGAGGTTTGGCACCTCGATGTCGGCTCATCGCATCCTGGGGCTGTAGTCGGTCCCAAG
GGTTGGGCTGTTCGCCCATTAAAGCGGTACGCGAGCTGGGTTCAGAACGTCGTGAGACAGTTCGGTCCCT
ATCCGTCGTGGGCGTAGGAAATTTGAGAGGAGCTGTCCTTAGTACGAGAGGACCGGGATGGACGCACCGC
TGGTGTACCAGTTGTTCTGCCAAGGGCATAGCTGGGTAGCTATGTGCGGAAGGGATAAGTGCTGAAAGCA
TCTAAGCATGAAGCCCCCCTCAAGATGAGATTTCCCATAGCGTAAGCTAGTAAGATCCCTGAAAGATGAT
CAGGTTGATAGGTTCGAGGTGGAAGCATGGTGACATGTGGAGCTGACGAATACTAATAGATCGAGGACTT
AACCATATAATATGTAGCAATGTTATCTAGTTTTGAAGGAATATGCCTTCATAGTTTGGTGATGATGGCA
GAGAGGTCACACCCGTTCCCATACCGAACACGGAAGTTAAGCTCTCTAGCGCCGATGGTAGTTGGGACCT
TGTCCCTGTGAGAGTAGGACGTCGCCAAGCAACTAAAACACGAGTCAAATGACTCGTGTTTTTTCGTGTT
TTATTTTATAATCCATAGTAATAAAAAATGTGTTTAAAGTATTCATATTTTGTTTAAATACAAGGGAATG
TGGCTAGGATAGTGAATAAGCAAAAGAGTTGCAAATTTTATTAATACGTATATAATTAAAGTCAAAGATA
GTCAAAGTCAATAAAGGTGGCGGATAAATGAGAAATATATCTGATATCATTGAGCAATATCTAAAGCAAG
TTATTGACTTAAGTAATAATAATGTGATTGAAATCAAGAGAAATGAGATTGCGGATCGATTCGAGTGCGT
ACCATCTCAAATCAATTATGTAATCAATACCCGTTTTACGTTAGAAAGAGGATTTGTAGTAGAAAGTAAA
CGTGGTGGAGGAGGTTACATTCGCATTATAAAAGTCAAACTGCATGATGATATAGACATTATTGATCAAA
TGCTTCATATGATTGATCATAGCGTTGCGCAAGGGAATGCAGAAAGTATGATTATACGTTTAATAGAAGA
GGGAATCATAACAAATCGTGAAGCGAAACTGATGTTAAGTGTAATAGACCGTTCTGTATTATCAATGGAT
GTTCCTTCTCGAGATGAACTTAGGGCTCGAATATTATGCGCAATGTTAAGAACACTGAAATATAAATAAA
TATAACTTTTGTAAAAGATTGATAACTAAGATAAAGCAGTTAAATATTGTAGAAGTTTTGAAAAAGAACA
TGCACTTTTATTTAAATGGATTCAGGAAAGCGAACAATCTAGTAATGTATGAAAAGTACCATGAGATAGA
GCGTTCCTGTTGTAAAGGTGGGGATAGTGATGACTTGTCAAAACTGTAACATAAGACCAGCAACTTTACA
TTATACAAAAGTAATTAACGAGAAGAAGGCGGAAGTTCATCTTTGTGAGCAATGTGCAGAGCAAAGTGGC
TATACGTCTTTCTTTCAATCATCGCAGTCTAACTTTTCATTTCATGATTTATTTGCTGGTTTATTACACG
GTGAATCAACAATGTTTGAAGAAGGAAAAAATGGATTTTCAAATGCAGATATAGTAAGGTGTCCAGATTG
TAAGATGACATATGAACAATTTACAAAAGTCGGACGTTTTGGCTGTTCTTCTTGTTACGATACATTTAAG
GAGCATTTAAAGCCATTATTAAAACGCCTTCACGGTGGGCATACAGAACATTGTGGAAAAATTCCGGAAC
GTATAGAAGGAAATATCCACTTAAAGAAAGAATTAGATGAACTAAAACTTATTCTGAAACAATACGTACA
GAAAGAGGAATTTGAGAAAGCTGCAGAGGTAAGGGATAAAATCCGAGGTCTTGAAATACAGCTTAGTGAG
CATAGGGAGGGGGAATAATTCTATGTCACTGGACAAAATTATGAACGAAGCAATTAGTCCATGGATGAAG
GGGGATGGCCCTGATTCTGATATTGTTTTAAGTAGTCGAATTCGTTTGGCTCGTAATTTTAAACAATATC
AATTTTCCACTATGCAAAACGAAGAAGAAGCTAAACAGATTCATGAATTATTCAAAAAGAAATTTATAAA
TAAAGCAGTAGGGTCCTTTGGGGAGTTTGGACTATTAAAGATGAATGAATTAACCCCTCTTCAAAGGAGA
GTTTTAGTCGAAAAGCATTTAATTAGTCCAAATCTTGCAGGGACAGAATATGGAGCATGTCTACTATCAG
AAAGTGAACATATTAGTGTTATGCTTAATGAAGAAGACCATATTCGGATTCAGTGCCTATTTTCAGGATT
ACAGTTATCAGAGGCGCTTCAAAGCGCCAATCAAATAGATAATTGGATTGAGAAAGAAGTTGAATACGCT
TTTGATGAGTCACTTGGATATATTACAAGTTGTCCTACTAATGTTGGCACAGGGTTAAGAGCTTCTGTGA
TGATTCATTTACCGGGACTGGTTTTAACAAAAAGAATTAGCCGTATTATACAAGTAATTCAAAAATTAGG
GTTAGTAGTAAGAGGAATATACGGTGAAGGTAGCGAAGCGTTAGGTAATATATTTCAAGTTTCAAATCAA
ATGACGCTAGGAAAGTCTGAAGAAGATATTATTGCAGATTTAAAGAGTGTCATTCAACAAATTATACAGC
AAGAAAAAATAGCTAGAGAATTAATTGTACAAAATTCAAGTATTGAACTTGAAGATAAGGTTTATCGTTC
TTACGGCATACTAGCAAACAGTCGTTTAATTCAATCTGCAGAAGCAGCCAATTGCTTATCGGATGTACGA
CTTGGTATTGATCTAGGATATATAAAAGGTATATCGAGAAATATTTTGACTGAGCTAATGGTTCTTACGC
AACCAGGTATTTTACAACAATACGCAGGTGGACCTTTAGGGCCAGAAGAAAGAGATTATCGAAGAGCAAC
CTTAATCCGTGAGCGATTACGTATTGAAAAAAACTAAGCGCAAGTAGGAGGCGATTTCTATGATGTTTGG
AAGATTTACAGAAAGAGCACAGAAAGTATTAGCTTTATCTCAAGAGGAAGCAATTCGTATTGGGCATAAT
AATATTGGAACAGAACATATTTTACTTGGGCTTGTACGCGAAGGTGAAGGAATTGCAGCAAAAGCATTAA
TTGCTCTTGGATTAAGTCCAGAGAAAGTTCAAAAAGAAGTAGAAGCGTTAATTGGGCGTGGAACAGAAGC
TTCTCAAACTGTACATTATACACCTCGTGCTAAAAAGGTTATTGAATTATCTATGGATGAAGCGCGTAAG
CTAGGCCATTCTTACGTTGGAACAGAACACATTTTACTCGGTTTAATCCGTGAAGGTGAAGGTGTAGCCG
CACGTGTTTTAAATAATTTAGGTGTAAGTCTAAATAAAGCAAGACAACAAGTTTTACAACTTCTTGGAAG
TAATGAAGCTAGTTCAGGTCATCAAGGTGGTTCAGCATCAAATGCAAATACACCGACACTTGACAGTTTA
GCAAGGGACTTAACAGTTGTTGCGCGTGAAAATCGCTTAGACCCTGTTATTGGACGTGGTAAAGAAATTC
AACGTGTAATTGAGGTATTAAGCCGTAGAACGAAAAACAACCCAGTATTAATTGGTGAGCCTGGTGTAGG
TAAAACGGCAATTGCAGAAGGATTAGCACAGCAAATTGTAAATAATGAAGTTCCTGAAACTTTAAGAGAT
AAGCGTGTTATGACACTAGATATGGGTACAGTGGTAGCTGGAACGAAATATCGCGGTGAATTTGAAGATC
GTTTAAAGAAAGTGATGGATGAAATTCGCCAAGCAGGCAATATTATTCTATTTATTGATGAGCTTCATAC
ATTAATTGGTGCAGGTGGAGCAGAAGGTGCAATCGATGCATCGAATATTTTAAAACCATCTTTAGCACGA
GGAGAGTTACAATGTATTGGGGCAACAACTTTAGATGAGTATCGTAAATATATTGAAAAAGACGCGGCTT
TAGAAAGACGTTTTCAACCAATTCATGTTGATGAGCCAAGTTTAGAAGAATCGATTCAAATCTTGAAAGG
TTTACGTGATCGTTATGAGGCGCATCACCGTGTATCTATTACAGATGACGCTATTGATGCAGCTGTAAAA
CTTTCAGATCGTTATATTACAGATCGCTTTTTACCAGATAAAGCAATTGATTTAATTGATGAAGCTGCTT
CAAAAGTTCGCTTACGTTCTTATACAACACCACCAAACTTAAAAGAGCTTGAAGTGAAGCTTGAGGAGAT
TCGAAAAGAAAAAGATGCAGCTGTACAAAGTCAAGAATTTGAAAAGGCTGCATCCTTACGTGATATGGAG
CAACGTTTACGTGAGAAGTTAGAAGATACAAAACGTCAATGGAAAGAGCAACAAGGAAAAGAAAATTCAG
AGGTTACGGTAGAAGATATTGCAAATGTCGTTTCTACATGGACGCGTATCCCAGTTTCTAAACTTGCACA
AACAGAGACTGATAAATTATTAAATTTAGAATCCATTCTCCATGATCGTTTGATTGGTCAAGATGAAGCA
GTAGTAGCTGTAGCAAAAGCTGTTCGTCGTGCAAGAGCAGGATTAAAAGATCCGAAGCGCCCAATTGGTT
CATTTATTTTCTTAGGGCCAACAGGTGTAGGTAAAACAGAACTTGCAAGAGCACTAGCAGAATCTATGTT
CGGTGATGAAGATGCAATGATTCGCATCGATATGTCAGAATACATGGAGAAGCATTCTACTTCCCGTTTA
GTTGGTTCTCCTCCAGGATATGTTGGATATGAAGAAGGTGGACAATTAACAGAGAAAGTTCGTCGCAAGC
CATATTCAGTTGTCTTATTAGATGAGGTAGAGAAAGCTCATCCGGATGTGTTTAATATTTTACTACAAGT
ATTAGAAGATGGTCGTTTAACAGATTCTAAAGGACGTACAGTTGATTTCCGTAATACGATTGTTATTATG
ACGTCTAACGTTGGTGCCGAGGCGTTAAAACGTAACAAACATCTTGGATTTAATGTACAAGATGAAAGCC
GTGATTATTCGGATATGAAAGGTAAAGTAATGGATGAGCTGAAAAAGGCATTTCGTCCAGAATTCTTAAA
CCGTATTGATGAAATTATCGTATTCCATATGCTTGAGAAAAAACATATTCAAGAGATTGTAACTCTTATG
GTAAATCAGTTAGTTAATCGCTTAAAAGAACAAGAAATCGAATTGCACTTAACGGAAGGGGCAATTTCAG
CTATTGCAGATAAAGGATTTGATCGTGAGTATGGCGCTCGTCCACTTCGCAGAGCAATTCAGAAACATGT
AGAAGATAGACTATCAGAAGAACTTTTAAAAGGTGCTATTGAGAAAGGACAAAAAGTTATCTTTGATGTA
GAAGGAGAATCATTTGTCATTCATAGTGCGGAAAAGGTAAAATAAGTATAGACAAACAAAGAGGGCTACG
CGATAGCCCTCTTTCTTGTACGAGAAGGATAAACGTTTATAGACGAAAGTGAAGTGAACTATAAAAAGGT
ATGGCTAAAAAGAAAACGAAATTTATATGTCAAGAATGTGGTTATCAGTCACCAAAATATATGGGTAAAT
GTCCTGGATGTGGTCAATGGAATACACTTGTTGAAGAAATGGAGCCAGTTGTATCATCTAGGCGCCTTAA
TTACGCGAATGCAATTCAAACGGAAGTAACAAAACCAAGACGTCTTACCGAAGTAGAAACAAAGTCTGAG
GCACGTATTGAAACGGAATTTCAAGAGTTTAATCGTGTGCTTGGTGGTGGAATTGTAGATGGGTCCTTAG
TGCTTATTGGTGGAGACCCTGGGATTGGAAAATCAACATTACTATTACAGATTTCATCACAATTAGCAGA
TTCTTCATATGATGTATTATACATATCGGGTGAGGAGTCGGCAAAGCAGATTAAACTTCGTGCAGATCGT
TTGCATGTAAAGGGTAGCAATCTATTTGTTGTAGCAGAGACAGACCTGCAGCGTATTGCAGCACATATTG
AAGAGATGAATCCAGCTTTTGTTGTTATTGATTCTATTCAAACGATACATTTACCTGAAGTGACGTCAGC
ACCAGGAAGTGTGGCACAAGTACGTGAATGTACAGCGGAATTAATGAAACTTGCAAAAACAAAAGGAATC
CCTATTTTCATTGTCGGGCATGTGACAAAAGAAGGAGCAATTGCAGGACCTCGTATGTTAGAACATATGG
TCGATGCAGTTCTTTACTTTGAAGGAGATCGACACCATACGTATCGTATTTTACGGGCTGTGAAGAACCG
TTTTGGTTCCACGAATGAAATGGGTATCTTTGAAATGAAAGAGCTTGGTCTTGCGGAAGTTTTAAATCCT
TCTGAAATCTTCCTTGAGGAAAGGCCGGTTGGTGTTGCAGGATCAACAGTAGTTGCTTCAATGGAAGGAA
CAAGACCGGTTTTAGTAGAAATACAAGCATTAATCTCCCCTACTAGTTTTGGAAATCCTCGAAGAATGGC
GACGGGAATTGATCATAACCGTGTTTCGCTTATTATGGCAGTATTAGAAAAAAGAACAGGTTTACTATTG
CAAAATCAAGATGCATATTTAAAAGTAGCTGGTGGTTTGAAATTAGACGAACCGGCAATTGATTTAGCAG
TGGCTTTAAGTATAGCCTCAAGTTTTAGGGATAAATCTACGGCACCAACTGATGCAGTAATAGGAGAAGT
AGGATTAACTGGAGAAATAAGAAGAGTATCAAGAATCGAACAACGTGTACAAGAAGCGGCTAAATTAGGA
TTTCAACGTGTTATTATTCCTAGAAAAAACTTAGGAGGATGGACAATTCCGGATGGGATTGAGGTTGTAG
GTGTTTCTAATTTAGGAGAAGCGCTTCGTTTGACATTAGGAGGCTAGGCTATGGAAGAAAATAAGCAACG
TGTCAAAAGTATGATTAATATTTTACAGCTCGTGGCCCCAGGAACACCACTGCGTGAAGGGATAGATAAT
GTACTTCGCGCACAAACAGGGGGGCTAATTGTTCTTGGATATAATGAGCAGATTAAAAGTATTGTGGATG
GTGGTTTTCACATTAATTGTGCATTCTCTCCTGCTAGTTTATATGAATTAGCAAAAATGGACGGGGCACT
TATTTTAAATGAAACGGGAAGTAAAATTTTAATAGCGAATGCACAGTTAGTTCCAGAGGCATCTATTGAT
TCTATTGAAACCGGTATGCGTCACCGAACAGCAGAACGTGTAGCGAAGCAGACGGGCAGCCTTGTTGTGG
CCATTTCACAAAGACGTAACGTAATTACGCTATATCAAGGGAACTTACGTTATACACTAAAAGATATAGG
GGTTATTTTAACAAAGGCAAACCAAGCTATTCAAACGTTAGAAAAATATAAGGCTGTATGGAATGATGGT
ATTACGAATTTGGGCATTCTAGAATTTGAAGAGGTCGTTACAATGTCTGAGGTAGTTCACGTTTTACATA
GTGTTGAAATGGTACTGCGTATTAAAAATGAAATATTGAGCTATATTCATGAGCTAGGAACAGAAGGTAG
GTTAATTCGTTTACAGCTTACAGAATTACTAGCTGATTTAGAAGCAGAGGCAGCATTGTTAATTAAAGAT
TACCATCAGGAGAAAACACAAGACCATCATCAAATTTTGAAAAAGTTACAGGACCTTGCAAATACACAAC
TTTTAGAGGATAGTGATTTAGTTAAATTACTTGGTTACCCAGGGCAAACCAGTTTAGAAGAAAGTGTGAC
GCCAAGGGGATATCGAATTACAAGCAAAATCTCTCGTGTTCCGCCACTTATCATTGAAAATTTAATTAAT
CGATTCAAAACGTTGCAAGGAGTTTGTCGCGCGACTATTCATGAATTGGATGATGTGGAAGGAATTGGGG
AAGTAAGGGCGAAGAAAATACGAGAAGGCCTAAAAAGAATTCAAGAGCATCTATATATGAGTAGACACAA
TTAAGAATATTACATTGATTCCATAATATAACGACACTAGAACATTTTTGGTATATGATATGATATATTG
GTAAATAAAACTATTTATAAAAAAACACGTCCGCTTTTGCATTCGGCGTTTTGATTAGCGAAACAATGGT
TAATAATGAGTAGGAGGTGGTTGGATGTTAAAACGGATCGTACAGCTCTTCTTTCTAGTGATCGGGGGAG
CGTTAGGGATTTACTTAATCCCAAAAGTTATTAATGTATTAGACATCGGTGCTGTTCCTTTATTGGAAGG
ATCGTATGTTCGTGCGATTATTGGTGCAATTATTTTATTTTTAACAACATTTTGGCTTGTAGATTATATT
GTTCAACTTATTAAGCATATTGAAGAGGCTCTTGTAAAGGCGCCTGTAGCAGATGTTTTATTTGGTACAT
TAGGATTGATCTCTGGTCTTATTGTTGCATATTTAATTTTAATACCGATTCGTGAATTTACAATTCCGGT
TATTAGTACGGTATTGCAAGTGTTCTTCACTCTTTTACTTGGATATTTAGGATTCCAAGTAGGATTTAAA
AAGAGGAATGAATTGCTAGGATTATTTACATTACCCCAACGCGGAGGTAAGAAGAAAAATAATAGCGAGA
ACGAAGAGGCAGAAGCAGAAAAATCTACGACTCATTGGAAAATTCTCGATACGAGTGTAATTATCGATGG
ACGTATTGCTGACATTTGCCAAACGAAGTTTTTGGAAGGAACAATTGTGATTCCACAATTCGTATTAGAA
GAGCTTCAGCATATTGCCGATTCTTCCGATGCTTTAAAGCGTAATCGTGGTCGCAGAGGACTAGACATTT
TAAATCGTATTCAAAAAGAGATGCCGATTCCGGTAGAAATTTATGAAGGCGATTTCGAGGATATCCAAGA
GGTGGATAGCAAACTTGTAAAGTTAGCAAAAATCACCGGTGGAACTGTAGTAACGAATGATTTTAACTTA
AATAAAGTTTCTGAATTACAAGGAGTAACAGTGTTAAACATTAATGATTTAGCTAATGCAATTAAACCAG
TTGTACTCCCTGGCGAAGAATTAAATGTTTATGTTGTGAAAGATGGTAAAGAGCAAAACCAAGGTGTTGC
GTACTTAGATGATGGTACGATGATTGTAGTAGAAGATGGTAGAGAGTATGTAGGTTCGCAACTTAATGTA
CTGGTTACTAGCGTATTACAAACATCAGCTGGTCGTATGATTTTCGCAAAACGTAAATTATTAGAAAAAG
CATTATAGGTAGAGGATTATTAATATGTATACATTAATTATTCCGGCAGCCGGCCAAGGAAAGCGGATGG
GTGCTGGCAAAAATAAGTTGTTCTTACTTATAAATGAAGTACCGATTATCGTTCATACATTACGTGCTTT
TGAAAGAGATAAAGCGTGCAACAGTATTGTTATGGCAATTAACGAAGAGGAACGCCCGTATTTTGAAGAA
TTAATGCAGAAGTATCCGATTGAAAAACAGGTACAATTTATTCAGGGTGGAGCCGAAAGACAAGATAGTG
TATATAACGCGATTCAGCATGCGAGTGATGTTGAATACGTTCTTGTACATGACGGAGCGCGCCCATTCGT
AACGAATAAAGTGATTCAAGATGTATTAACAGCAGCAGAAAAATATGGAGCTTCCATTTGTGCAGTGCCA
GTAAAGGATACAGTTAAGAAGGTAGAGCAAGGTGTTGTTGTCGAAACGGTAGAACGATCTCAGCTTAAGG
CTGTACAAACACCGCAAGGGTTCTCTGTTTCTCTTTTGCTAGAAGCTCATAGAAGTGCAAAACAGAGCTG
TTTTCTTGGTACAGATGATGCAAGTCTCGTGGAACGTATTGGAAAGCAAGTAGGTGTAGTAGAAGGGAGT
TACTATAATATTAAAGTGACGACTCCAGAGGATTTACTAATTGCTGAAAGTTTCCTTCATGTTCTGAAAA
AATAGCCGTGATGGTGTATAACAAAGGAAAGCTCGGCAATGGCCGGGCTTTTCTTTGTAAGGATATCGAT
ATAATATAGAGTCATAAAGCTCAGTGGTTTAGCTCAAGGAGGATGTAAAGAATGTTTCGAATTGGACAAG
GTTTTGACGTGCATGAATTTGCAGAAGGTAGACCGTTAATTATTGGCGGAATTACAATTCCACACGAGAA
AGGATTAATCGGCCATTCAGATGCAGATGTATTGTTACATACGATTGCTGATGCATGTTTAGGTGCTATT
GCAGCAGGAGATATCGGAAAGCATTTTCCTGATACAGACCCAGCTTTTAAAGATGCAGATTCAGCTGTAT
TGTTGCAAAAAGTTTGGGAATTTGTGCGTGAACAAGGTTACGAGTTAGGGAATTTAGATTGTACAATTAT
TGCTCAAAAGCCAAAAATGGCACCGCATATTGAAAGTATGCGTAAACGTATTAGTGAACTGTTAGAAACG
TCTATAGATAACATTAATGTAAAGGCAACTACAACAGAAAAATTAGGATTTACAGGTAGGGAAGAAGGAA
TTGCTTCTCAAGCAGTGGTATTATTACAGAAAAAATAATGGTTTTTAATTCGTAAGATGGATAATCACAT
TTTTTTGTTGTACAATTATAGAATGTGTAGACATTAAGAATGGAAGGTGTACCAATTATGGAAAAGCAAG
TGAGAGTGCGCTATGCGCCAAGTCCAACAGGACACTTACATATCGGAAATGCGCGTACGGCATTATTTAA
TTATTTATTTGCTCGTCATTTAGATGGCAAGTTTATTATTCGTATTGAAGATACTGATGTAAAACGTAAC
GTGGCTGGTGGAGAAGAAAGCCAATTAAAATACTTAAAATGGCTCGGTATGGACTGGGATGAAGGTGTTG
ATGTTGGCGGTGAATTTGGACCATATCGTCAAACAGAGCGTTTAGATATTTATAAAAAATTATATCTAGA
TTTATTAGAGCGTGGTTTAGCTTACAAATGTTATATGACAGAAGAAGAGCTAGAAGCAGAGCGTGAAGGA
CAAATTTCTCGTGGTGAAACACCTCGTTATGCAGGTAACCACCGTGATTTAACTGAAGAACAAATGAAAG
AATTTGAAGCTGAGGGACGTATTCCGAGTATTCGTTTCCGTGTACCAGCTAATCGTGATTACACATTCAA
AGACATCGTAAAAGACGAAGTTGCATTCCATTCAAATGATTTTGGTGATTTTGTTATCGTGAAAAAAGAT
GGAATCCCAACTTATAACTTTGCGGTAGCAGTAGATGATCACTTAATGGAGATTACACATGTACTTCGTG
GTGATGATCATATTTCAAACACGCCAAAACAAATGATGATTTATGAAGCTTTCGGTTGGGATATCCCACA
ATTCGGTCATATGACTTTAATTGTAAATGAAAGTCGTAAAAAATTAAGCAAGCGTGATGAATCTATTATT
CAATTTATTGAGCAATATAAAGAGCTTGGATATCTTCCAGAAGCAATCTTTAACTTTATTGCGCTATTAG
GTTGGTCACCAGTAGGTGAAGAAGAAATCTTCTCTAAAGATGAGTTTATCAAAATGTTTGATGCAGCTCG
TTTATCAAAATCACCTGCATTATTTGATTCTCAAAAACTAAAATGGATGAACAACCAGTATATGAAAAAG
CAAGATTTAGATACGGTTGTAGAGTTAAGTTTACCGCATTTAGTGAAAGCTGGACGTGTGGGAGAAACTT
TAAGTGAACAAGATCAAGATTGGATCCGTGGTGTAATTGCTTTATACCATGAACAAATGAGTTTTGGAGC
TGAAATTGTAGAGCTTTCTGAAATGTTCTTCAAAGATCATGTTGATTATGAAGAAGAAGGACAAGAAGTA
TTAAAAGGTGAACAAGTACCAGAAGTACTTCGTGCATTTGCTGGTCAAGTAGAAGCACTAGAAGCGATGG
AACCAGCAGCAATTAAGGCGGCTATTAAAGCAGTTCAAAAGGAAACAGGTCATAAAGGTAAAAACTTATT
TATGCCAATCCGTGTTGCAACTACTGGTCAAACACATGGTCCAGAGCTTCCGAATGCTATTGCACTTCTT
GGAAAAGAAAAAGTTTTAAATCGTCTTCAAAAAGTAATTGGTTAACATTTTCTAGGTTTAGAAATATAAT
AAGTATACTTAAAACCTAATAAGGAAAAGCGACGAGAAGGAGAAGTAGAAAATCAGGCTTTTTACAGAGA
GAACCACCTTTAGGCTGGAAGTGGTTTATAAGCGGATTTTTGAAATGCCCCTTCGAGTCTTCTGCTGAAC
AGTAAATTGTTTTGCGAAACGTCTTAGGGCGTAAAGTAAGCAGAAGCGGTGTACACCGTTATCAGAGATG
AGTTTGAGGCTTTTTTAGCCTAAACAGAGTGGAACCGCGCTTATAAGGCGTCTCTGTCAATATGACAGAG
GCGTCTTTTTTTATACCGTAAAACTGGGTATGAGTATAAATTTTATCTACGTGTATAAAGATTTAGGGAG
ATAAGTAGGGAGTTAGTTCATTCGAAAAAGCAGCCCATAAAGGGGAGGGAACGTCGATGTTTAAGAGGCT
TCGGGAAGATATTGAAGTCGTTTTTGAACAGGATCCAGCGGCAAGAAGTTATTTCGAAGTCATTTTGACT
TACTCTGGATTACATGCAGTTTGGGCCCATCGAATTGCACATGCTTTTTATAAAAAAAATTTCTTCTTTA
TTGCACGTTGGATCTCACAAGTTAGTCGTTTCTTTACTGGCATTGAGATTCATCCAGGAGCAACAATTGG
TCGTCGTTTTTTCATAGACCATGGAATGGGGGTTGTAATTGGAGAAACGTGCGAAATTGGTGATAATGTA
ACGATCTATCAAGGGGTTACATTAGGTGGTACGGGTAAAGAAAAGGGAAAGAGGCACCCTACAATTCAGG
ATAATGTATTAATTGCAACAGGTGCTAAAGTACTAGGTTCTATTACAGTTGGAGAGAATTCTAAAATTGG
AGCAGGTTCTGTCGTATTAAAAGAAGTCCCTGCACATTCTACAGTTGTAGGTATACCTGGCCGAGTCGTT
ATTCAAAATGGAGTAAAAATCGGTCAAGAATTAAATCATTCTGACCTTCCAGACCCAATTTTTGATAAGT
TAAAGGTCATGGAAGTAGAACTTGATAAATTGAAAAAACAACTTGAAGTAAAGGTAGAAAGGAAGGATAA
AAATGACTATTCACATTTATAATACGTTAACACGTCAAAAGGAAGAGTTTACTCCATTAGAAGAAAATAA
GGTAAAGATGTATGTGTGTGGACCTACAGTTTATAACTATATTCACATTGGGAATGCAAGACCACCTATG
GTATTTGATACGGTACGCCGTTATTTAGAATATAAAGGATATGATGTGCAGTATGTATCCAACTTTACTG
ACGTAGATGATAAATTAATTAAAGCAGCAAATGAATTAGGTGAAGATGTGCCGACAATTGCTGACCGTTT
CGTTGAAGCGTACTTTGAGGATGTAACGGCACTAGGTTGCAAACACGCAACAGTTCATCCGCGTGTAACG
GAAAATATGGATATCATTATTGAATTTATTCAAGAACTTGTGAATAAAGGATATGCATATGAATCAGAAG
GTGATGTGTACTTTAGAACGAAGGAATTCGAAGGATATGGTAAATTATCGCATCAACCAATCGCAGACTT
ACGTCACGGTGCGCGTATTGAAGTAGGAGAAAAGAAACAAGACCCTCTTGATTTTGCTTTATGGAAAGAT
GCTAAAGAAGGAGAAATCTTCTGGGAAAGCCCTTGGGGGAAAGGTCGTCCAGGCTGGCATATTGAATGCT
CGGCAATGGCACGTAAATACTTAGGAGATACAATCGATATTCATGCTGGTGGTCAAGACTTAGCATTTCC
TCATCATGAGAATGAAATTGCGCAGTCTGAGGCATTAACTGGAAAAACATTTGCACGTTACTGGATGCAC
AATGGATATATTAATATTAATAATGAGAAGATGTCTAAGTCATTGGGGAACTTTATTTTAGTTCACGATA
TCATTAAGCAATATAATCCGCAGTTAATTAGATTCTTTATGCTATCGGTACATTACCGTCATCCAATTAA
TTTCAGTGAAGAGTTATTACAAAGCACAAATAACGGACTGGAAAGAATTAAGACGGCTTACGGTAACTTA
AAACACCGTATGGAAAGTAGTACTGATTTAACAGACCATAATGAGAAATGGCTAGCGGAACTGGAAAAAT
TCCAGACTGCATTTGAAGAAGCGATGAATGATGACTTCAACACTGCTAATGCAATCACTGAGTTATATAA
TGTGGCAAATCATGCGAATCAATATTTACTGGAAGAACATACGTCTACAGTGGTAATTGAAGCATACGTA
AAACAACTTGAAACATTATTTGATATTTTAGGGTTAGAATTAGCGCAAGAAGAGTTGCTTGATGAAGAAA
TTGAGGCACTTATTCAAAAACGCATTGAAGCTCGTAAAAATCGTGATTTTGCATTATCAGATCAAATTCG
CGATGACTTAAAAGACCGTAATATTATTTTAGAAGATACCGCTCAAGGTACAAGATGGAAAAGAGGATAA
GAATGATTGATGCAAAGCAATTAAACAGCTTAGCGTTAGCATACATGGGTGATGCGGTATATGAACAATA
TATCCGCTATCACCTACTTCAAAAAGGGAAAGTTCGCCCTAATCAATTACATCGATTAGGGACGAGCTTT
GTTTCAGCAAAAGCACAGGCGAAAGTTGTTTATCATTTATTAGAGACGACGTTTTTGACAGAGGAAGAAG
AGGCGGTATTAAGAAGAGGACGTAATGCAAATTCAGGTACAGTTCCAAAAAATACGGATGTACAAACATA
TCGACATAGTACAGCCTTTGAAGCGCTAATTGGTTATCATCATTTATTAAATAACCGTGAAAGATTAGAC
GAAATTGTATATAAGGCAATTGCAGTTTTAGAAGAAAAGGAAGGGGGCACATCATCATGAGTAGTGAATA
TATTATCGGACGTAACCCTGTAATTGAGGCGTTACGATCAGGGAGAGATATAAATAAAATTTGGATCGCA
GAAGGTGCTGCCAAAGGACAAGTACAGATTGTACTAGCGTTAGCGAAAGAAAATAAGGTTATTTTACAAC
ATGCACCAAAGAAAAAGTTAGATCAATTAGTTGAGGGTAATCATCAAGGTGTAATTGCTCAAGTAGCTGC
ATATCAGTATGCGGAGTTAGAAGAGTTATTCAAAGTGGCAGAAAAACGTAATGAAGATCCATTCTTCTTA
ATTTTAGATGAGATTGAAGATCCGCATAACCTAGGTTCTATTATGCGTACTGCTGATGCGACAGGAGCTC
ATGGAATTATTATTCCAAAGAGAAGGGCTGTAGGGCTTACAGCGTCAGTTGCGAAAGCATCAACAGGAGC
GATTGAATACATTCCTGTTGCGCGCGTAACGAACTTATCCCGTACAATTGATGAATTAAAAGAACGTGGA
CTTTGGATTGCTGGTACAGATGCCAAAGGGAAAACGGATTACCGTAATTTAGATGGTAAAATGCCAATTG
GGTTAGTAATTGGTAGTGAAGGAAAAGGTATGAGTCGTATTATTGGTGAAAAGTGTGATTTCCTAATCAC
TCTACCGATGGTTGGTAAAGTTACATCCTTAAATGCTTCCGTAGCCGCAAGTTTGTTAATGTATGAGGTA
TATCGTAAACGTCACGAAATTGGTAAATAAAAGATGAACGATATTTTAATCGTTGACGGTTACAACATTA
TCGGAGCTTGGGGAGATTTGAAGAAACTGCGGGATGTAGATTTACAATCATCAAGAGATGCACTTATTGA
TAAGATGGCGGATTATCAAGGTTATACAGGTACAAAAGTGATGATAGTCTTTGATGCCTATACAGTACAT
GGTATTGAAAAAAAGATGAAACAATCTCGTGTGGAAGTAATATTCACACGAAAGAATCAAACTGCAGACG
AAAAGATAGAGCAACTTGCGATAGAGCTTAGAAATATAAATACACGAATATATGTTGCGACTTCTGATTA
CACGGAACAATGGGTTATATTTGCGCAAGGTGCCCTTCGGAAATCAGCGCGTGAATTAGAGTTGGAAGTA
CAGGCAATGGAGCAACAAGTAAGAAGGCGTACAAAAGACACGAAAGAACAGCAACCCGCCATGCGAAAGA
TATTTAGTAAAGATATTACAGAAAAATTAGAAAAATTAAGAAGAGGAGAGCGTTGAAGCATTGACGCTCT
TTGTCTTTTTACTGTATAATATTGCTAAATAAATAGCGGTCGGAGGGATCAAGGTGGAAGCAGGCTTCGT
AAGTGTAGGCGACGTTACATTTCGTGATTTAGAGGATGAGGCAATCGTTGAGTTAGTTCGAAAAGGTAAT
ACTGACGCTCTAGAATATTTAATTCACAAATATAAGAACTTTGTTCGCGCGAAATCAAGATCTTACTTTT
TAGTGGGTGCCGATCGAGAAGATATTGTTCAAGAAGGTATGATAGGATTGTTTAAAGCAATTCGTGATTA
TAAAGAGGACAAGCTGTCTTCATTCAAAGCATTTGCTGAACTGTGTATCACTCGACAAATTATTACCGCT
ATTAAAACGGCAACAAGGCAAAAACATATTCCCTTAAATTCGTATGTGTCTTTAGATAAGCCGATTTACG
ATGAGGAATCTGATCGAACATTATTGGATGTTATTTCTGAAGCGAAGGTAACTGATCCTGAAGAGATGAT
TATTAGCCAAGAAGAATATACAGACATAGAATCAAAAATATCAGAATTATTAAGCGATTTAGAAAGAAAA
GTACTTTCTTTATATCTAGATGGGCGTTCTTATCAAGAGATTTCAGAACAGTTAAACAGACATGTGAAAT
CTATTGATAACGCTTTACAGCGGGTGAAGAGGAAATTGGAACGATATATGGAAATGCGAGAAAGTACAAC
TTTAAATTCATAACAAATAACAAGTGCAACAGGTGTAAAATAAGTCACCTGTTTTCTTTTGTAGACAGTA
CAAAATGCATGTCATTGACATTGTCTTTTATTGTATGATACATTTTTAGGGACATAATGTTACAAGGTTG
GTGTAACTAATGAGGAAAAAAGTTGTACTCTCATGTGAAGAGTGTAAAAATCGAAACTACTCTACTATGA
AAGATACGAGCTCAATAGAGCGACTTGAAATAAAAAAGTTTTGTAAAACATGCAATCAGCATACAGTTCA
CAAGGAAACAAAATAAATAATTGAAATAATACACTGGAGGTCCCGCAGATGCGTTTAACGAACTTTTTCG
GCGATGTAGGTCGCGAAATGAAAAAAGTAAGTTGGCCTAAAAAAGATGAATTACTCCGCTCAACAGCGAC
TGTTGTTGCTACAGTTGTGTTCTTTGCGATTTTCTTCGCAGTAGTTGATATGGGCATTTCTTCTTTAATT
CGGTTAATTCTTGGTTAATTCTTGAATAAGAAGCACTTATCCATGATATAATGTTATTTATAAGAACTGT
GTAAAAGCCCGGTGAACGGGTTTTTTCATTTGCGCAAAAAAATGTACGTCAGGGAGGGAAGGACGCTCGT
CCTAAATGAATGGAAAAAAGTTGGTATGTTGTCCATACTTATTCTGGATATGAAAATAAAGTAAAAGCAA
ACCTAGAGAAGCGTGTAGAATCAATGGGTATGCAAGATAAAATTTTCCGTGTTGTTGTCCCGGAAGAAGT
AGAAGTAGAAATGAAAAACGGAAAAGAAAAATTAATGAAAAGAAAAGTGTTCCCAGGTTATGTATTAGTA
GAATTAATCATGACTGATGATTCTTGGTATGTTGTACGTAACACGCCGGGTGTAACTGGGTTCGTTGGTT
CTTCTGGTTCTGGATCTAAACCATCACCTCTATTAGAAGAGGAAGTTGTTACCATTATGAAACATATGGG
AATGGACAACGAAGTGGTTGATTTCGACTTTGAACTTCATGAGACAGTACGTGTAAATGAGGGGCCATTC
GCAGATTATACAGGTGCTATTGAAGAAATTGATGTGGAGAAGAAAAAGGTTAGCGTACTTGTGGACATGT
TTGGTCGCGAGACTCCAGTTGAACTTGACTTCCATCAAATTGAAAAATTATAAAATGAAACTTGAAATGA
ATTGTAAAAAGTGATAATATCTTTTAAGTCAGTACGTCTTCGTTATCGGAGACGTTTTTTGAAAGATTTT
ATCCTTACAGATAAAATATGACGTGGGAGGGCAAATCACTGTCCAATTGACCACATCACGGACTTAAGGA
GGTGTGTCTCGTGGCTAAAAAGGTAATTAAAATGGTAAAGCTTCAAATTCCTGCAGGTAAAGCTAACCCA
GCTCCACCAGTTGGTCCAGCATTAGGACAAGCAGGTGTTAACATCATGGGCTTCTGTAAAGAGTTTAACG
CTCGTACAGCAGATCAAGCTGGTCTTATCATCCCTGTTGAAATTACGGTATTTGAGGACCGTTCATTCAC
TTTCATTACTAAAACTCCTCCTGCTGCTGTTCTTCTTAAGAAAGTAGCTGGTATTGAGTCTGGTTCTGGT
GAACCAAACCGTAATAAAGTGGCAACTGTTAAGCGTGATAAAGTACGCGAAATCGCTGAAACTAAAATGC
CTGACCTAAACGCTGCTAGCGTAGAAGCTGCAATGCGTATGGTTGAAGGTACTGCACGCAGTATGGGCAT
CGTTATCGAAGACTAATTCGATTTGTTTTTAAAAAAGGTTGCGGGTCTGGAATTCCAATTCGCAACCTTT
ATTATCGTAAATGATTATTGTTTTTAAATAAATGGATGGCGCTCATCCTCAGGTTATACCTGAAAACAGG
CGTAAACGTGGGAGGTTATTCCGCTAAAACCACATTCGAGGAGGAAATAAAAATGGCTAAAAGAGGTAAA
AAGTACGTAGAAGCTGCAAAGCTTGTTGATCGTGCATCTGCTTACTCTGCAACAGAAGCAGTAGAATTAG
TAAAGAAAACAAACACAGCTAAATTTGATGCAACTGTAGAAGCTGCATTCCGTTTAGGTGTTGACCCTAA
GAAAGCTGACCAACAAATCCGTGGTGCAGTTGTTCTTCCACACGGTACTGGTAAAGTACAACGTGTATTA
GTGTTCGCTAAAGGTGAAAAAGCTAAAGAAGCTGAAGCTGCTGGTGCTGACTTCGTAGGCGATACTGATT
ACATCGGTAAAATCCAACAAGGTTGGTTCGATTTCGATGTAGTAGTAGCAACTCCTGACATGATGGGTGA
AGTTGGTAAACTTGGTCGCGTATTAGGACCTAAAGGTTTAATGCCAAACCCTAAAACTGGAACAGTTACT
TTCGATGTAACTAAAGCTGTTAACGAAATCAAAGCTGGTAAAGTTGAATACCGCGTTGATAAAGCTGGTA
ACATCCACGTTCCAATCGGTAAAGTATCTTTCGAAGATGCTAAATTAGTAGAAAACTTCAAAACAATCGC
TGACACTTTATTAAAAGTTAAGCCATCTGCTGCAAAAGGTACTTACATGAAGAACGTAACAGTTGCTTCT
ACAATGGGACCTGGCGTACGCGTAGACGTTTCTACATTAGCGTAAAAATTGGAAGTTGACTTCATAAAGA
AGATTTAATATAATCATTTATGTTGTGAATTTAAATAGTGTACCGTAGACAGTAGGTGTCAATAGACTTA
ATTTCCTACCTAGGTGTTAATATACGAAACGGAATTTTTTTCTGTGACTATATGCCTCCATGTCTACAAG
TTGGGCATGGAGGTTTTTAGTGCACTTTCGGTACATCTTCTATATAATCTACAGGAGGTGTAATAACATG
AGCAAAGTAATCGAAACTAAACAACAAGTTGTAACTGAAATCGCGGACAAACTTCGTGCTAGTAAATCTA
CAATTGTTGTTGACTACCGTGGTTTAACAGTTTCTGAAGCAACAGAATTACGTAAGCAATTACGTGAAGC
TGGCGTTGAGTTCAAAGTTTACAAAAACTCTCTAACTCGTCGTGCTGCAGAATCTGCTGAAATGGCTGAG
TTAAACGAATTCTTAACAGGACCAAACGCAATCGCGTTCAGTAACGAGGATGTAGTTGCTCCTGCGAAAG
TATTAAACGACTTCGCTACAAAACATGAAGCTTTAGAAATTAAAGCGGGCGTAATCGAAGGTAAACTTGT
AACACTTGATGAGGTTAAAGCAATCGCTACTCTTCCATCACGTGAAGGCTTACTTTCTATGCTTCTTAGC
GTTCTTCAAGCTCCAATCCGTAACCTTGCACTTGCTACTAAAGCAGTTGCAGAACAAAAGGAAGAGCAAG
GCGCTTAATTTTTTAAAAGATAATTACTTGTTATCTATAAAACAATACAAACCTATTTAAGGGAGGATAT
TTACAATGACTAAAGAACAAATCATTGAAGCAGTTAAATCTATGACTGTATTAGAACTTAACGACTTAGT
AAAAGCTATCGAGGAAGAATTCGGCGTAACTGCTGCTGCTCCTGTAGCTGTAGCTGGTGGCGCTGGTGAA
GCTGCTGCTGAAAAAACTGAGTTTGACGTAGTACTTGCAAGTGCTGGCGCTCAAAAAATCAAAGTTATCA
AAGCTGTACGTGAAATCACTGGTCTTGGCTTAAAAGAAGCTAAAGAATTAGTTGACAACACTCCAAAAGC
AATCAAAGAAGGCGTTTCTAAAGAGGAAGCTGAAGAAATGAAAGCTAAACTTGAAGAAGTTGGCGCTGCT
GTAGAAGTTAAGTAATTAACTTTTGATGCTTTAAAAAAAGCTCGCTCTCATGCGAGCTTTTTTTTTAACT
GTAAAGAAAAGAGGTGGCCATATGGCAGACCATTATTTTTCTAACGACCCTTCTAGTAAAAGTGATCGTA
AACGATGGGAATTTCCACTTCGTGGATCTCAATTTACTTTTTTATCTGACCATGGGGTGTTTTCGAAAAA
CGAGGTGGACTTTGGTTCTCGTCTTTTAATTGAAGCGTTTCAAATGCCGGATATTAAAGGTGATATATTA
GACGTAGGTTGTGGATACGGTCCTATTGGTTTGTCGTTAGCGAAAGAGTTTCAAGGTTGTGAAGTTCACA
TGGTGGATGTGAATGAAAGGGCGCTTGGGCTTGCGAAAGAAAATGCCGCTAATAACAGAATCGAGAATAT
ACGTATTTTTCAAAGTAGCGTCTATGAAAATGTAGATGGCGAGTATGCTGCTATTCTATCTAACCCTCCA
ATTCGTGCGGGTAAAGATATCGTACATGAGATTTTAGAAAAAGCTGTGGAGTATTTAGTTCCAGGTGGAG
AACTTTGGATTGTTATTCAAAAGAAGCAAGGTGCACCATCTGCGCTGAAAAAACTAGAAGAAGTATTTTC
TGAAGTTGAGATTGTAGAAAAGAAAAAAGGATATTATATCATAAAATCAAAAAAACGTTGACGGTTATTT
TTGGCTATGTTAACATTATACAATGCCAATATATGATTTTCTGCGTTGAGAAAGATGTATATTTTTGTTT
CTCTTGGAAAAGATAGTAAAATCAGCAGATTATGAAACAGAATGATGGTTTTCTTATAGAAGCCATTTTT
CTTTTTTGAGCAGGTAGAAAGACTCAACGTATTTATCTTTAAGAGAAAAAGACTACGCTAATAGCAGTAG
TTGTATTTATTTGTGATTTTGCACAAATTTTTTTGTGCATTTATAATACTCATGATTTGAGGGGTGAAGC
AGTTGACAGGTCAACTAGTTCAATACGGACGCCACCGCCAACGAAGAAGTTATGCCCGTATTAGTGAAGT
ATTAGAGTTACCAAATCTTATCGAAATTCAAACCTCTTCTTATCAGTGGTTTCTTGATGAGGGTTTGCGA
GAAATGTTCCAAGACATTTCTCCGATTGAAGACTTTACGGGAAATCTATCGCTTGAATTTATCGACTACA
GCTTAGGTGAACCTAAATACTCTGTAGACGAATGCAAAGAGCGTGATGTGACGTATGCAGCACCACTTCG
TGTAAAAGTGCGTCTAATCAACAAGGAAACTGGTGAAGTAAAAGAACAAGATGTGTTCATGGGAGATTTC
CCACTCATGACAGAGACTGGAACATTCGTAATTAACGGTGCAGAACGTGTTATCGTTTCCCAGTTAGTTC
GCTCTCCAAGCGTATACTATAGTGGCAAAGTGGATAAAAACGGAAAACGTGGTTTTACTGCTACTGTAAT
TCCAAACCGCGGAGCTTGGTTAGAGTATGAGACAGATGCTAAGGATGTTGTATATGTGCGTATTGACCGT
ACGCGTAAACTTCCTGTAACTGTTTTGTTACGCGCATTAGGGTTTGGCTCTGATCAAGAAATCACCGAGC
TTTTAGGTGATAACGAATACTTAAGCAACACATTAGAAAAAGACAACACAGATAGTACAGAAAAAGCATT
GCTTGAAATTTATGAGCGTCTACGTCCTGGTGAACCACCAACAGTAGAAAATGCTAAGAGCTTACTTGTG
TCTCGTTTCTTCGATCCAAAGCGCTACGATTTAGCAAATGTAGGTCGCTATAAGATCAACAAGAAGTTAC
ACATTAAAAACAGATTGTTTAATCAACGTTTAGCTGAAACATTAGTGGATCCAGAAACTGGTGAAATTTT
AGCGGCAGAAGGAACAATCTTAGATCGTCGTACACTTGATCGCATTTTACCTTACTTAGAGAAAAACATT
GGATTCAAAACAGCGAAACCAATGGGTGGAGTGGTAGAAGGCGATGTTGAGCTGCAATCTATTAAGATTT
ATGCTCCTGAGTCGGAAGGCGAACGTGTAATTAATGTAATTGGTAATGCAAATATTACTCGTGATGTGAA
ACACATCACACCAGGTGATATCCTTGCTTCTATCAGTTACTTCTTCAACCTACTATACAAAGTAGGGGAT
ACAGATGATATTGACCATTTAGGAAACCGTCGTCTGCGTTCTGTTGGAGAACTATTACAAAATCAATTCC
GTATCGGTCTTTCTCGTATGGAACGTGTTGTTCGTGAGAGAATGTCGATCCAAGATACAAATGCAATTAC
ACCACAGGCGCTAATTAATATTCGTCCTGTTATTGCATCTATTAAAGAGTTCTTCGGAAGTTCTCAGTTA
TCTCAGTTCATGGACCAAACAAATCCATTAGCAGAGTTAACTCACAAACGAAGACTATCTGCATTAGGAC
CTGGTGGTTTAACGCGTGAGCGCGCAGGCTTTGAAGTACGTGACGTTCATTACTCCCACTACGGTCGTAT
GTGTCCGATTGAAACACCAGAGGGACCAAACATCGGTTTGATTAACTCATTATCTTCGTTCGCGAAAGTA
AATGAGTTTGGTTTCATTGAAACACCATATCGTCGTGTTGACCCAGAAACTGGTCTTGTAACAGGGCATG
TTGATTATTTAACAGCAGATGAAGAAGATAACTATGTTGTAGCCCAAGCGAATATGAAATTATCTGATGA
AGGTGAATTCCTAAGTGAAGATATCGTAGCTCGTTTCCGTGGTGAAAACATTGTCACAAATAGAGAACGC
ATCGACTACATGGATGTATCTCCAAAACAAGTAGTGTCGGCAGCGACAGCTTGTATTCCGTTCTTAGAAA
ACGATGACTCTAACCGCGCACTTATGGGAGCGAACATGCAACGTCAGGCGGTTCCGTTAATGAATCCGGA
ATCTCCGATTGTAGGTACAGGTATGGAGTACGTATCAGCAAAAGACTCAGGTGCTGCAGTAATCTGTAAA
CATCCTGGTGTTGTTGAGCGCGTAGAAGCACGTGAAGTTTGGGTACGTCGCTATGTAGAAGTTGACGGTC
AAACAGTAAAAGGCGACTTAGATCGCTACAAAATGCAAAAATTCATTCGTTCTAACCAAGGAACTTGTTA
CAACCAACGTCCAATCGTAAGTGTTGGAAATGAAGTTGTAAAAGGTGAAATCCTTGCGGATGGTCCTTCT
ATGGAATTAGGTGAACTAGCACTTGGACGTAACGTGCTTGTTGGCTTCATGACTTGGGACGGTTATAACT
ACGAGGATGCGATCATCATGAGTGAGCGCCTTGTAAAAGATGATGTGTACACTTCTATTCATATTGAAGA
ATATGAATCAGAAGCTCGTGATACGAAGCTTGGACCAGAAGAAATTACACGTGACATTCCAAACGTTGGG
GAAGACGCATTACGTAACCTTGACGAGCGCGGTATCATTCGCGTTGGTGCTGAAGTAAAAGATGGAGATT
TACTTGTTGGTAAAGTAACACCTAAAGGTGTAACAGAATTAACAGCTGAAGAACGTCTATTACATGCTAT
CTTTGGAGAAAAAGCGCGTGAAGTACGTGATACATCACTACGTGTACCACACGGTGGTGGCGGTATTATC
TTAGACGTAAAAGTATTCAACCGTGAAGATGGCGATGAATTGCCACCAGGCGTGAATCAACTTGTACGTG
CATATATCGTTCAAAAACGTAAAATTTCTGAAGGTGACAAGATGGCCGGACGTCACGGTAACAAAGGTGT
TATTTCTCGTATTTTACCAGAAGAAGATATGCCTTACTTACCAGACGGTACGCCAATCGATATCATGTTA
AACCCATTAGGGGTACCATCTCGTATGAATATCGGTCAGGTATTAGAGCTTCATCTTGGTATGGCAGCAA
GATACCTGGGCATTCACATTGCAACACCAGTATTCGATGGTGCTCGTGAGGAAGATGTTTGGGGCACAAT
TGAAGAAGCTGGTATGGCAAATGACGCGAAAACAATCCTGTATGACGGACGTACTGGTGAACCATTCGAT
AACCGCGTATCTGTTGGTGTCATGTATATGATCAAACTTGCGCACATGGTTGACGATAAACTTCATGCTC
GTTCTACTGGACCATACTCACTTGTAACGCAGCAACCTCTTGGAGGTAAAGCTCAGTTCGGTGGACAGCG
TTTCGGTGAGATGGAGGTTTGGGCACTTGAAGCTTACGGTGCTGCTTATACTCTTCAAGAAATCTTAACA
GTGAAGTCTGATGATGTTGTTGGACGTGTTAAGACTTATGAAGCAATTGTTAAAGGCGAAAATGTTCCAG
AACCAGGCGTTCCTGAATCATTCAAAGTATTGATTAAAGAGCTGCAAAGTTTAGGTATGGACGTTAAAAT
GATGTCTAGCGACGATACAGAAATTGAAATGCGTGATACAGAAGATGACGATGATCATCAATCAGCAGAT
AAATTGAATGTCGAAGTTGAGACAACTAAGGAATAATTGGGATAACCTGTAGACTAAAAGGGAGGTAGGC
CCCTTGATAGATGTAAATAACTTTGAATATATGAAGATTGGACTTGCTTCACCTGACAAGATTCGTTCTT
GGTCATACGGTGAAGTTAAGAAACCAGAAACTATTAACTATCGTACGTTAAAGCCTGAAAAAGATGGCTT
GTTCTGTGAGCGTATTTTCGGACCACAAAAGGACTGGGAATGTCATTGCGGAAAATACAAACGTGTACGT
TATAAAGGTGTAGTTTGTGATCGATGTGGCGTTGAAGTAACGCGTGCAAAAGTACGTCGTGAACGTATGG
GTCATATTGAATTAGCTGCTCCTGTATCTCATATTTGGTATTTCAAAGGTATCCCGAGCCGCATGGGACT
TGTCTTAGACATGTCCCCTCGCGCGCTTGAAGAAGTAATTTATTTCGCTTCTTATGTTGTAACAGAAAGT
GGAGATACACCACTTGATAAGAAGCAATTACTTTCTGAAAAAGAATACCGTGCATATCGTGATCGATATG
GTAGCACATTCCAAGCTGCTATGGGTGCAGAAGCGATTAAAAAACTACTACAAGACATTGATTTAGATAA
AGAAGTAGACTTCTTAAAAGAAGAATTAAAAACAGCACAAGGACAACGCCGTACTCGTGCTATTAAACGT
CTAGAAGTATTAGAAGCATTCCGTAACTCTGGAAATGAACCATCTTGGATGATCTTAGATGTTCTACCAG
TTATCCCACCAGAACTACGCCCAATGGTACAGTTAGATGGTGGACGTTTTGCTACTTCTGACTTAAACGA
CTTATATCGTCGTGTAATTAACCGTAACAACCGTTTAAAACGTCTATTGGACCTAGGTGCTCCAAGCATC
ATCGTTCAAAACGAAAAACGTATGTTACAAGAAGCTGTAGATGCATTAATTGATAATGGTCGTCGTGGCC
GTCCAGTAACTGGACCAGGTAACCGTCCATTAAAATCATTATCTCACATGCTTAAAGGTAAACAAGGACG
TTTCCGTCAAAACTTATTAGGTAAACGTGTTGACTACTCTGGCCGTTCTGTAATCGTTGTAGGACCGAAC
TTAAAGATGTACCAATGTGGATTACCGAAAGAAATGGCGCTTGAACTGTTCAAACCTTTTGTTATGAAAG
AGTTAGTTGGAAAAGGGTTAGCACACAACATTAAGAGTGCGAAACGTAAAATTGAGCGTGTACACCCTGA
AGTTTGGGACGTTTTAGAATCTGTGATTAAAGAACATCCAGTACTTCTAAACCGCGCACCAACACTTCAC
CGTCTTGGTATCCAGGCGTTTGAACCTACATTAGTAGAAGGTCGCGCAATTCGTCTTCACCCACTTGTAT
GTACTGCATACAACGCGGACTTTGACGGTGACCAAATGGCGGTTCACGTTCCGTTATCATCAGAGGCACA
AGCAGAAGCTCGTATTCTTATGTTAGCGGCACAAAACATCTTGAATCCAAAAGACGGAAAACCAGTTGTT
ACTCCATCTCAGGATATGGTATTAGGTAACTACTACTTAACACTTGAGCGTGAAGGCGCAATCGGTGAAG
GTATGGTCTTCAAAGATGCAAACGAAGCAATACTTGCATATCAAAATGGATATGTACATCTGCACACACG
TGTTGCAGTTGCTGCAAGTTCAGTAAATAACGTAACGTTTACTGAAGAGCAAAAAGGTAAGCTTCTATTA
ACAACAGTTGGTAAATTAATATTTAACGAAATCTTACCAGAGTCGTTCCCTTATATTAATGAACCGACAA
ACTCAAACCTTGAAAAAGAAACACCAGCGGAATATTTCGTTGAAAAAGGTGCGAACATTAAAGAAATTAT
TGCTAGTCGCGAAGAAGTGGCGCCATTTAGCAAGAAGATCCTTGGTAACATCATTGCGGAAGTGTTCAAA
CGTTTCCAAATTACAGAAACGTCTCGCATGCTTGACCGTATGAAAAACTTAGGGTTCAAGTACTCTACAA
AAGCTGGTATTACAGTTGGGGTATCTGACATTCTTGTATTAGGCGAAAAAGATGAAATTCTCCACGAAGC
ACAAGCAAAAGTAGATAATGTAATTAAACAATTCCGTCGCGGTTTAATCACGGAAGAAGAACGTTACGAT
CGCGTTATCTCTATTTGGAGTAATGCAAAAGATGTTATCCAAGGAAAACTGATGAAATCCTTGAATAAAC
GCAATCCAATCTTCATGATGAGTGACTCAGGTGCCCGTGGTAACGCATCTAACTTTACTCAGCTTGCTGG
TATGCGTGGTCTGATGGCCAATCCATCTGGTCGTATCATCGAACTTCCAATCAAATCGAGTTTCCGTGAA
GGTTTAACAGTACTTGAGTACTTCATCTCTACGCATGGTGCGCGTAAAGGTCTTGCCGATACAGCACTTA
AAACTGCCGATTCTGGTTACTTAACACGTCGTCTTGTAGACGTTGCACAAGATGTAATTGTCCGTGAAGA
TGATTGTGGAACAGATCGTGGTCTATTAATTGGTGCGATTAAAGAGGGTAATGAAGTAATTGAGTCATTA
TATGATCGTCTTGTTGGACGTTTTGCAAGAAAAACTGTAAAACATCCTGAAACAGGTGAAGTATTAGTTA
GTGAAAACCAATTAATTACTGAAGATATCGCTCATATCGTTGAAAATTCGGGTGTTGAAACTGTAAATAT
TCGTTCAGCGTTTACGTGTAACACTCGCCATGGTGTATGTAAGAAGTGTTACGGTCGTAACTTAGCAACT
GGTACAGACGTAGAAGTAGGAGAAGCGGTAGGTATTATCGCAGCTCAATCTATCGGTGAGCCAGGTACAC
AGTTAACGATGCGTACATTCCATACAGGTGGGGTTGCCGGAGATGATATCACTCAAGGTTTACCTCGTAT
CCAAGAGATCTTCGAAGCTCGTAATCCGAAAGGTCAGGCAGTTATCAGTGAAATCGACGGTGTTATCGCA
GCGATCAACGATGTTAAAGATCGCCAAGAAGTAGTTGTACAGGGTGAAGTTGAAGCTCGTACGTATGCTA
TTCCTTACGGTGCTCGTCTGAAAGTAACTCCAGGACAGCCAATTAGCCACGGTAAAGAGTTAACAGAAGG
TTCTATTGATCCGAAAGAATTACTAAAAGTAACGGACATTACAGCAGTTCAAGAATACTTATTACGTGAA
GTTCAAAAAGTATACCGTATGCAAGGGGTAGAAATTGGTGACAAACACGTAGAGGTAATGGTACGTCAAA
TGCTACGTAAAGTTCGTGTAAGTGATGCAGGTGAAACAGACGTATTACCAGGAACATTACTAGATATCCA
TCAGTTTACTGATGCGAATGCGAAGGTGTTACTGAAAGGTAAACAACCAGCGACAGCTAGACCTGTTCTA
CTTGGTATTACAAAAGCTTCACTTGAAACTGATTCATTCTTATCTGCAGCATCATTCCAAGAAACAACTC
GTGTCTTAACTGATGCAGCAATTAAAGGTAAACGTGATGAGCTTCTAGGATTGAAAGAGAACGTTATTAT
CGGTAAACTTGTTCCTGCTGGAACAGGTATGAATCGTTATCGCAAAGTGGATCTTGTAAAAACAACACAA
GATAACATGAATGTAGAAAACGATGAGATTTATGTGGAACAGTAAAATTTTCCGTCGTAAATTTTGTATA
AAAACATCTAATCCTAGTTGACATTGTATGAGTCAAAATGTTACTATAATCAAGGTTGCTCCTGAACGAT
GCTTTGGAGGATATTTATATGTCTTATCAAAAAGTGTCAAATGCTGAAAATGTAGTCGTTGGTCATAAAC
GCACATTGGAAGCAATCAAAAATGGTATAGTTAAAGAAGTTGTTATTGCAGAAGATGCTGATGTGCGGTT
AACCCATATTATCATTCGCACTGCTTTGCAACATAACATACCCATAACAAAGGTTGAATCAGTTCGTAAG
CTTGGAAAAGTTTCGGGGATTCAAGTGGGAGCTTCAGCAATAGGAATAATAAGTTAAAACTGTTTTTGTG
AGGAGAGAGCATTTGCTCTTCCTTGCAAAAACTTTGTTTTCAACTAATAATGAACCACCTGGATATGTGG
TCATACAAACATGCGAAGGGAGGATAATCAAATGCCTACTATTAACCAATTAGTGAGAAATGGTCGTACT
GATAAAGTATGGAAATCTAAATCACCTGCGTTAAACAAAGGATTTAACTCTTTAAAGAAAAAATCAACTG
ATATCTCTGCACCTCAAAAACGTGGTGTATGTACTCGTGTTGGTACAATGACTCCAAAGAAACCTAACTC
AGCGTTACGTAAATACGCTCGTGTACGTTTAACAAACGGTATTGAAGTTACAGCTTACATCCCAGGTATC
GGTCATAACTTACAAGAGCATAGCGTAGTATTAATTCGCGGTGGTCGAGTAAAGGATTTACCAGGGGTAC
GTTACCACATCGTTCGTGGAGCGCTTGATACAGCTGGTGTTGACAAACGTATGCAAGGACGTTCTAAATA
TGGTACTAAGCGACCAAAACCTGCTAAAAAATAATAAACTTATAATGAAAGGAGGAACTCAATATGCCTC
GTAAAGGACCTGTTGCGAAACGTGACGTGTTACCAGATCCAATGTACAATTCTAAGCTAGTAACACGCCT
TATCAACAAAATGATGGTTGACGGTAAAAAAGGTAAATCTCAAACAATTCTTTATAACGCTTTCGATATC
GTTCGTGAACGTTCAGATAAAGAACCAATGGAAGTATTCGAGCAAGCTCTTAAGAACATCATGCCTGTTC
TTGAAGTACGCGCTCGTCGTGTTGGTGGTGCTAACTACCAAGTTCCAGTTGAGGTTCGTCCAGAACGCCG
TACAACTTTAGGTCTTCGCTGGTTAGTAAACTATGCTCGTCTTCGTGGTGAAAAAACTATGGAAGAGCGT
CTAGCTTACGAAATCTTAGATGCAGCTAACAACGCTGGTGCATCTGTTAAGAAACGTGAAGACACTCATA
AAATGGCAGAAGCTAACAAAGCATTTGCTCATTACCGTTGGTAGGATTCAACGTAAAATAAATGTATGCA
TAAACCGCTTTATTTGTCGCTTATGGAAGTGTGGAGAGGGAGAATGCCTCTCCCTTTCGTTGGGCGCTCG
TTTTACATAATGAGGGTACTGGACACTGGCATATGTAACAATATAAAGTGGCTTTTTTGCTACTTAAAAT
AAAAAATCCAATCCATATATGGAAGGAGCAAGACACCAAATGACAAGAGAGTTCTCTTTAGAAAACACTC
GTAATATTGGTATCATGGCTCACATCGATGCTGGTAAAACAACAGCAACTGAGCGTATTCTGTATTACAC
AGGACGTATTCATAAAATCGGTGAAACTCATGAAGGTGCATCTCAGATGGACTGGATGGAGCAAGAGCAA
GAGCGTGGTATCACAATTACTTCTGCTGCAACTACAGCTCAATGGAAAGGTCACCGTGTAAACATCATTG
ACACTCCAGGACACGTAGACTTCACAGTAGAAGTAGAACGTTCTTTACGCGTACTTGATGGTGCGGTAGC
AGTACTTGATGCACAATCTGGTGTAGAACCACAAACAGAAACTGTTTGGCGTCAGGCTACTACTTACGGT
GTACCTCGTATCGTATTCGTTAACAAAATGGATAAGATCGGTGCAGATTTCTTATACTCTGTAGGAACAA
TCCACGATCGTTTACAAGCAAACGCACATCCAATTCAGTTACCAATCGGTGCTGAAGATGAGTTCAATGG
TATCATTGACCTTGTTGAAGAGTGTGCTTACATGTACGGTAACGATTTAGGAACAGACATCGAGCGTGTC
GAAATTCCTGAAGAGCACAAAGAACTAGCTGAAGAATACCGCGGAAAGCTTATTGAAGCGGTAGCTGAGC
TTGATGAAGAAATGATGATGAAGTACCTAGAAGGTGAAGAAATCACTGTAGAAGAGCTTAAAGCTGGTAT
CCGTAAGGCTACAACTTCTGTAGAATTCTTCCCAGTAATCTGTGGTTCTGCATTCAAAAACAAAGGTGTT
CAAATTCTGTTAGACGCAGTTATCGACTACCTACCATCTCCATTAGATGTACCTGCTATTAAAGGTACTC
TTCCGGATACAGATGAAGAAATCGAACGTAAGTCTAGCGATGAAGAACCATTCGCAGCTTTAGCATTCAA
AATCATGACTGACCCTTATGTTGGTAAATTAACGTTCTTCCGTGTGTACTCTGGTGTGTTAAACTCTGGA
TCATACGTGAAAAACTCAACTAAAGGTAAGCGTGAGCGTGTAGGACGTATCCTACAAATGCACGCTAACA
GCCGTGAAGAGATTTCAACAGTTTACGCTGGTGATATCGCTGCTGCTGTAGGTTTAAAAGATACTACTAC
TGGTGATACTCTTTGTGATGAGAAGAGCCTTGTTATCCTTGAGTCTATGGAATTCCCAGAGCCAGTTATC
TCTGTAGCTATCGAACCAAAATCTAAAGCTGACCAAGATAAAATGGGTACAGCATTATCTAAGCTTTCTG
AAGAAGATCCAACATTCCGTGCTCACACTGACCAAGAAACTGGCCAAACTATCATCGCTGGTATGGGTGA
ACTTCACCTTGATATCATCGTTGACCGTATGCGCCGTGAATTCAAAGTCGAAGCAAACGTTGGTGCTCCT
CAGGTAGCATACCGTGAAACTTTCCGCGCTGCTGCGAAAGTTGAAGGTAAGTTTGCTCGTCAATCTGGTG
GACGTGGACAATTCGGTCACGTTTGGATTGAGTTTGCACCTAACGAAGAAGGTAAAGGATTTGAATTCGA
AAACAAAATCGTCGGCGGTGTAGTTCCACGTGAATACATCCCAGCTGTTGGAGCGGGTCTTGAAGACTCA
CTTAAAAATGGTGTACTAGCTGGTTATCCACTAGTTGACATTAAGGCAGCATTAGTTGACGGTTCTTACC
ATGATGTCGATTCATCTGAGATGGCGTTCAAAATCGCTGCATCAATGGCACTTAAAGCTGCGGTTTCTAA
ATGTAACCCAGTAATTCTTGAGCCAATGATGAAAGTTGAAGTTGTAATTCCTGAAGAGTACATGGGAGAC
ATCATGGGTGACGTAACATCTCGTCGTGGACGTGTAGAAGGTATGGAAGCTCGCGGTAACGCACAAGTTG
TTCGCGCTATGGTTCCACTTTCTGAAATGTTCGGTTATGCGACAGCATTACGTTCTAACACTCAAGGACG
CGGAACATTCTCAATGACATTTGATCATTATGAAGAAGTACCGAAGTCTGTTTCAGAAGAAATTATTAAA
AAAAATAAAGGCGAATAATTGATTTTTATCAATTGTTCGAGTATAACTACTTATGTAAGCTTAGAAAGTG
GGACGTAAGTTTCGCTTTCTAGTCTAAATATAAAATAACCTATATAAACTAAGGAGGAATTTAGAATGGC
TAAAGCTAAATTCGAACGTTCTAAACCCCATGTTAACATCGGTACAATCGGCCACGTTGACCATGGTAAA
ACTACATTAACTGCTGCGATCACTACAGTTCTTGCAAAAGCTGGTGGTGCTGAAGCACGCGGATACGATC
AAATCGACGCTGCTCCAGAAGAAAGAGAGCGCGGAATCACAATCTCAACTGCACACGTTGAGTACGAAAC
TGAAACTCGTCACTATGCACACGTTGACTGCCCAGGTCACGCTGACTATGTTAAAAACATGATCACTGGT
GCTGCTCAAATGGACGGCGGTATCTTAGTAGTATCTGCTGCTGATGGCCCAATGCCTCAAACACGTGAGC
ACATCCTTCTTTCTCGTCAAGTAGGTGTTCCTTACATCGTTGTATTCTTAAACAAATGCGACATGGTAGA
CGACGAAGAATTATTAGAATTAGTAGAAATGGAAGTTCGTGACCTATTATCTGAATACGGATTCCCAGGC
GACGACATTCCTGTAATCAAAGGTTCTGCTCTTAAAGCTCTTCAAGGAGAAGCTGATTGGGAAGCAAAAA
TCATTGAATTAATGACTGAAGTTGATGCTTACATCCCAACTCCAGAACGTGAAACTGACAAACCATTCTT
AATGCCTATCGAGGATGTATTCTCTATCACAGGTCGTGGTACAGTTGCAACTGGTCGTGTAGAGCGCGGA
ATCGTTAAAGTTGGTGACGTAGTAGAAATCATCGGTCTTGCTGAAGAGAATGCTTCTACAACTGTAACTG
GTGTAGAAATGTTCCGTAAACTTCTTGACCAAGCTCAAGCTGGAGACAACATCGGTGCTCTTCTTCGTGG
GGTTGCTCGTGAAGACATCCAACGTGGACAAGTTCTTGCTAAAACTGGCTCTGTAAAAGCACACGCTAAA
TTCAAAGCTGAAGTTTTCGTATTATCTAAAGAAGAAGGTGGACGTCACACTCCATTCTTCGCTAACTACC
GTCCTCAGTTCTACTTCCGTACAACTGACGTAACTGGTATCATCCAATTACCAGAAGGTACTGAAATGGT
AATGCCTGGTGACAACATCGAAATGACTATCGAACTTATCGCTCCAATCGCTATCGAAGAGGGAACTAAA
TTCTCTATTCGTGAAGGTGGACGTACAGTAGGTTACGGTGTAGTTGCTACTATCGTTGAGTAATCTTAGC
TGATATAAAAAAACCTAAGGGATTTTCCCTTAGGTTTTTTGTTTGCGTTTATATAAAGAAGAAGAGTGTG
TTTTTTTGTTTTGACGAGTTTCTTCTATAGTAATATAAAAACAACAAAAGATAATCCAGAAACTGTAAAA
CGAATTCTGTTAGATGAAAACTTGAAATTCTTTAAAGTGCCATGTATAATAGCAAAAGTAGAGAAAAGCA
GATGCAAACAAAAAGATGCTTGCATCTAGACGAATAACATTGTATAATAGACAATGTTGGTCTTTGACTG
CGATGAAGTGGAAGGTTGCTGACACACCCGGCCGCTTTGCCATGGCATGGTGTGGGGAAATTTCCATGGA
GAAGGTCTATTTTAGAAATAGGCGAACGAAGGAGGGAAAATAATGGCAAAAGAAAAAATTCGTATCCGTT
TAAAAGCTTATGATCACCGTATTCTTGATCAATCAGCTGAGAAAATTGTAGAAACAGCTAAGCGTTCTGG
GGCAACAGTTTCTGGTCCGATCCCATTACCAACTGAGAAGACTATTTACACAATTCTTCGTGCTGTTCAT
AAGTACAAAGATTCTCGTGAGCAATTCGAAATGCGCACACACAAACGTTTAATCGATATCGTGAGTCCTA
CTCCACAAACAGTAGATTCATTAATGCGTTTAGACTTACCGTCTGGTGTAGATATCGAAATCAAACTATA
AATTATATAACTTAAAAATGTAGGAGGTGTAACTCATGACCAAAGGAATCTTAGGAAGAAAGATCGGTAT
GACTCAAGTATTTGCTGAGAACGGTGAGTTAATCCCAGTAACAGTTATCGCTGCTAATCCAAACGTTGTT
CTTCAAAAGAAAACAACTGAAACTGATGGCTACAATGCAATCCAGTTAGGATTTGAAGATAAACGTGAAA
AGTTAACTAACAAACCTGAACAAGGCCACACTGCTAAAGCATCTACAACTCCTAAGCGCTTCATTCGCGA
AATCCGCGATGCAGACGTGGACGGATTAGAGGTTGGTCAAGAGGTAAAAGTTGAAGTTTTCGCTGCAGGT
GAAATCGTTGACGTAACAGGAATTTCTAAAGGTAAAGGTTTCCAAGGTGTTATCAAACGCCACGGACAAT
CTCGCGGACCTATGTCTCATGGTTCTCGCTATCACCGTCGTCCAGGTTCAATGGGCCCAGTTGCTCCGAA
CCGTGTATTCAAAGGCAAAAAACTTGCTGGACGTATGGGTGGAGACCAAGTTACTATCCAAAACTTAGAA
ATCGTTCAAGTTGACACTGAGCGCAACTTATTACTAGTAAAAGGTAACGTTCCAGGTGCTAAGAAATCTC
TTGTAGTTGTTCAAGGCGCTGTGAAGGTTAGCAAATAATTCACAATAGGAAGGAGGAATTCCAATGCCAA
AAGTTACTGTATATAACCAAACTGGTTCACAGGTTGGTGAAATCGAATTAGCTGAAGCTATTTTCGGTAT
CGAACCAAATGAAGCTGTACTTTTCGAAGCTGTAATGATGCAACGTGCATCTTTACGTCAAGGTACACAC
AAAGTAAAAACTCGCTCTGAAGTTCGCGGTGGTGGTCGTAAACCATGGCGTCAAAAAGGAACTGGACGTG
CTCGTCAAGGGTCTATCCGCTCTCCTCAATGGCGTGGTGGTGGTACGGTATTCGGACCTACACCAAGAAG
CTATGCGTACAAACTTCCTAAGAAAGTTCGTCGTTTAGCAATCAAATCTGCATTAGCTACTAAAGTAGTT
GAGAACAACATTGTAGTTCTTGAAGACCTAGTGTTAAATGCACCAAAAACAAAAGACATGCTAGCAGTAC
TTAAAGGATTAACTGTTGAGAAGAAAGCTCTTATCGTAACTGCTGATGCAAACGAATCTGTAGAGTTATC
TGCTCGCAATATCCCTGGAGTAACAGTAATCACTGCTGATGGCGTAAACGTTTTAGACGTGCTTCATCAT
GATAAGCTAATCATGACAAAAGCGGCAGTGGAAAAAGTAGAGGAGGTGCTTGCATAATGAGAGATCCTCG
TGATATCATTAAGCGCCCAGTTATCACTGAACGTTCTATGGAAATGATGGCTGAAAAAAAATACACGTTC
GATGTGGACGTTAAATCTAATAAAACAGAAGTTAAAGATGCTCTTGAAGCGATCTTTGGTGTTAAAGTAG
AAAAAGTGAACATCATGAACTACAAGCCGAAAGCAAAACGCGTTGGTCGTCACGCTGGTTTTACTAGCCG
TCGTCGTAAAGCAATCGTTAAGCTAACTGCTGACAGCAAAGAAATCGAAATCTTCCAAGGCGTTTAATTC
TTACTAAAGAAGGAGGGAAATTGAGATGGGAATTAAAAAGTATAATCCAACTACTAACGGTCGTCGTAAT
ATGACTACGAATGATTTCGCTGAAATCACGACTGACAGACCCGAAAAGTCATTACTTGCTCCTTTAAGCA
AGAAGGCTGGTCGTAATAACCAAGGTAAAATTACTGTACGTCATCAAGGTGGCGGACATAAGCGTCAATA
CCGTATCATCGACTTTAAGCGTAACAAAGATGGAATTCCAGGACGCGTTGCTACGATCGAATACGATCCA
AACCGCTCTGCGAATATCGCATTAATTAACTACGTTGACGGTGAAAAACGTTACATTCTTGCTCCTAAAT
CTTTAGAAGTAGGTATGGAAGTTATGTCTGGCCCAGAAGCTGACATCAAAATCGGTAACGCATTACCATT
AATCAACATTCCAGTAGGTACTGTTGTTCATAACATCGAGCTTAAGCCTGGTCGTGGCGGACAATTAGTT
CGTTCTGCTGGTACATCTGCTCAAGTACTTGGTAAAGAAGGTAAATACGTACTTGTACGTTTAACTTCTG
GTGAAGTACGTCTTGTATTATCTGCTTGTCGCGCTTCAATCGGTCAAGTAGGTAACGAACAACACGAACT
TATTAAAATCGGTAAAGCAGGTCGCTCTCGCTGGTTAGGTAAACGCCCAACAGTTCGTGGTTCTGTAATG
AACCCGGTTGATCACCCACACGGTGGTGGTGAAGGACGTTCTCCAATCGGACGTAAGTCTCCAATGTCTC
CATGGGGTAAACCAACTCTTGGATTCAAGACTCGTAAGAAAAACAAAGCGTCTGACAAATTCATCGTTCG
TCGTCGTAAAAAATAATGGGATTGTAGTACGGTTCATTTCTAGAACCGTACGCCAATCACGAAGGGAGGC
ACCAAAATGGCTCGTAGCTTAAAAAAAGGACCATTTGTCGATGATCACTTAATGAGCAAAATGGAAAAAT
TAGTTGCATCTGAGCAAAAACAAGTTGTTAAAACTTGGTCTCGCCGTTCAACAATCTTCCCTCAGTTCAT
CGGACACACAATCGCTGTATATGATGGTCGTAAACACGTACCTGTGTACATCACTGAGGATATGGTTGGC
CATAAGTTAGGTGAATTCGCACCAACTCGTACGTATAAAGGTCACCTTGCTGACGATAAGAAAACTAGAA
GATAATGAGAGGAGGCACTTCAATGCAAGCTAAAGCAGTAGCGAGAACAGTTCGTATTGCTCCTCGTAAA
GTTCGTTTAGTAGTAGACTTAATCCGAGGTAAGCAAGTGGGTGAAGCGATTGCTATCCTTAACCACACAC
CAAAAACTGCTTCTCCAGTTGTAGAAAAAGTTTTAAAATCTGCAATCGCAAATGCAGAGCACAATTATGA
GATGGACATTAACAACCTAGTTGTTGAAAAAGTCTTCGTTGACGAAGGTCCAACGTTGAAACGTTTCCGT
CCACGTGCAATGGGTCGTGCAAGCCAAATTAACAAACGCACAAGCCACATTACAGTTGTGGTATCAGAAA
AGAAGGAGGGATAATCGATGGGTCAAAAGGTTAATCCAATTGGTCTTCGTGTCGGTGTTATCCGTGACTG
GGAATCTCGTTGGTTCGCTGAGAAAGATTACGCTACATTATTACATGAAGACATCAAAATCCGTGAGTAC
ATTAATGTACGCTTAAAAGATTCTGCTGTTGCTAAAGTAGAAATCGAACGTGCAGCAAATCGTGTAAATG
TTACAATTCACACTGCAAAACCTGGTATGGTAATTGGTAAAGGTGGTACTGAAGTTGAAGCACTTCGTAA
AGCTCTTAACCAATTAACAGGCAAGCGTGTACACATCAACATTTTAGAAGTTAAGAGAGCTGATCTTAAC
GCTAAATTAGTAGGCGAAAACATCGCTCGTCAATTAGAAAACCGTGTATCATTCCGTCGTGCACAAAAGC
AAGTTATTCAACGTGCTATGCGTGCAGGTGCTAAAGGTATTAAAACACAGGTTTCTGGTCGTCTTGGCGG
AGCTGATATCGCTCGTGCAGAATCTTACAGTGAAGGAACTGTTCCACTTCATACACTTCGCGCTGATATT
GACTATGCAGCAGTTGAAGCTGATACAACATACGGTAAATTAGGCGTAAAAGTATGGATCTACCGTGGAG
AAGTCCTTCCTACAAAAAAGAAAGCTTCTGAGGAAGGAGGAAAATAATATGTTAATGCCAAAACGCGTAA
AATATCGTAGAGAGCATCGTGGTAAAATGCGTGGTCGTGCTAAAGGTGGAACTGAAGTTGCTTTCGGTGA
ATTCGGTTTACAAGCACAAGCTGCTTCATGGATTACAAACCGTCAAATCGAAGCTGCTCGTCGTGCAATG
ACTCGTTACATGAAACGTGGCGGTAAAGTATGGATTAAAATTTTCCCTTCTAAACCTTACACTGCAAAAC
CTCTAGAAGTACGTATGGGTTCCGGTAAAGGGGCACCAGAAGGCTGGGTAGCAGTAGTAAAACCTGGGAA
AATTATGTTCGAAATCGCGGGTGTATCTGAAGAGGTAGCACGCGAAGCATTACGTCTTGCAGCTCACAAG
TTACCTGTGAAATGTAAATTCGTAAAACGTGAAGAAAATGGTGGTGAATCTAATGAAAACTAATGATATT
CGTGAATTAACCACTGCCGAAATCGAAACAAAAGTTAAAGCTTTAAAGGAAGAGTTGTTTAATCTTCGCT
TCCAACTTGCTACAGGACAATTAGAGAATCCAACTCGCATTCGTGAAGTGCGTAAAGCAATTGCTCGTAT
GAAAACTGTAGTTCGTGAAAGAGAGATCGGAATTAATCGATAAATTGAGGGGAGGTTTGCATAGTGAGCG
AACGTAACCAACGCAAAGTTTATACTGGTCGTGTAGTGTCTGACAAAATGGACAAAACGATTACAGTTTT
AGTTGAAACTTACAAAACTCATTCCTTGTACGGAAAACGTGTTAAGTATTCTAAGAAGTACAAAGCCCAT
GATGAGCAAAACCAAGCGAAACTTGGCGATATCGTTAAAATCATGGAAACTCGCCCGCTTTCTGCTACTA
AGCGTTTCCGTTTAGTTGAAATCGTTGAAGAAGCGGTTATTATCTAAATAGACGAATCGGAATTTTTAGT
CCGAAGGGAGGTTTCATAACATGATCCAACAAGAATCTCGTTTGAAAGTTGCTGACAACTCTGGTGCACG
TGAACTTTTAACAATTAAAGTATTAGGCGGCTCTGGTCGTAAATATGCTAACATTGGTGACATTATCGTT
GCTACGGTAAAACAAGCAACACCAGGTGGCGTTGTTAAAAAAGGTGACGTTGTTAAAGCAGTAGTAGTAC
GTACGAAGAGCGGAGCTCGTCGTCCGGACGGTTCTTACATCAAATTTGATGAAAACGCAGCGGTTATCAT
TAAAGACGATAAGAGCCCACGTGGTACTCGTATCTTCGGACCAGTAGCTCGTGAATTACGTGATAGCAAC
TTCATGAAGATCGTTTCTTTAGCTCCAGAAGTTCTATAATTTAAGGTATTGCCTTGCTAAGGAGGTGCAG
AATTAAGATGCATGTAAAAAAAGGTGATAAAGTACAGGTAATCACTGGTAAAGACAAAGGAAAACAAGGC
GTTATCCTTGTGGCTTTCCCAAAGCAAAACCGTGTTATCGTTGAGGGTGTTAACATCGTTAAAAAACACT
CTAAGCCATCTCAATTAAATCCACAAGGTGGAATTATTACTAAAGAAGCACCTATTCACGTTTCTAACGT
TATGATTTTAGATCCGAAAACAGGTGAACCTACTCGCGTAGGCTTCAAAGTAGAAGATGGTAAAAAAGTT
CGTATTGCAAAAAAATCTGGTGAATTATTAGATAAATAATTTTCTTAAGAAAGGAGGTCACTTCATTGAA
TCGCCTTAAAGAGAAGTTCCAAAAGGAAATTACTCCTGCTCTAGTGAGCAAGTTTAACTATAAATCTGTG
ATGGAAGTACCGAAAATCGAAAAGATCGTAATCAACACTGGTGTTGGTGACGCGGTATCTAACTCAAAAG
CTTTAGACAATGCAGTAGAAGAATTAACACAAATCGCAGGTCAAAAACCTGTTGTAACTCGTGCTAAAAA
ATCAATCGCTGGTTTCCGTCTTCGTGAAGGTATGCCAATCGGTGCGAAAGTAACTTTACGCGGCGAGCAA
ATGTATGAGTTCTTCGACAAATTAGTATCGGTTTCTTTACCACGTGTACGTGATTTCCGTGGTGTTTCTA
AGAAATCATTCGATGGTCGTGGGAACTACACATTAGGTGTTAAAGAGCAACTTATCTTCCCTGAGATTGA
TTATGATAAAGTAAGCAAAGTACGCGGTATGGACATCGTAATCGTTACTACAGCGAAAACTGATGAAGAA
GCTCGTGAACTTTTAACACAATTCGGTATGCCATTCCAAAAATAATGGAAGCCAACGCTAAGTAGAGGAG
GCGAAAACGTGGCTAAAAAATCTATGATAGCGAAACAAAAGCGTACTCCTAAGTTTAAAGTACAAGAGTA
TACACGTTGCGAACGCTGCGGTCGTCCGCATTCTGTATACCGCAAATTTAAACTTTGCCGTATTTGTTTC
CGTGAACTTGCATATAAAGGTCAAATTCCTGGTGTTAAAAAAGCTAGTTGGTAAAACCCACAAATGGGAA
GGAGGTAAAACACATGGTGATGACAGATCCAATTGCAGACATGCTTACTCGCATCCGTAATGCGAACATG
GTACGTCATGAGAAATTAGAGGTTCCTGCTTCTAAAATCAAAAAAGAGATCGCTGAACTTTTAAAACGTG
AAGGTTTCATTCGTGATGTAGAATACATCGAGGATAACAAACAAGGTATCCTTCGTATTTTCCTGAAATA
TGGTGCAAACAATGAACGTGTAATCACTGGATTAAAACGTATCAGTAAACCTGGCTTACGCGTTTACGCT
AAAGCTGACGAAGTACCACGTGTACTTAACGGATTAGGTATCGCTCTTGTTTCTACATCTAAGGGAGTAA
TGACAGACAAAGACGCTCGTCAATTACAAACTGGTGGAGAAGTAGTAGCATACGTTTGGTAATATATATT
TAAAACGAACGGAGGTGTGACCACATGTCTCGTATTGGTAAAAAGATTCTTGAAATCCCTGCAGGTGTTA
CTATTACAATTGCAGAAGACAATACTGTAACAGTAAAAGGCCCTAAAGGTGAATTAACTCGTAAATTCAA
TGCTGATATGTCTATCAAAATTGAAGAAAATACACTAACAGTTGAGCGTCCATCTGAACAGAAGGAACAC
CGTGCATTACACGGTACAACTCGTGCTTTAATCGGAAACATGGTTGAAGGTGTAACTGCAGGTTTCGCAC
GCGGACTTGAATTAGTCGGTGTTGGTTACCGTGCTCAAAAACAAGGAGATAAACTTGTTTTAAGCGTAGG
TTATTCTCATCCAGTAGAAATGACTCCGGAAGCAGGACTTGAAGTTGAAGTACCTGCACCAACTAAAATC
GTAATTAAAGGTATCGACAAGCAACGTGTTGGCGAATTTGCTGCTAACATCCGTGCTGTACGTGCTCCTG
AGCCTTACAAAGGTAAAGGTATTCGTTACGAAGGCGAAGTTGTTCGTCGTAAAGAAGGTAAAACTGCTAA
GTAAACCCGTTAGGTGAGAGAAAGGAGTGACAAGAAAATGATCACTAAAGCTGATAAAAATGCGACTCGT
AAGAAAAGACATGCACGTGTACGTGCTAAACTTACTGGTACTGCAGAGCGTCCACGTTTAAACGTGTTCC
GTTCTAACCAACATATTTACGCTCAAGTTATTGATGATGTGAATGGTGTAACGTTAGTAAGTGCATCTAC
TCTTGATAAAGACCTTGCTCTTAACGGTACTAGCAATACTGAAGCTGCTACGAAAGTTGGAGAATCAGTT
GCTAAGCGTGCTGTAGAGAAAGGCGTTAAAGAAGTAGTATTTGATCGCGGTGGTTACTTATACCATGGCC
GTGTTAAAGCTCTAGCTGAAGCTGCTCGTGAGGCTGGATTACAATTTTAATGGTCAAAGGAGGGAAAATT
GATGCATCGCATTGACCCAAGTAAATTAGAACTTGAAGAACGTGTAGTTACGATAAATCGTGTCGCGAAA
GTTGTTAAGGGTGGTCGTCGTTTCCGCTTTGCTGCACTAGTTGTAGTTGGCGATAAAAACGGTCATGTTG
GATTCGGTACTGGTAAAGCACAAGAGGTACCAGACGCAATCCGCAAAGCTATCGAAGACGCTAAGAAAAA
CTTAATCGCTGTACCATTAGTTGGTACAACAATTCCACACACAATCAACGGTCACTTTGGAGCTGGTGAA
GTATTCTTAAAACCTGCTGCTGAAGGTACTGGTGTTATTGCTGGTGGACCTGTTCGTGCGGTACTTGAAT
TAGCTGGTGTACAAGATATTCTTTCGAAATCTCTTGGTTCTAACACACCAATCAACATGATTCGCGCTAC
TGTGAACGGATTAAGCGAACTTAAGCGCGCTGAAGATGTTGCAAAATTACGCGGTAAATCTGTAGAAGAG
CTACTAGGTTAAGGAGGGAAAACAAATGGCGAAAAAGTTAGAAATTACCCTCACTCGTAGTGTAATTGGT
CGTCCACAAGATCAACGTGCGACGGTAGAAGCTTTAGGTCTTAAAAAGTTGAATTCAACTGTAGTTAAGG
AAGAAACTCCTGCTATTCTTGGTATGATCAACAAAGTTTCTCACCTTTTAACTGTAAAAGAAGCTTAAGG
ATAACTCATTAATATAAGGAGGTGCCTGGGAATGAAACTTCATGAATTAAAACCTGCAGAAGGTTCTCGT
AAAGTACGTAACCGTGTCGGTCGTGGTATCGGTTCTGGTAACGGTAAAACTGCTGGTAAAGGTCATAAAG
GACAAAACGCACGTTCTGGTGGCGGTGTTCGTCTTGGCTTCGAAGGTGGTCAAACTCCATTATTCCGTCG
TTTACCAAAACGCGGCTTCACAAACATTAACCGTAAAGAGTTTACTATTGTAAACTTATCAACGTTAAAT
CGTTTTGAAGATGGTACAGAAGTAACACCTGAATTATTGCTGGAAACTGGCGTTATCAGCAAGTTAAACG
ACGGTGTTAAAATTCTTGCAAGCGGAGCAGTAGAGAAAAAACTAACTGTTAAAGCGCACAAGTTCTCTTC
AAGTGCTAAAGAAGCAATTGAAGCAGCTGGCGGATCAGTTGAGGTGATCTAATGTTTCGTACAATCTCCA
ACTTTATGCGCGTTGCTGAGATAAGACGTAAAATATTATTCACTTTAGCGATGTTAATCGTATTCAGGAT
TGGCACGTTTATCCCAGTGCCATTTACAAATGGAGACGTACTGAAAGCACAAGACCAATTAAATGCTTTA
GGTATTCTAAATACATTTGGCGGTGGCGCCTTGAAAAACTTCTCCATCTTTGCGATGGGAATCATGCCGT
ATATTACAGCATCCATCATCGTGCAATTATTGCAGATGGATGTTGTTCCTAAATTTTCGGAATGGTCGAA
GCAAGGTGAAATGGGCCGTCGTAAACTAACGCAATTCACGCGTTACTTTACAATTGTTCTTGCGTTTATT
CAGGGGTTTGGTATGTCAATCGGTTTTAACGGTATGGTAGGTGGGCAATTAATTTTGAATCCTGGTTGGA
GCACTTATTTATACATTGCTACGGTACTGACTGCTGGTACTGCATTTTTAATGTGGTTAGGCGAACAGAT
TACAGCTAAAGGTGTGGGTAATGGTATTTCCATCCTTATCTTTGGCGGTATTGCTGCAGCGATCCCAAGT
GTTATATCTCAAGTGTATCAACAACAGTTTCAAAATATCGGAGATCAATTGTTCATGAGTATCGTTAAAG
TTGCATTGATTTTACTAGCTGTGCTAGCAGTTATTGTTGGTGTTATTTTCATTCAACAAGCTGTTAGAAA
GATCCCAATTCAATACGCGAAGCGTGTAACAGGAGGGAATGGGAATCATGCTGGAGCACAAAACACACAT
TTACCGCTTAAGGTAAATAGTGCGGGTGTTATTCCAGTCATTTTTGCTGTTTCATTCTTAATTACGCCTC
CAACTATTGCACAGTTCTTCCCGAAACATGATGTATCGCAGTGGATTATTGCAAACTTTAACTATTCTCA
CCCAGTGGGAATGATCATATATGTTGCGCTCATTGTAGCCTTCACATATTTCTATGCGTTTGTTCAGGTT
AATCCAGAGCAAATGTCAGAGAATCTAAACAAGCAAGGTGGATATGTTCCAGGTATTCGTCCGGGTAAGA
ATACAGAACAATATCTAACAAAAATCTTGTATCGTTTGACCTTTGTAGGATCAATTTTCCTAGCAGCGAT
TGCAATCTTACCAGTTATTTTTACGAAATTGGGAAATCTTCCTCCATCTGCACAGATTGGTGGAACGAGT
ATGTTAATCGTTGTCGGCGTTGCTTTAGAAACAATGAAGCAGCTAGAAAGCCAACTGGTAAAACGCCATT
ACAAAGGGTTTATCAAGCAGTGAGTAAGTGGGAAGAACCATCTTCCCTACATGCTCATGTACTGAGGGGG
AACAAGGATGAACTTAATTTTAATGGGGCTTCCTGGTGCTGGTAAAGGTACACAAGCCGAACAGATTGTA
GCCAAGTATAACATCCCTCACATTTCAACAGGAGATATGTTCCGTGCAGCTATGAAGGCTGAAACTGAAA
TGGGTCTACAAGCAAAATCTTTTATTGATAAAGGTGCACTTGTTCCAGATGAAGTTACAATCGGAATTGT
TCGTGAACGTTTAAGTCAAGAAGACTGCGTAAGAGGTTTCTTACTAGACGGTTTCCCACGAACTGTTGCA
CAAGCATCAGCTCTTGAAGAGATTATGAAAGATCTTGGCAAAAAAATCGACTATGTTTTAAACATTAATG
TGGATTCAGGGTTGTTATTAAAACGCCTTACAGGCCGTCGCATTTGTAAAGAGTGCGGTGCGACTTACCA
CTTAGAATTCAATCCACCAGCAACAGCTGATGTGTGCGATAAATGTGGTGGCGAATTATACCAACGTTCT
GATGACAATGAAGAAACTGTAGCAAATCGTTTAGATGTGAATATTAAGCAAACAAAACCTTTGCTTGATT
TCTACGACGAGCTTGGTTACTTAAAAAGCATTAATGGTGAGCAAGATATCAATAAAGTATTTGCTGATAT
CGATGTTCTCATCGGAGGCTTAGCGTAATGATCATCTGCAAAACTCCTCGCGAGATAGAAATCATGCGAG
AAGCTGGCAGAATCGTTGCTTTAACTCATCAAGAGTTGAAACAGCACATTACTCCAGGAATTACAACGAA
AGAGCTCGATCAAATAGCGGAAAAGACGATTCAAAAATATGGTGCTACGCCATCTTTTAAAGGATACAAC
GGATTTCCGGGGAGCATATGTGCTTCTGTAAATGAAGAGCTTGTACACGGAATTCCAGGAAAGCGCAAGC
TCAAAGAGGGCGATATCATCAGTATCGATATTGGTGCGAAATACAATGGGTACCATGGAGATTCTGCATG
GACGTATCCAGTTGGAAACATTTCTGAATCTGTTCAAAAGCTACTTGATGTCACAGAAAAATCGTTGTAT
CTTGGTCTAGAACAAGTAAAACCAGGCGAGAGATTATCAAATATCTCACATGCGGTTCAAACCCATGCTG
AAGAGAATGGATTCTCGATCGTTAGGGAGTATGTTGGTCACGGAATCGGGCAAGACTTACATGAGGACCC
TCAAATCCCGCACTATGGTCCACCAAATAGAGGCCCTAGATTAAAGCCGGGAATGGTCATCTGTGTTGAG
CCGATGGTGAATCAAGGAAGACGATATGTAAAAACACTATCTGATGACTGGACAGTGGTAACGGTAGATG
GTAAATGGTGTGCCCATTTTGAGCACACGATTGCTCTTACAGAAGCAGGATACGAAATCCTTACCACTTT
ATAAGTAGCTGGCTCTCCGGGATTTCAGAGCAGTGTAAAATGTTACTGATTTGAAGAAGGGAGAACTATT
GAATGGCTAAAGATGATGTAATTGAAGTCGAAGGTACCGTTCTTGAAACGTTGCCAAATGCTATGTTCAA
AGTAGAATTAGAGAATGGGCATGTCGTATTGGCTCACGTTTCTGGTAAAATCCGTATGAACTTCATTCGT
ATTTTACCAGGAGACAAAGTTACGGTAGAATTATCTCCGTACGATTTAAATCGTGGTCGTATTACGTACC
GTTTTAAATAATATAGCACTCCGTAATCTTTAAGGAGGTTCGAGACATGAAAGTAAGACCGTCAGTTAAA
CCAATCTGCGAAAAATGTAAAGTTATTCGTAGACGTGGAAAAGTAATGGTTATTTGTGAAAACCCTAAAC
ATAAACAAAAACAAGGTTAATCAGAAGGAGGTGCATTCAGAATGGCACGTATCGCAGGTGTAGATATTCC
TCGAGACAAACGCGTTGTTATTTCTTTAACTTACGTATTCGGCATTGGTCGCACAACTGCTGAAAAAATT
CTTACTGAAGCTGGTATTTCTTCAGAAACACGAGTTCGTGATTTAACGGAAGACGAATTAGGACGTATCC
GTGATGTTATCGATCGTATTAAAGTTGAGGGAGACCTTCGTCGTGAAGTATCTCTTAACATTAAACGTCT
AATGGAGATCGGTTCTTACCGTGGTCTTCGTCACCGTCGTGGTTTACCAGTTCGTGGTCAAAATTCTAAA
AACAATGCTCGTACACGTAAAGGTCCACGTCGTACAGTAGCAAATAAAAAGAAATAATAAGTAAAGGAGG
TTGAACTAACAATGGCACGTAAAACAAACACTCGTAAAAAACGTGTGAAAAAGAATATCGAAGCTGGTAT
AGCTCATATTCGTTCTACTTTCAACAACACAATCGTAACACTTACAGATACTCACGGTAACGCGCTTTCT
TGGTCTAGTGCTGGTGCACTTGGTTTCCGTGGATCTCGTAAATCTACTCCATTCGCTGCGCAAATGGCTG
CTGAAGCTGCTGCTAAAGTTGCAATGGAGCACGGTTTAAAAACTTTAGAGGTTACTGTTAAAGGTCCTGG
TGCTGGTCGTGAAGCTGCAATTCGTGCTCTTCAAGCTGCAGGTCTAGAAGTAACAGCAATTAGAGATGTT
ACTCCAGTTCCTCATAATGGATGTCGTCCGCCAAAACGTCGTCGTGTGTAATTTTTCTGTATAGAATTTT
CCCTTTTGTCTATAATGGATATGATGCATTATCGAGAAATTTCGTACAGAAACATCGCTTGTTGTGCACA
ATCGGGAACTGCCTAAGGGGGACTTTCGGTTAGACAGGGGTTATACCTTTGTTTAACCGGGGTTTCGACG
TTTTGAAGGAGGGTTTAGTTAATGATTGAAATCGAAAAGCCGAAAATCGAAACGGTTGAACTTAACGAAG
ATGCTAAATATGGTAAATTCGTAATTGAACCGCTTGAGCGTGGATATGGTACTACTTTGGGTAACTCCTT
ACGTCGTATTCTTTTATCCTCACTCCCTGGTGCCGCTGTTACTGCTATCCAAATCGATGGCGTATTACAT
GAATTTTCAACAGTTGAGGGCGTAGTAGAAGACGTTACGACGATCATCTTAAACTTGAAAAAGTTAGCTC
TTAAAATCTACTCTGAAGAAGAGAAGACGTTGGAAATTGATGTGCAGGGCGAAGGTATTGTCACAGCTGC
TGATATTACTCACGATAGTGATGTAGAAATCTTAAATCCAGATTTACACATTGCAACGTTAGCAAAAGAT
GCGCATTTCCGCGTGCGTTTAACTGCAAAGCGTGGCCGTGGGTATACGCCAGCTGATGCAAATAAAAGCG
AAGATCAACCAATAGGAGTAATTCCTATTGATTCTATTTATACTCCAGTATCACGTGTGACTTACCAAGT
GGAAAAGACACGTGTCGGACAAGTGGCTAATTATGATAAGCTTACGCTTGATGTATGGACGGATGGAAGC
ATCGGGCCAAAAGAAGCTATCTCTTTAGGTGCCAAAATCTTAACTGAGCATTTAAATATCTTTGTTGGTT
TAACTGATGAAGCACAAAATGCTGAGATTATGGTCGAGAAGGAAGAAGATCAAAAAGAGAAAGTTCTTGA
GATGACTATCGAAGAACTAGACCTTTCTGTTCGTTCTTATAATTGCCTAAAACGTGCAGGAATTAATACT
GTACAAGAGCTTGCGAACAAAACAGAAGAAGATATGATGAAAGTTCGTAACTTAGGACGTAAATCCTTAG
AAGAAGTTAAACATAAACTTGAGGAATTAGGTTTAGGTTTACGTAAAGACGACTGAGGATTTAAACCCAT
GAACAAAGGAGGGAACTACGAATGGCATACAGAAAATTAGGCCGTACAAGTGCGCAACGTAAAGCTATGT
TACGTGACTTAGCTACTGATTTAATTATCAACGAGCGCATCCAAACGACAGAAACTCGTGCAAAAGAACT
TCGTTCTGTAGTGGAAAAAATGATCACTTTAGGTAAACGCGGAGATCTTCATGCTCGTCGTCAAGCAGCA
GCTTTCATTCGCAATGAAGTAGCTAACGCTGAGACTGGTCAAGATGCACTTCAAAAATTATTCGCTGATG
TAGCTCCACGCTATGCTGAGCGCCAAGGCGGATACACTCGTATTGCAAAAATTGGTCCACGTCGCGGAGA
CGCAGCACCAATGGTAATTATCGAGTTAGTATAATGATAATTAAAAGGGCAGGACAGTTCTTTTCAAGAA
ACTGGTCATGGCCCTTTTTTTTAAATATAAAAATAGGCGAGCTTGGCGAAGGAAAGGGTGCCTTCTATTG
AAAAAAGAGAAACTTCGGATAGGAAATATATCATTTCAATATCCTGGGGCAGCCACGTATGCATTAAAAG
ATGTTTCATTTTCCTTATATGAGGGAGAATGGGTATCTATTATTGGACAAAACGGTTCAGGAAAGTCTAC
ACTTGCAAAATTATTGAATGGTTTGTTTTTGCCGGAAGCAGGGACTATTACAGTAAATGATTCAATGGTT
TTATCAGAGGAAACGGTATGGGATGTTCGAAAACAAATTGGAATGGTATTTCAAAATCCAGATAATCAAT
TTGTTGGAACAACAGTGCAAGATGATGTTGTATTTGGCTTAGAGAATATCGGAATGCCCAGAGAACAAAT
GATTGAAAGATTAGAACAGGCCTTACGACTTGTCCGTATGGAAGATTTTCTTAATGATGAGCCTCATTCC
TTATCTGGTGGGCAAAAGCAGCGAGTGGCAATAGCGGGCGTTTTAGCACTTCAGCCATCTATTTTAATAT
TAGATGAAGCAACGTCAATGTTAGATCCTCAAGGAAGACGTGAAGTAGTAGAAACGGTTAGACAACTTGT
TAATCAAAAAGGTATTACTGTGCTATCAATTACGCACGATTTAGAAGAAGCGGCACAGTCAGATCGTGTC
ATTATTTTAAATAAGGGAGAAATATTAGAGGAAGGGACTCCAGAGAAAATTTTCAAGTCCTCTCATATGC
TCCAAGAAATTGGCTTAGATGTACCGTTTTCGGTGAAAATAGCAGAATTATTAAAAAGAAATGAAATTCT
TTTGCAAAATACGCATCTTACAATGGAAAGCTTGGTGAACGAACTTTGGAGATTACATTCCAAAAAGTAG
AACATCGTTATCAATATAAAACTCCATTTGAAAGACGCGCACTTTATGATGTAGACGTGTCGTTTCCAAG
TGGGGCTATTATGCCATTATCGGTCATACTGGTTCAGGTAAGTCGACGATGATTCAACATTTAAATGGTT
TATTGCAGCCGACAAATGGTACAGTTCAAATTGGTAAACATTTGATTTCGGCAGGAAAGAAAGAAAAAAA
GCTAAAGCCACTACGTAAAAAAGTAGGGGTTGTCTTTCAATTCCCAGAACATCAGTTGTTTGAAGAGACT
GTGGAGAAAGATATTTGTTTCGGCCCTACTAATTTTGGGGTATCTGTAGAAGAAGCGAAGCAAAAGGCAA
GAGAGGCAATTGAACTTGTAGGGTTAGAGCCAGAACTGTTAACACGTTCACCGTTTGAGTTAAGTGGCGG
GCAAATGAGGCGTGTTGCGATAGCGGGTGTATTGGCGATGGAACCTGAAGTGCTTGTATTAGATGAACCT
ACAGCAGGTCTAGATCCAAAAGGGCAGAACGAACTTATGCAGATGTTTTATAAGTTGCATAAGGAGAAGG
GGCTTACAGTTATCCTTGTAACGCATAATATGGAGGATGCCGCTCAGTATGCGGAGCAGATTGTAGTTAT
GCATAAAGGAACGGTCTTTTTGCAAGGAAGTGCAGAGGAAGTATTTTCACATGCTGATGAACTAGAGAAA
ATTGGTGTGGATCTTCCTATGTCATTAAAGTATAAACGTGCAATTGAAGAGAAGTTTGGTATTTCAATTC
CAAAGGCTACCTTATCTTTAGAGGATCTTACTCATGAAGTTGTGCAGGTGTTACGAAAAGGTGGTCATGA
ATCATGCAGCAGTTGATTATTGGGAGATATATCCCAGGGAATTCACTTATTCATCAACTTGATCCACGTA
CGAAGCTGCTGATTGTCTTTTTATATGTATTTGTTGTTTTCTTAGCAAATAATGCGATTTCATATGGATT
TTTATTTTTATATGCACTCATTGCTTTATTTTTTGCAAAAGTGCCGATTCGTTATGTACTTTCGGGCTTA
AAACCAATTTTATGGATTTTTCTTTTTACATTTTTCCTGCATATTTTTACAAATAAAGAGGGGGATGTAC
TACTCCAGCTTGGTTGGTTTTCGATACATGAAAAAGGATTAGAGCAAGGGATATACATTTCTGTACGATT
CTTCGTTATTATTTTAATGACGACATTATTAACGTTAACGACGACACCTATTGAAATTACAGATGGTTTG
GAGACGTTATTAAAGCCGTTGAAGCGTATAAAGGTTCCTGTTCATGAAATCGCATTAATGATGTCAATTT
CTCTTCGTTTTATTCCGACATTAATGGATGAAACGAGTAAAATAATGAAAGCACAAGCATCACGTGGTAT
TGATTTCGCTGGGGGACCGATAAAAGATAGAATGAAAGCTATTATCTCACTGCTTGTTCCTCTGTTTATC
AGTGCTTTTAAGCGTGCAGAGGACTTAGCTATTGCGATGGAAGCTCGTGGATATCAAAGTGGTGAAGGAC
GTACTAAATTTAGGCAACTACGCTGGAAAACAAGCGATACAGTAACGATTGTAAGCTTATTTTGTTTAGC
TTGTATTTTGGCATGGGTGCGATCGTAATGGAGAATAGAGAAATGGATAGAATAAAATGTACGGTTGCAT
ATGATGGCATGCATTTTTGTGGTTATCAAATTCAGCCGAAGCATCGTACTGTTCAACAGGAGATAGAAAA
AGCATTACAGAAATTGCATAAGGGAGAACTTGTTCGTGTTCAGGCATCTGGTAGAACAGATTCTACGGTT
CATGCAAAAGGACAAGTCATACACTTTGATACTCCTTTGTCTCTTGAAGAGTGGCAATGGAGTAACGCTT
TAAATACAATGTTGCCAGATGATATTGTTATTAGGCAAGTAGAGAAAAAAACAGAAGAATTTCATGCACG
TTACAGTGTTGAGAAAAAAGAATATCGTTATCGTGTATTATTATCAAAGACTGCGGATGTATTCCGTAGA
AATTACGTATATCAATATCCATATCCGCTCGAAATCAAAAAAATAAGAAAAGCAATTCCGTATTTTATTG
GAACGCATGATTTCACTTCTTTTTGTTCGGCAAAAACTGACAAAAAAGATAAAGTGCGAACAATTTATGA
AATCGAGTTAATTGAGCAAGACGATGAATTAATTTTTCGTTTTGTAGGTAATGGATTTTTATATAATATG
GTCAGAATTATTGTTGGTACGTTACTTAACGTAGGGCAAGGAAAGCTTGATCCTGATAGCATTCCAGAGA
TTTTAGCGAAACAAAATCGTCAGTTTGCTGGAAAGATGGCTCCAGGTCATGGGCTTTACCTATGGGAGGT
AAACTATAACAACTAATCCTGGTGTAACATTTGCTTGACATTAGAAACTCAAAAGTATATCATAACATAT
GGTATTGTTTCTAAAACCACGATTAGCCCCGGAAGGAAATCGTGTTTAAGATAAACAATAGATTTTTTCT
ATGGAAAAGATAACGAGGAGGGAAACACATGCGTACGACTTTTATGGCAAAAGCTAACGAAGTTGAGCGT
AAATGGTATGTGGTTGATGCTGAAGGTCAAACTTTAGGTCGCCTATCTACTGAAGTAGCATCCATTTTAC
GTGGTAAAAACAAACCTACATTTACACCACACGTTGACACGGGTGATCATGTAATTATTATTAACGCTGA
GAAAATTCATTTAACAGGTAATAAATTAAACGATAAAATTTACTACCGTCACACTAACCACCCAGGTGGA
CTTAAGCAAAGAACAGCTCTTGAAATGCGTACAAACTACCCTGTACAAATGTTAGAGCTTGCAATTAAAG
GCATGCTTCCAAAAGGACGCTTAGGCCGTCAAGTTTCTAAGAAACTTAACGTGTATGCTGGAGCAGAGCA
TCCACACCAAGCACAAAAACCAGAAGTTTACGAACTTCGCGGATAATTAATTAAAGGAGGGCTTACTTTG
GCACAGGTTCAATACTATGGCACTGGACGTCGTAAGAGTTCAGTAGCGCGCGTACGCCTAGTTCCAGGCG
AAGGACGCGTTATCATTAACGGTCGTGATTTTGAAAACTATATCCCATTTGCTGCATTACGTGAAGTAGT
GAAACAACCTCTAGTTGCAACAGAAACTTTAGGTAACTACGATGTACTTGTAAACGTAAATGGTGGTGGA
TACACTGGTCAAGCTGGTGCTATTCGTCACGGTATTTCTCGCGCTTTATTAAAAGCTGATCCAGAATACC
GTCTAACACTAAAACGTGCAGGTCTATTAACTCGTGACGCACGTATGAAAGAGCGTAAAAAATACGGTCT
TAAAGGCGCACGTCGTGCACCTCAGTTCTCAAAACGTTAATTTTTGCGAACTACAAACCCCAACCATTTT
GGTTGGGGTTTTTTATGTTTCATTCCTCTTTTGTAATTTTTATAGCTTGGAATATTTTAGTGCTACCGCC
GTGCGTATGCTTCTTCTTTAGAAGTTTAGACTAATACGTATTAGGGAGGTTTATAAGTACTATGAATGTC
ATTGTCAGCTTACAAGAAAAACAAAAAGAAAAGCAGTTAAAATACGAGCGGAAGATGTTGCGGGAATTAT
CATTAAAAACATTACGTTCAAATATTCGTGATGCCTTTCAAATGCAAGAGCTTCATCGTCAGTATGAAGA
TTACTGTATTGAATTAGGGATAGAATCTTATTTATTAGGAGCGAGATATAGTAAATTTGGTTATTATGGT
GAATCGTTTTTTGATGTGAAATATAGAGCTTTAGAAGAAGAACAACAATTAACTGAAACGCTATTTCAAT
TTTTAACGAGTATGACTATGCGAGAAATAAAGTTGAAAGATGAGGAATTACTTTTTGAATCTTGTCAGCA
GTTTATAGGATTGTGGTGGCAAGAAGGGTATGAAAAAGGTGAAAGAAGATATCGATTAAAGCTTCATTAA
GACAAGCATAAACTTTCCTCTTGTCCCATATAAGTAATTAGAGGGACTAGCTGGAGGAGGAAAGGTATGA
AGAGAATTCGAATTATCTCTTTTGCACTCGCTGCGGTTGTATTGTTTTTTTTAGTCAAACAAGAATTTCA
AATTACAAAATCGTGGCGAGCTTGGAATTTACCCTTATCAGGGAAAGTAATTGTATTAGATGCTGGGCAT
GGTGGACCAGATGGAGGGGCTGTTGGAGGAAAGGATATTATAGAAAAGGATATTACGCTTGAAATTACAA
AAAAGGTACAAGACTATTTACAAGAACAAGGTGCACTAGTTATTTTAACGCGTGAGGGAGATTATGATTT
AGCTAACAAAGATACAAAGTCATATAGTAGACGTAAAGCAGAGGATTTAAAAAAACGTGTAGAAATCATC
AATAAACCTGATGTAGACTTTTTTGCAAGTATTCATTTAAATGCTTTAACTAGTAGTGGATCGAAGGGCG
CACAAACGTTCTATTACCGCTCTTCAATTGAAAATGAACGTGCTGCAAAATTTATACAGGCTGAATTGAG
AACAAGTTTAGAGAACACGAATCGTTCTGCTAAGACAATTTCGCATGTGTATTTATTAAAGTATTCTAAA
ACACCAGGTGCTTTAATTGAAGCCGGCTTTTTATCGAATGTGAACGAAAGGTATATGTTAAATTCGGAGA
AATACCAGCAAAAGGTAGCAGCTGCAATATACCGAGGTATATTACGCTATTTCACGGAAAAAGGAAATCC
TCCAGAATAAGGAGGATTTTTTTGAGTTTCTCTCGTTAACGAAGTTTTCGGAAAATATGTTATACTGGAA
ATGTAAACGCATTTATTTCAAGAATAAGCAGAGATAAATTCAATTAACATTACGTTATTTTTCATACAGG
GGGCTGGGCTAATTATGGTAACGAAAGAACAAGTGGTTGAAGCGTTAGAAGGGATGGTAGATCCGTTTTT
ACATAAAACATTAAAAGAAACAAGTGCAATTAAAGAGGTAACAGTCAAGCCTGAGAAGGAACATGTGAGT
GTCAAAATTGCAATCGTAAAAACTGGTACAGCGGAACAAATGCAGTTGCAGTCTGGAATTGTAAAGTTAT
TAAAAGAGCTTGGAGCAGCAACAGTTGGACTTCGTTTTGCAGAATTTACAGAAGAGGAATTAGCTCAGTT
TGCACCAGAACAAGAAGCAGAGCAAAGTGAATCTTTATTGTCACCAAATTCAAAAACGACATTCTTAGCA
GTAGCGAGTGGAAAAGGTGGCGTGGGAAAATCAACCGTTTCCGTTAACCTTGCAGTTGCTTTAGCTCGTT
TAGGAAAAAAAGTTGGTATTATTGATGCGGACATTTACGGTTTTAGTGTGCCAGACATGATGGGGATAGA
AAAACGTCCCATTGTAAGAGGTGATAAGATAATTCCGGTAGAACGTTTAGGTGTAAAGGTAATCTCAATG
GGCTTCTTTGTAGAGGATAATGCACCAGTTATTTGGAGAGGACCTATGCTTGGGAAAATGTTAAACCACT
TCTTCACAGAAGTAGAATGGGGCGATTTAGATTATTTAGTATTAGATTTGCCACCAGGCACAGGTGATAT
TGCATTAGATGTGCACTCAATGTTGCCATCTTGCAAAGAGATTATTGTAACGACACCGCATCCAACAGCT
GCGTTTGTAGCAGCGCGTGCTGGAGCGATGGCATTACGCACTGAACATAGTATTCTCGGTGTTGTTGAGA
ACATGGCATATTTTGAAAGTAAGGTAACTGGTGAGAAAGAATATGTATTTGGAAGAGGCGGGGGAGATAA
GTTAGCTACCGAACTACAAACAAATGTTCTTGGGCGTATTCCACTGCAACAACCCGATTGGAATAAAGAA
GACTTTGCTCCTTCAGTATATGAGGATACACATACAACCGGCATTATTTATAGTAAAATAGCTGAAACAG
TAATTGATAAAACAGCTGTTACACAAAAATAAAGCGAAACTTTAATCAGTGGGGTTCATCTGTTACTGGC
AACAACTAGTAAACCTTTCGCTTAACTAGAGGGCCATTTTGTCTGTTAATAGCAAGATAAAGTAATAACG
AGTGGACAATTTATACATTGTCCACTCGTTATTATAGTTATTATTTTCACTGTTCTTCCTTCTTCTCGCC
TTGAGAACCGCCATCACCGCCTGCTTCTTTCTTATCAGATCCACCTTTTTCAGCCTTTTGTACACCTTTA
CTAATGATATCAATCATCTTGGCTTGGAAGAGTGGACTTTCAGCAGTTTCTGTTAGTACTTGTTGTAGAT
ATTGACGGTATTCTTTACTCTTCATTGTTTGTAACATCATTTTTTCTACTTCAGGATTTTTCATAATTTC
TATAACGCCTGCTTGGTATTCAGGGTCTTTTAATAAGGTTTTCATTAATTGGGTTTGTTCTTTCCCCATA
CTTTTAGCAAACTTTGATGAGAACTCAGGATCTTTAAAGAGCTTTTCCCAGAATTGTTGCCCTTTATCGG
ATACCATGGCATCTTCAATCGTTTTCTTTACTACTGTTTCATCTAGTATGAGTGCTTGTTTCATTTTTTC
ATCAGTTAATACATCTTGAATAGCTTTCTTACCTTGATCTGTTTTTAAAATATCAACAATCATTTTCTTT
GTTTGATCGTAATCTAGTTCGGATTTCGTTTCTTTTCCTTGTGCGCATGCTACAAGTGCGATAAGTAGAA
AAGAAGAAACGAAAATGAATAGTATCCGTTTCATAAGTTGGAACTCCTTTCAGCACAGTTCTCTCTTTTT
AATATAAATATCTTTAAGGAATTTATACATGAACATGGCTAGCTTTTTGAAATTGTCATTGATACAATTT
AATTAGAAATATAAGGATAATGGGGGATGTGTTGTGAATAGCCGCAAGTGGGTACGACTATTTTTAACGA
CGTTGTTTCTTGGTGGGATTAGCACAGTTATTATTGGTTTTGTTTTGGAGTGGGACAGGTATGATAAATT
TTTTCAAAATTTCGACGTTAAGGAGATTTTAGCGGTATCTTTCTGGTTGATGGGTGTAGGATTTATTTTT
AGCGTTATAAGTCAAATGGGATTCTTTGCATATTTAACAATCCATCGTTTTGGACTAGGGATGTTTCGCT
CATCGTCTTTATGGAATGCAGTCCAGCTCTTCTTTATTGCATTCGTATTATTTGATTTTGTGTATTTAAG
ATCTGTACTTATTGCAAATGGGGAAATCTCATTGGGGAATAACATACTTGTTGCTGGAATTTTATTTGTG
TTTGGAGCAATTGTTGCTTATGTAAAAAGTAAAGAAACAAATAAAAAAGCATTTGTGCCAGCTCTGTTCT
TTATGGTTGTTGTAACGATTCTTGAATGGGTACCGGCGCTTCGGATTAATGATACAGATTGGTTATATTT
AATGGTTATACCGCTATTGTTATGTAATGCATATCAATTACTTGTATTACATCGTTTAATCGGAAAAACG
AGTAAATCTGCTTAATAGAGAGAGGTTTTATATATCAGCAGTTATATTACTGGAAATGGTGTGATTAAAA
AAGCTCTACCACCTTTTTGAAAGGTAGTAGAGCTTTTTATACGTGAAGAGTAGTAGGGACGAAGCTATTT
CACATCTTCACTTTTCGTACTTGTGTTGGAAATAAGTTGTGATACGGATATTTGCTCATATCCATCACTT
TTTAATTTTTGCAGGAGCAGCGGTAAAGCTCTATTTGTTTGAAGGGCAGAATCGGATGCGTGTAATAAGA
CAATATCTCCACCTTTCAAATTATTAGAGACGGTGGAAACGATGTGATTTACACCTGGGTTTTTCCAATC
GTTGGAATTGTTACTCCAATGCACGACGGTGTATCCAAGTGATTCTGCAATTTTAAGGGTTGCCTTGTTA
AATTCGCCACTAGGTGGACGTAACAGCTTGACTTGTTTTACCCCAAGTTTTGTAAAAACATCTTGTGCTC
GTAAAAGGTCTCGTCTTATTTCATTCGTCTCTAGAGAAGTGTAGGATGTGTAATTGTAACCCATACTACC
AATTTCGTGTCCATCTTTCATGATGCGCTCTACAATATCGGGGTGTCTTTCGGCCCATGCAGCAGAAAGG
AAGAAGGTTGCATTCTTAATTTGTCTTTCTTTAAGAGTATCAAGGATTGGAATTGCTTTTTTGTCTCCCC
AACTAATATCAAACGTAAATGCAACTTGCTTTTTAGCGGTATCTCCTTTGTAAATTACTTTAGGACCTGT
AGCAGTTGAAAAAGCAGATTCATGTGAATATGTTTTTAAAAAGAGTAGCCATGCTGTAAATAAGGAAAGT
ATCACTATTAAGCTAATGTGTTTAAAAGTTCTCTTACTCGTAATAAAAAAGAAAAACATAATATTACGCC
CCTTTGTCCAATCCTTTTCAGTTACATATATGCTGTAAATATAAAAAAGAGAACAAAGGATTAATATCGT
AAGTAGTGGATATAATGAATGATAGGATTGTAATAAGTGAAAATGAGCGAAACGTTTATTGTTACGTAAG
GAATTATTGAGGTGATCATTTGCTTGGGTTGATGTTGACAAAAGAAGAGAGAAAAGAGATGGAATACATA
TTAAAGAGAGAGTTAGAGGAACTTTTATTTGATTTTGAAGATGAGCGTATTCATGAAGTTGTAAAAAAGG
CGATGGAAGAAAGATATAAAATCATTTTTTGTTTATTTCGGAGAGTTGCTAACGCAGAGGAATGTATTCG
TTATGTAAGAAAAAGAACTTTTTATTAAAAAGTTGTTGACGTTAATAGTTTGTATATGGTAAATTAATAA
ACGTCGCTGATGCGGAAACGCAGAAAACGACAAAAAAGAAATTCAAAAACTTAGTTGACATCGAAAAACG
AAGATGTTAACATAAGGAAGTCGCAAATGAGCGACCAAGTAGTTCTTTGAAAACTGAACGAAACAAACAA
CGTGAAACGTCAATTTTTATTTTTAGATGCTAGACAAACTAACTTTATTGGAGAGTTTGATCCTGGCTCA
GGATGAACGCTGGCGGCGTGCCTAATACATGCAAGTCGAGCGAATGGATTGAGAGCTTGCTCTCAAGAAG
TTAGCGGCGGACGGGTGAGTAACACGTGGGTAACCTGCCCATAAGACTGGGATAACTCCGGGAAACCGGG
GCTAATACCGGATAACATTTTGAACCGCATGGTTCGAAATTGAAAGGCGGCTTCGGCTGTCACTTATGGA
TGGACCCGCGTCGCATTAGCTAGTTGGTGAGGTAACGGCTCACCAAGGCAACGATGCGTAGCCGACCTGA
GAGGGTGATCGGCCACACTGGGACTGAGACACGGCCCAGACTCCTACGGGAGGCAGCAGTAGGGAATCTT
CCGCAATGGACGAAAGTCTGACGGAGCAACGCCGCGTGAGTGATGAAGGCTTTCGGGTCGTAAAACTCTG
TTGTTAGGGAAGAACAAGTGCTAGTTGAATAAGCTGGCACCTTGACGGTACCTAACCAGAAAGCCACGGC
TAACTACGTGCCAGCAGCCGCGGTAATACGTAGGTGGCAAGCGTTATCCGGAATTATTGGGCGTAAAGCG
CGCGCAGGTGGTTTCTTAAGTCTGATGTGAAAGCCCACGGCTCAACCGTGGAGGGTCATTGGAAACTGGG
AGACTTGAGTGCAGAAGAGGAAAGTGGAATTCCATGTGTAGCGGTGAAATGCGTAGAGATATGGAGGAAC
ACCAGTGGCGAAGGCGACTTTCTGGTCTGTAACTGACACTGAGGCGCGAAAGCGTGGGGAGCAAACAGGA
TTAGATACCCTGGTAGTCCACGCCGTAAACGATGAGTGCTAAGTGTTAGAGGGTTTCCGCCCTTTAGTGC
TGAAGTTAACGCATTAAGCACTCCGCCTGGGGAGTACGGCCGCAAGGCTGAAACTCAAAGGAATTGACGG
GGGCCCGCACAAGCGGTGGAGCATGTGGTTTAATTCGAAGCAACGCGAAGAACCTTACCAGGTCTTGACA
TCCTCTGAAAACCCTAGAGATAGGGCTTCTCCTTCGGGAGCAGAGTGACAGGTGGTGCATGGTTGTCGTC
AGCTCGTGTCGTGAGATGTTGGGTTAAGTCCCGCAACGAGCGCAACCCTTGATCTTAGTTGCCATCATTA
AGTTGGGCACTCTAAGGTGACTGCCGGTGACAAACCGGAGGAAGGTGGGGATGACGTCAAATCATCATGC
CCCTTATGACCTGGGCTACACACGTGCTACAATGGACGGTACAAAGAGCTGCAAGACCGCGAGGTGGAGC
TAATCTCATAAAACCGTTCTCAGTTCGGATTGTAGGCTGCAACTCGCCTACATGAAGCTGGAATCGCTAG
TAATCGCGGATCAGCATGCCGCGGTGAATACGTTCCCGGGCCTTGTACACACCGCCCGTCACACCACGAG
AGTTTGTAACACCCGAAGTCGGTGGGGTAACCTTTTTGGAGCCAGCCGCCTAAGGTGGGACAGATGATTG
GGGTGAAGTCGTAACAAGGTAGCCGTATCGGAAGGTGCGGCTGGATCACCTCCTTTCTATGGAGAATTGA
TGAACGTTGTTCATCAATATAAGTTTCCGTGTTTCGTTTTGTTCAGTTTTGAGAGAACTATCTCTCATAT
ATAAATGTATGTTCTTTGAAAACTAGATAACAGTGTAGCTCATATTTTTTAATTTTTAGTTTGGTTAAGT
TAGAAAGGGCGCACGGTGGATGCCTTGACACTAGGAGTCGATGAAGGACGGGACTAACGCCGATATGCTT
CGGGGAGCTGTAAGTAAGCTTTGATCCGAAGATTTCCGAATGGGGAAACCCACTATACGTAATGGTATGG
TATCCTTACCTGAATACATAGGGTATGGAAGACAGACCCAGGGAACTGAAACATCTAAGTACCTGGAGGA
AGAGAAAGCAAATGCGATTTCCTGAGTAGCGGCGAGCGAAACGGAACATAGCCCAAACCAAGAGGCTTGC
CTCTTGGGGTTGTAGGACATTCTATACGGAGTTACAAAGGAACGAGGTAGACGAAGCGACCTGGAAAGGT
CCGTCGTAGAGGGTAACAACCCCGTAGTCGAAACTTCGTTCTCTCTTGAATGTATCCTGAGTACGGCGGA
ACACGTGAAATTCCGTCGGAATCTGGGAGGACCATCTCCCAAGGCTAAATACTCCCTAGTGATCGATAGT
GAACCAGTACCGTGAGGGAAAGGTGAAAAGCACCCCGGAAGGGGAGTGAAAGAGATCCTGAAACCGTGTG
CCTACAAATAGTCAGAGCCCGTTAATGGGTGATGGCGTGCCTTTTGTAGAATGAACCGGCGAGTTACGAT
CCCGTGCGAGGTTAAGCTGAAGAGGCGGAGCCGCAGCGAAAGCGAGTCTGAATAGGGCGTTTAGTACGTG
GTCGTAGACCCGAAACCAGGTGATCTACCCATGTCCAGGGTGAAGTTCAGGTAACACTGAATGGAGGCCC
GAACCCACGCACGTTGAAAAGTGCGGGGATGAGGTGTGGGTAGCGGAGAAATTCCAATCGAACCTGGAGA
TAGCTGGTTCTCCCCGAAATAGCTTTAGGGCTAGCCTTAAGTGTAAGAGTCTTGGAGGTAGAGCACTGAT
TGAACTAGGGGTCCTCATCGGATTACCGAATTCAGTCAAACTCCGAATGCCAATGACTTATCCTTAGGAG
TCAGACTGCGAGTGATAAGATCCGTAGTCAAGAGGGAAACAGCCCAGATCGCCAGCTAAGGTCCCAAAGT
GTGTATTAAGTGGAAAAGGATGTGGAGTTGCTTAGACAACTAGGATGTTGGCTTAGAAGCAGCCACCATT
TAAAGAGTGCGTAATAGCTCACTAGTCGAGTGACTCTGCGCCGAAAATGTACCGGGGCTAAATACACCAC
CGAAGCTGCGAATTGATACCAATGGTATCAGTGGTAGGGGAGCGTTCTAAGTGCAGTGAAGTCAGACCGG
AAGGACTGGTGGAGCGCTTAGAAGTGAGAATGCCGGTATGAGTAGCGAAAGACGGGTGAGAATCCCGTCC
ACCGAATGCCTAAGGTTTCCTGAGGAAGGCTCGTCCGCTCAGGGTTAGTCAGGACCTAAGCCGAGGCCGA
CAGGCGTAGGCGATGGACAACAGGTTGATATTCCTGTACCACCTCTTTATCGTTTGAGCAATGGAGGGAC
GCAGAAGGATAGAAGAAGCGTGCGATTGGTTGTGCACGTCCAAGCAGTTAGGCTGATAAGTAGGCAAATC
CGCTTATCGTGAAGGCTGAGCTGTGATGGGGAAGCTCCTTATCGAGCGAAGTCTTTGATTCCCCGCTGCC
AAGAAAAGCTTCTAGCGAGATAAAAGGTGCCTGTACCGCAAACCGACACAGGTAGGCGAGGAGAGAATCC
TAAGGTGTGCGAGAGAACTCTGGTTAAGGAACTCGGCAAAATGACCCCGTAACTTCGGGAGAAGGGGTGC
TTTCTTAACGGAAAGCCGCAGTGAATAGGCCCAAGCGACTGTTTAGCAAAAACACAGCTCTCTGCGAAGC
CGTAAGGCGAAGTATAGGGGGTGACACCTGCCCGGTGCTGGAAGGTTAAGGAGAGGGGTTAGCGTAAGCG
AAGCTCTGAACTGAAGCCCCAGTAAACGGCGGCCGTAACTATAACGGTCCTAAGGTAGCGAAATTCCTTG
TCGGGTAAGTTCCGACCCGCACGAAAGGTGTAACGATTTGGGCACTGTCTCAACCAGAGACTCGGTGAAA
TTATAGTACCTGTGAAGATGCAGGTTACCCGCGACAGGACGGAAAGACCCCGTGGAGCTTTACTGTAGCC
TGATATTGAATTTTGGTACAGTTTGTACAGGATAGGCGGGAGCCATTGAAACCGGAGCGCTAGCTTCGGT
GGAGGCGCTGGTGGGATACCGCCCTGACTGTATTGAAATTCTAACCTACGGGTCTTATCGACCCGGGAGA
CAGTGTCAGGTGGGCAGTTTGACTGGGGCGGTCGCCTCCTAAAGTGTAACGGAGGCGCCCAAAGGTTCCC
TCAGAATGGTTGGAAATCATTCGTAGAGTGCAAAGGCATAAGGGAGCTTGACTGCGAGACCTACAAGTCG
AGCAGGGACGAAAGTCGGGCTTAGTGATCCGGTGGTTCCGCATGGAAGGGCCATCGCTCAACGGATAAAA
GCTACCCCGGGGATAACAGGCTTATCTCCCCCAAGAGTCCACATCGACGGGGAGGTTTGGCACCTCGATG
TCGGCTCATCGCATCCTGGGGCTGTAGTCGGTCCCAAGGGTTGGGCTGTTCGCCCATTAAAGCGGTACGC
GAGCTGGGTTCAGAACGTCGTGAGACAGTTCGGTCCCTATCCGTCGTGGGCGTAGGAAATTTGAGAGGAG
CTGTCCTTAGTACGAGAGGACCGGGATGGACGCACCGCTGGTGTACCAGTTGTTCTGCCAAGGGCATAGC
TGGGTAGCTATGTGCGGAAGGGATAAGTGCTGAAAGCATCTAAGCATGAAGCCCCCCTCAAGATGAGATT
TCCCATAGCGTAAGCTAGTAAGATCCCTGAAAGATGATCAGGTTGATAGGTTCGAGGTGGAAGCATGGTG
ACATGTGGAGCTGACGAATACTAATAGATCGAGGACTTAACCATATAATATGTAGCAATGTTATCTAGTT
TTGAAGGAATATATATTTAAAATTCCTTTTGACATTCTGAAAAGAATGTGTATAATGATAAAAGTCTGGT
AATGATGGCAGAGAGGTCACACCCGTTCCCATACCGAACACGGAAGTTAAGCTCTCTAGCGCCGATGGTA
GTTGGGACCTTGTCCCTGTGAGAGTAGGACGTTGCCAGGCTTGTATTATTCCGCAGTAGCTCAGCGGTAG
AGCTATCGGCTGTTAACCGATCGGTCGTAGGTTCGATTCCTACCTGCGGAGCCATTATGCTTCCATAGCT
CAGCTGGTAGAGTACTTCCATGGTAAGGAAGAGGTCACCGGTTCAAGCCCGGTTGGAAGCTTGGAAAAGT
TTTTAAATTTTTGGCCCGTTGGTCAAGTGGTTAAGACACCGCCCTTTCACGGCGGTAACACGGGTTCGAA
TCCCGTACGGGTCACCACTTTTGGAGGATTAGCTCAGCTGGGAGAGCACCTGCCTTACAAGCAGGGGGTC
GGCGGTTCGATCCCGTCATCCTCCACCATATATGTTTAAATGTCGGAGGGGTAGCGAAGTGGCTAAACGC
GGCGGACTGTAAATCCGCTCCTTCGGGTTCGGCAGTTCGAATCTGCCCCCCTCCACCATTTTCTTAAAAA
TAACCTGAAAGGGTTTATTTTTTTGAGAAGATAACCATACTAGTAAATATTAATGGGCTATAGCCAAGCG
GTAAGGCAACGGACTTTGACTCCGTCATGCGCTGGTTCGAATCCAGCTAGCCCAGCCATTTACGAGCCAT
TAGCTCAGTTGGTAGAGCATCTGACTTTTAATCAGAGGGTCGAAGGTTCGAATCCTTCATGGCTCACCAT
TTTCGCGGAAGTAGTTCAGTGGTAGAATACAACCTTGCCAAGGTTGGGGTCGCGGGTTCGAATCCCGTCT
TCCGCTTTATTACTAAGGGGCCTTAGCTCAGCTGGGAGAGCGCCTGCCTTGCACGCAGGAGGTCAGCGGT
TCGATCCCGCTAGGCTCCATCTAAATAGAAAAAGCTTACATCATATGATGTAAGCTTTTTTGTGTTTAAA
AAGACAACTTTTATATTTATCGTTTAAAATGAAGAAAACGTAAAAATAAGGGATGGGGGATAATTGTGAA
AGTTGTTATTGCATCTGATTCATATAAAGAAAGCCTAAAAGCTATAGAAGTATGTGAAGCTATTGAAAGA
GGTTTTAGAGCAATTTTTCCTAATGCAAAGTATGTGAAAATACCAATTGGAGATGGAGGAGAAGGGACGG
TTGAATCGCTTGTTGATGCTACAGGGGGGAGAATTATATCAATTAGTGTGACAGGACCGCTTAGAGAAAG
TGTACAAGCTTTTTATGGCGTGTCTAAAGATAAAAAGACAGCGTTTATTGAAATGGCAGCAGCATCAGGA
TTACAGCACGTTCCAGTTGAAAAGCGAAACCCACTTATTACAACGACAAAAGGAACAGGAGAACTTATAT
TACATGCGCTAAATCAAGGGGCGGAGTACATAATTTTAGGACTTGGAGGAAGTGCTACAAACGATGGTGG
GGCAGGCATGTTAGCAGCTTTAGGAGTAAGATTTATAAATGACAAGGGTGAAGTAATAGATCCATCTGGA
GGTACGTTACATTTGATTGTTGCTATTGATTTTTCACAAATGGACCCACGCTTAAAGGGGGTAAAGATAG
AAGCGGCATGTGATGTGGATAATCCATTAGTCGGAATGCAGGGAGCATCTTTCGTATTTGGGAGACAAAA
GGGTGCGAATGTAGAGATGATGAAAGAGCTAGATGAGAATTTAAAACATTATGCGAATATCCTTAAAAGA
TATGTATCTTCTGATGTATCTGAAATACCTGGTGCAGGGGCAGCAGGAGGAATGGGAGCGGCTGTTATTT
CAGTGCTAAAGGGAGACTTGCGAAGGGGCATTGAAATTGTATTGGATTATACAAATTTCGATAAACATAT
AGAAGATGCAGATCTCATTATAACTGGTGAAGGTAGAATAGATGAACAAACTGCATATGGGAAGGCTCCT
GTTGGTGTTGCGGGGCGTGCGAAACGTTTTTCTGTGCCTGTAATTGCTATTGGAGGGTCTGTATCATCTG
ATTATTCAGCCGTGTACGAGAAAGGAATAGATGCGGTATTTAGTATTACAACGAGACCGATGACACTAGA
AGAAGCATATAGAGTAGCAGAAGAAAATATTGAAATGACAACGAAGAATATTGCAACAGTATGGAAAATA
GCGTCAGAAAAACACTTCTAAATGTAGGGGTGTTTTTTTATTATTATTTAATAATAGTGATTGTGATTGT
TTCATTAAGTTAACTTTATACATAGAATAGTCTTGAAATTTGATTTTCAACGTGAATATAAGTGAATAAT
TTGTATATCCATACAGAAAAATGTCGAGTTGAGTCAGACTATATAAAAGATTTAAAATATTTAGTGAAGG
CACAGAAGGGGGATACTATCTATGAAAAAAGAAATCTCAGTTATTGGAGTTCCAATGGATTTAGGGCAGA
TGCGTCGTGGCGTTGATATGGGACCGAGCGCAATCCGTTATGCAGGGGTAATTGAAAGAATTGAAGAAAT
TGGATATAACGTTAAAGATATGGGAGATATACGTATAGAGAGAGAAAAAGAGATAGATGAAAATACAAAA
TTAAGAAACCTTACACAAGTTGCAACTGTATGTAATGAATTAGCAAGTAAGGTGGATCATATTATAGAAG
AAGGTCGTTTTCCACTTGTATTAGGTGGTGACCATAGTATTGCTATCGGTACATTAGCTGGTGTAGCAAA
ACATTATAAAAACTTAGGTGTTATTTGGTATGATGCACACGGTGATTTAAATACAGAGGAAACTTCACCA
TCTGGAAATATTCACGGTATGTCACTTGCAGCAAGTTTAGGTTATGGACATTCTTCACTTGTAGATTTAT
ATGGAGCATATCCAAAGGTGAAAAAAGAGAATGTCGTAATTATCGGTGCGCGTGCATTGGATGAAGGAGA
AAAAGATTTCATTCGCAATGAAGGTATTAAAGTGTTCTCAATGCATGAAATTGATCGTATGGGGATGACG
GCTGTTATGGAAGAAACAATCGCATATTTATCTCATACTGATGGTGTACACTTATCATTAGATTTAGATG
GTCTTGATCCTCATGATGCACCAGGTGTTGGGACGCCTGTAATTGGTGGTCTATCTTATCGTGAAAGCCA
CTTGGCGATGGAAATGTTGGCAGAAGCGGATATTATCACATCTGCTGAATTTGTTGAGGTAAATACGATT
TTAGATGAGAGAAATAGAACGGCAACAACAGCAGTTGCTTTAATGGGTTCTTTATTCGGTGAAAAACTAA
AATAAATGTAAGAAAAGCAACTGAGAAGTTGCTTTTTTTATTTGAAAATAAGCGTATAATAATGATTTAT
ATTATACTGTACAATAAAAATGTTTGACATCTTACCAATTTGAGCTAAAGGGGGTTGTTTGTAATTGTCG
TTTGTTTCATGTATGGTATAATTAACTAGTTGTTGGAAATACATACAGATAGAGCATAAAACAATATTTC
AATATATGGATAGAATTGCTCGTAAGTAGGAGGAAGGGATAGCATGCCTTTTGAAGATACGACCATTTTG
AAATATCTTAGTACGGCATTAGATATTGCCATTGTATGGTTTATTATATATAAGCTAATTCTTATAATCC
GAGGGACGAAAGCTGTTCAACTTTTAAAAGGGATTACAGTTATTATCGTCGTTAAGATGATCAGTATTTT
CCTTGAATTGCGTACGCTATCTTGGCTAACTGAACAAGTATTAACGTGGGGATTTTTAGCCGTTATTATT
ATCTTTCAGCCAGAATTGCGAAGAGCACTTGAGCAGCTAGGGCGCGGGAGTTTATTTTCGCGTGTTGGAA
CGCATGAGGATGATGAACCTGAAATGGTTGCAACAGCGATAGCAAAAGCAACCGAATATATGGGGAAACG
TAGAATTGGTGCATTAATTACTTTGTCAAAAGAGACCGGTATGGGTGATTATGTGGAAACGGGTATTCCG
CTTAATGCAAACGTATCATCGGAATTACTTATTAATATTTTTATTCCAAATACACCTCTTCATGACGGAG
CGGTAATTATGCAAGGAAGTACAATTAAAGCAGCAGCATGCTATCTTCCATTATCAGAAAGTCCGTTTAT
TTCTAAAGAATTAGGAACTAGACATCGTGCTGCAATGGGAGTTAGTGAAGTTACTGATAGTATTACAGTA
GTTGTGTCTGAAGAAACTGGTCAAATTTCTTTAACGAAAAATGGTAAGTTGCATCGTGATTTGAAGACAG
AACAGCTGAAGGATATGTTATTAGCTGAATTTAGTGGGAACGAAAAAACGACTTCTTCGTCTTTATGGAA
TTGGAGGAGAAAGCGTCATGGATAAGTTAATGGAGAATCATTGGTTTTTAAAAGGGATCTCATTACTATT
GGCGTGTATGCTTTTTATGTCAGCGACGTTAACTGAGAAAAATACGACATCAGGTATATTACCTTTTGCA
AATGATACGAAAGAAACATTAACTAATTATGAGATTAATCTTAAGTATGATGAGGAGAAATATATTGTAA
GTGGTATTCCAGCAGAGGGCGTTAAGGTGAAGTTAGAAGGCCCAAAAGCATCAGTTGCTACAGCAAAAGC
AAAAAAACAATTTGACATACCAATTGATTTGCGAGATAGTCCAAAAGGAACTTATGAGATTTCTTTAAAA
ACGAACGGGCTTCCAGACGATGTGAAAGGAACAGTTCAGCCATCAACAATTAAAGTTACTCTTCATGAAA
AGGCGAGAAAATATGTTCATGTAGATTTGAAATTATCAAATGAGGATCAAATGCCAGCGGGGGCTACTCT
CGAAAAATCAAGCATTAAACCGGATACTGTTGAGGTAGTTGGGACGAAAGAAGAAATTGAAAGCATTTCA
TCTGCCAAAGCGTATGTTGATTTAAAAGGTGTTAATAAAACTGTTACAAAAACGCCCGAAGTTACATTAT
ACAATAAAGAAGGAAAACGTTTAAATGTAAGAACAAGTCCATCTAAAATTAGTGTAACGTTGAATGTGGC
AACGCAAACTACAGCCAATAATACTGAAAAAACTGTTCCTGTAACGTATACGAAGAAGGGGAGTTTAGCA
GAAGGATTGGCAGTTACAAATATCAGTGTCGAGCCGAGAGAGGTAACGATAGCTGGTCCAAAAGATATTT
TGGATAATATACAATCGCTAGAGGGGGTCGAAGTAGATCTTAGTCAATTGACAGAGTCTACAACATTCGA
TGCCTCTGTTTTATTACCCAAGGGTGTAACCAGTGCAAAACCGAATCAAGTGAAGGTTTCAGTGGGAGTG
CAAAAAACAAAACAAACGAAAACAAAAACGATTGATGGCATCCCAATCCAAAAAAATGGACTTTCTAAAG
ATGTTACGGCTCAGCTAATTTCGCCGCAAGATGGAAAGATAAGTGTTGATATTTCAGGAGAAGCAAGTAT
AGTAGATAAAATAACAGCTGCCCAAATAACAGCGGTAATTAATTTGCAAAATGTATCTTCAGGGACGAAA
GATATTTCTATTCAAGTGAGTGGTCCTGGTAATATTTCAATAGAGCCAAAACAAAAAAGTGCTAAAGTTA
CTATTGTAAAGAAAGAAAAACCAGATAAAGAAGTACAGGGTAACGGTCAACAACCGGATTCAAACACCAA
TCAAGAAAATCAAAATGAGAAGCCAAAAAATCCTGAATCCAATCAAGAAAAAGAAACGGAACAGGAAAGT
AATCAAAATAAAGATAAAGATAAAGATAAAGAAAATAGTCAAGAACCAACGGTAGATAACCATAATCAAA
AAGAGCAAGAAAAAGGAGCGAATCATAATGGGTAAATATTTTGGTACAGATGGAGTACGTGGAGTTGCAA
ATAAGGAGTTAACACCTGAATTAGCTTTCAAAATTGGGCGTTTTGGTGGTTATGTATTAACAAAAGATAC
AGATCGTCCAAAAGTAATTATCGGTCGTGATACACGTGTATCTGGTCATATGTTAGAAGGAGCTTTAGTA
GCAGGTCTATTATCAACTGGAGCAGAAGTAATGCGCCTTGGCGTTATTTCTACACCGGGCGTTGCTTATT
TAACAAAAGCACTAGATGCACAAGCAGGTGTTATGATTTCTGCATCTCATAATCCAGTACAAGATAACGG
TATTAAATTCTTTGGTTCAGACGGCTTTAAATTAACAGATGAGCAAGAAGCTGAGATTGAAGCTTTATTA
GACAAAGAAGTTGATGAACTACCACGTCCGACAGGTACTAATCTTGGACAAGTGAGTGATTACTTTGAAG
GTGGACAAAAATATTTACAGTACATTAAACAAACTGTTGAAGAAGATTTCTCTGGCCTACATATCGCTTT
AGATTGTGCACATGGTGCAACTTCGTCTCTAGCTCCATACTTATTTGCAGACCTAGAAGCTGATATTTCA
ACAATGGGAACTTCTCCAAACGGTATGAATATTAACGAGGGTGTAGGATCTACACATCCAGAAGGCTTAG
CTGAATTGGTAAAAGAAAAAGGTGCGGATATCGGACTTGCTTTTGATGGCGATGGCGACCGTTTAATTGC
TGTAGACGAAAAAGGAAACATCGTTGACGGTGATCAAATTATGTTTATTTGTGCGAAGTACATGAAAGAA
ACTGGTCAATTAAAACATAATACAGTTGTTTCAACTGTTATGAGTAACTTAGGTTTCTACAAAGCACTTG
AAGCAAACAATATTACAAGTGATAAAACAGCAGTTGGTGACCGCTATGTAATGGAAGAGATGAAGCGCGG
TGGTTACAACTTAGGTGGAGAACAATCAGGCCATATTATCTTACTTGATTACATTACAACTGGTGACGGA
ATGTTAAGTGCACTTCAACTTGTAAACATCATGAAAATGACGAAAAAACCATTATCTGAGCTTGCAGGAG
AAATGACGAAATTCCCACAATTGCTAGTAAACGTTCGTGTAACAGATAAAAAATTAGCATTAGAAAATGA
AAAAATTAAAGAAATTATTCGTGTTGTAGAGGAAGAAATGAACGGTGATGGCCGTATTCTTGTTCGTCCA
TCTGGAACAGAGCCACTTATTCGTGTAATGGCAGAAGCACCAACACAAGAAGTTTGTGATGCATATGTAC
ATCGCATTGTAGAAGTTGTGAAAGCCGAAGTTGGCGCTGAGTAATTAGCTGAATTTATATGAAAAAGGAG
CACAAAAAGTGCTCCTTTTTCATATGTTTTATAGACGATGAAAAAAATTTCATTGACGGTTTATCCATGT
TTGTTATAAGATGGTCTTGTTCTTTTTCTCAAAGGAAATATTGTAAATTATAAAAGCGCCAGAACTACAA
ATAGTGTAGTTGACGAGGTGGGGTTTATCGAGATTTCGGCGGATGACTCCCGGTTGTTCATCACAACCGC
AAACTTTTACTTAAATCATTAAGGTGACTTAGTGGACAAAGGTGAAAGTGTGATGAGAGAAGAGGAACGG
ATGAAAACTAGCTGTATAAGTATATACGGACTTAAACCCAATCGAGAGGAAGGTGAAAGCCGTTACAAGC
TTACAGGGCTAGCAATATGTAATCCGTTTTTTTAGTATAAATAAAAATGGTATCGGACTATGTCGTTACA
TGTTCGCAGAGCAGTGTAAGCATTTGTAACGGCGACTAAACATGTGTGGAATCGTAGGATTTATTGGAGA
GCAAGATGCAAAGGAAATTTTATTAAAAGGTTTAGAAAAGCTAGAATATCGTGGATATGATTCAGCAGGT
ATTGCAGTACAAGCAGAGAACGGTGTTGTTGTATACAAAGAAAAAGGCCGTATCGCAAAACTTCGTGAAA
TCGTAGATGAGAACGTAGCAGCAAGCGTAGGTATCGGACACACACGCTGGGCTACACACGGTGTTCCAAG
TAAAGTAAACGCGCATCCGCATCAAAGTACATCAAAACGCTTTACACTAGTTCATAACGGTGTAATTGAA
AACTATGAATTAGTGAAAAAGGAATATTTACAAGATGTAACGTTCGTAAGTGAAACAGATACAGAGATTA
TCGTACAGCTTATGGAACAACAAGTGAGCACAGGATTAAGTGTAGAAGAAGCGTTCCGTAATACGCTATC
TCTTTTACATGGCTCTTATGCAATCGGATTACTTGATGCTGAAAATCCAAACATGATTTATGTTGCTAAA
AACAAAAGCCCGCTATTAGTAGGTGTTGGTGACAACTTTAATGTTGTGGCGAGCGACGCTATGGCGATGT
TACAAGTTACAGATCAATTTATTGAGTTAATGGATAAAGAAATCGTAATCGTAACGAAAGAAAGTATTAC
AATTAAAAACTTACAAGGTGAAACGATTGAACGTGCACCGTTTACAGCGGAATTAGATGCAAGTGATATT
GAAAAAGGAACATACCCTCATTTCATGCTTAAAGAAATCGATGAGCAACCACTTGTAATCCGTAATATAA
TTCAAAAGTATCAAGATGAAAATGGCGAGATTGAATTAAATCAAGACATTCGCAATGCGATTTTAGATAG
CGATCGTATTTACATCATTGCATGTGGAACGAGCTATCATGCAGGTCTTGTTGGAAAACAATTTATCGAG
AAGTTTGCAAAAATGCCAGTTGAAGTGCATGTAGCAAGTGAATTCTCTTACAACATGCCATTATTAACAG
AAAGACCATTCTTCATTTACATTTCACAAAGTGGTGAAACTGCTGATAGCCGTGCAGTACTTGTACAAAC
AAATGAAATGGGTCATAAAGCATTAACAATTACAAACGTGCCTGGTTCTACTCTTTCTCGTGAAGCTGAT
TATACACTTCCGTTATATGCTGGACCAGAAATTGCAGTTGCATCAACGAAAGCTTACACAGCACAGCTTG
CAGTACTTTCAATTTTAGCAGCTGATATTGCTAAAGCAAAAGGTGAAGTTCTTGATTTCGATTTAACACA
CGAACTAGGACTTGTAGCAAATGCAATGATAGAACTTTGTGATCAAAAAGAAGAAATGGACGCATTAGCA
AAACAATTTTTAGCGACAACGCGTAACTGTTTCTTCATCGGACGTAGCGTAGACTTCTACGTAGGATTAG
AAGGTGCGTTAAAACTAAAAGAAATCTCTTACATCCAAGCAGAAGGATTTGCTGGAGGAGAGTTAAAACA
CGGTACAATCGCTTTAATCGAAAATGGTACACCAGTTATCGCACTTGCTACACAAGAGCACGTAAACCTT
GGAATTCGCGGCAACGTGAAAGAAGTAGTAGCACGCGGAGCTAACCCATGTATCATCTCAATGAAAGGCT
TAGAAATGGAAGGAGACAGCTTCGTATTACCAGCTGTACACGAAGCACTAGCACCGCTAGTAGCAGTTAT
TCCATTACAACTTATTTCATACTACGCAGCACTTCACCGCGAGTGTGACGTTGATAAGCCACGTAACTTA
GCTAAGTCTGTTACTGTTGAGTAGGAGATTGGTAGGTTAATAAATATAGTTGTAGCTTTAAAATAAATTT
ACAAATTTGCACCCCTTTAGATATTTTATCTAAAGGGGTGTTTTTGTGTCGAAAAATAACATCTAGAATT
GGTAAGTGGATAGAACCCTATAGATTAAAGTTTTACTTTATCGAATTCACTTTTATTTATCTGAATCTTC
CATTATTATTTTAAGTATTCATGAACAATTTCTTTGATTACGACAAAAAGAGACGAGAGATTTATGGACA
TTTCAGGGGGGATATTGATGAAAACGATTAAAAAAACATATCTAAGTATAGAAGAGATTATTTCATTACC
AACCTTATCAAGTACAAACATAAGTGATGATGGTAAAAACGTAGCATTTGTAAAGAAGACGGCTGATTGG
AAAGACAATACATATAGGAATCATGTATGGATATATGAAAAAGATAAGAAGCAGAGTTACCCATTATCAA
ATGGGGATATAGATAGTACACACCCATTATGGTCTCCAGATGCTAAGTGTATCGCATATCTTAGTCCAGT
TGGTGATGGGAAAAATCAGATATTTGTTAAGTCGCTAGATGGTTATAGCGAGGTTCAAATTACTGATGAG
AAGGAAGGAATTAGTACATTCAAATGGGATCCTGCTGGTAAAGGTTTTTATTATGTTGCACAGTCAAAAG
AATGTGAGGAAATAAAGAAACGTAAGAAATTATATGGAGATTTCCATCATGTAAGTAAGGAACACCAGAA
TAATTGTTTATATTACATTGAAATAGAAAAGGTGATACAAAGTGATACAGATGAACACGAGAACAGAGTT
GTTTATCGATTAACTGATGGTAAGGATTTTCATATCCATGAATTTGATATTTCAAATGATGGTAAAAAGG
TTGTATTTATGGCGACACCAAGCTCAAATATGGCAGATTATATAAATGGAGATCTATACATACTCCATAT
TAAAGCTGGAGAGCTACAAAAGCTGAATGTGGATAAATTGTTGGGAGGGAGTGTTTGCTTTTCTCCTGAC
GGCAGTAAAATATGTTACGCAGCAAGCATAAGAGAGAAGGATTACTATAGAAACCATATACAAGATAGTA
CATTAGAGATATATGATATGAATACGGGAGAGGTAATTCAACCTTTAATAAATTTTGATAGTACGGTTAT
GCCATTACAGTGGACGGCTAAAGGGATTTTAATTAGATGGCAGGATAAAACGAATTACCGTATTGGATTG
CTATGTGAGAATGGCACTGTGGAAATGCTAAACGAACCAGTAGATGGGTTTATAATGGATGCCTCTATAA
CAAAGGATGGCAAATATATATCCTACAATAAGGCAATAACAAATGAAACCTTTGAAATCTATTTAGACAA
TAAAAAAATAACGGATGAAAATAGCTTTTTCAAAGGGAAACTTAGAAGTAACAGGGAAATCATCTCATGG
AAAAGTAGCGATGGTCTTGAAATAGAAGGTGTTTTATCAACGCCAGTAGAGTTTGATACTAATAAAAAAT
ATCCTTTATTAGTAGTAATTCACGGCGGTCCGGCTTGGGCGTCTTTTCCGATATTTTCAGACTGCTTCAA
TGAGAAATATCCGATTGAACAGTTTATCGAAAAAGGCTTTATCGTTTTAGAACCAAATTACAGAGGAAGT
TCAGGTTATGGTAATGAATTTTTAAAAGCTAACTATAGAAAACAGGGGATTGCTGACTACGATGATGTTA
TATCTGGAGTGGATGAACTAGTAGAAAAAGGGATGGTAGACAAGGATAGAGTAGGAGTTATGGGATGGAG
CAACGGTGGATATGTATCAGCTTTCTGTTCTACATTTAGTAGTCGATTTAAAGCTATTTCAGTTGGCGGT
GGAATCACTAACTGGAGTAACCATTATGTAAATACAGATATACCTTACTTTATTAGAATGTATTTAGGAA
ATACTCCATGGAATGATCCAGATATATATATGAAGACATCACCTATGACGTATATTAAATCAGCTTGTAC
GCCTACCTTAATTCAGCATGGAGAAAAGGATGCAAGAATTCCAATTACAAATGCATATGATCTATATCAA
GGATTAATGGATATGGAAGTGGATACAGAATTAATTATATTTAAAGGAATGGCATATAGTCCTAATCAGC
CGGGAATGAATGTAGCTATTATGAAGCAGAATTTGATGTGGTTTTCACACTATATTCTTGGAGAAAGTAT
GGAGGGTTTTAGAACTTTATAATGGATGTTTGTACAAGACATAAGGCTGAAACGGTCTTCATCTTGAGAT
GATTTATTATAAAATATATACTTAAACTAATATCTGTACACACATCAGGGAGGACTAATATGACAGGAAA
TAAAAATGACTTACTAGTAGAAAAACGTCAAGAGTTATTGAAAGTATTGCAAGCTCGTTTTGAGAAAAAT
ATGAACCGCCATGAAGGTCTTGAATGGGCTAAGGTTGAAGCTAAGATAGAAGCTAATGCTGAAAAATTAT
GGTCACTTAACGAAATGGAAGTAACTGGCGGTGAGCCGGATGTTGTCGGTTATGATGAAGAAAAGGACGA
ATATACTTTCTATGATTGTTCAAAGGAGAGTCCTAAAGGCCGCAGAAGTCTTTGTTATGACCTTGAAGCG
TTAGAATTAAGAAAAAAACATAAACCAGAAAATAACGTTATTGATGTTGCCAATGCTATGGGCATTGAAT
TATTAACGGAAGAACAGTATCGGGAATTGCAACAACTTGGCGATTTTGACATGAAATCATCAAGTTGGGT
ACAAACACCTTCAGATATTCGAGAACTCGGTGGTGCTTTATTTTGCGATTATCGCTTTGGACATGTTTTC
GTGTACCACAATGGAGCAGACTCTTACTATGCTGCCAGAGGTTTTCGTGGCTCGTTAAAAGTTTAAATTA
GGATAAATAAGAAAAAGAGCCTATATTCAGGCTCTTTTTCTTATTTATATTTTAAAAGTAAACTGTTACT
ACGCAGTTTTACTTAATTTATATGTTCCGTGGTTGTTTTTACGGAAAAGTTTAGGGAAAACATAGCCATC
TAATCCAATACGTCCAGCGTTCTGCCCTGCAACTAAAATGAACATAGTCAAAATAAGCAGGTTTGGGTTT
ACACTAACGGTTCCACTTAATAAAAATGAAAGATTCATTATGATTCCGAAAAATGCAGCTGTTTTTGTTA
ATCCGCCTAAAATTAAACCTAGACCTACTAAAATTTCTCCCCATTGAACTAAAAAGCTAAATAGGTCTGC
GTTTGGAAGGACAAAATGTTGAAGAAAATCTGCCCACCAACTTTGTACTGCAGGGTGGTCACCTGATGCT
TGAGCAATAGCACCCTTTAGAAAGCCACTTGCGTCAAAAGATTGTCCGAAGACTTTGCCTATCCCAGCAG
CGAGCCATGTATACCCTATGTAAAGCCGTAAAAGTAATAATATGAAAGTAGCACGTTTATCAGTTCTTAA
AAAATTGATAACCATTGAAATCCCTCCAATATTGTATTTACAAGTTTATTATATATCTATTGTGAATAAA
TTCACAATGAAGGAAATGTGAACGAATATATGTTGTGAGTAATTGTTTTATTTTTTGTAACATTTCATCT
TTTTTGATAGACTAATAATAGAGATATATCAAAAGGAGGCAAAGACTAGATATGTGGATGAACTTGTAAT
GATTAGAAACTACTAGATAGATAAATTTTGCTCTCATAAGCGAGGGTTTATTTAGTTATCTGTAAATCAT
TCAAGGAATGCATATTTGGATTGTACATCCCTTTTATAAGGATAGGTGCCTATTTTATGTATCTGTCTTT
TTTGTGGGAAAGTTTATATCTCTTATATAAAATATGCGTCCTTTAAACTTGGAGGAGTATATGATAAACC
AATTAAAAAATAAAGTAGCAGTTATTACAGGGGTAAGTCGTCTAGATGGTATAGGTGCAGCGATTTGTAA
AGAATTAGCTGGAGCAGGATACGATATATTTTTTACGTATTGGACAGAGTATGATAAAGAGATGCCTTGG
GGCGTTGAGAAAAATGAACAAATACAATTAGAAGAAGAGCTATTACAAAACGGTGTTAGAGTATCGAGCA
TGGAGTTAGATTTAACTCGGAATGATGCACCGAAAGAGCTTATAAATAAAGTTACTGAACAATTAGGGTA
CCCTCATATATTAATTAATAATGCAGCATATTCTACGAATAATGATTTCTCTATGTTGACTGCTGAAGAA
TTAGATAAGCATTATATGGTGAATATTCGTGCGACTACATTGCTCAGTAGTCAATTTGCCCGAGGATTTG
ATAAGAAATATGGTGGTAGAATTGTGAATATGACTTCGGGGCAATTTCAAGGTCCTATGGCAGGAGAACT
AGCTTATGCGACAACGAAGGGAGCTATTGATGCTCTTACTAGTACGTTGTCAGCAGAGGTAGCTCATTTA
GGAATAACAGTGAATGCAATTAATCCAGGACCAACTGATACAGGATGGATGACTGAAGAGATAAAACAAG
GGTTAAAGCCGATGTTTCCTTTTGGCAGAATTGGTGAGCCAAAGGATGCAGCTAGACTCATTAAATTTTT
AGTAAGTGAAGAAGCTGAGTGGATTACTGGGCAAGTTATTCATTCAGAAGGTGGGTTTAAAAGATAAAAA
AGAAGGTATCTCACCTTAGTGAGATACCTTCTTTTTTAATCTTTCTTCAGTCTTCGTGCAACACCATTTC
CTAAAGACTGTAATCCTTGAACGAGGATAATTAAAATAAAGACAGTTGCATACATTACTTCAGGCTCGTA
GCGTAAATGTCCGAAGCGGTATGCTAAATCCCCTAGCCCGCCAGCACCCACAAGGCCAGCCATTGCTGTT
GCGCCAATTAAGCCAATTGTTGCGATTGTTAATCCAAGTACAAGGGAGGGACGAGCTTCTTTAACCATGA
CGTGCCAAATGATTTTTATAGTAGAGACTCCCATCGCTTGGTAGGCTTCAATGACACCGCGATCGACTTC
TAGTAAAGCTGTCTCCATTAAACGTGCGATATAAGGGGCTGTGAAGACGACAAGCGGTACGATAACACCT
TGTACGCCAATGGATGTTCCCATTAGAAACTTTGTAAAAGGTAAGATGAAGAATAATAGAATGATAAATG
GAAGAGAGCGAATGATATTAATAATTGTATTAAGAATAGGATAGATGATTTTATTTTCACGCTGGCCACC
AGGTCTCGTTAAAACAAGTGTGACGCCAAGTGGCAGTGCAATAAGGATTGAGATGAGTAATGAAATAGAT
GTCATTTGAAAGGTTTGGATTGTGGCTTCCCATATGACTTTACCCCATTCATCCAAAAAGGACTTGTTTC
CCATAATCTGTTCTACCTCCTTCTACGATGATTCCTTGCTCTTGTAAAAATGATAAAGCACGGTGGATTT
CATTTTGTTCTCCTTGCATATGAACGACTAGTTTCCCATATGCTTCATGTTTTAACTGCGTAATATTACC
GGATAAAATATTCGGATACACTTGGAAACGTTTTGTGGCAACAGCTAAGGCAGGTTCACCTGAAGTAGTG
CCAATAAATGAAAGTGTTACAATTTCTCCAGTATTCTGTAGTTCTTTCTGTACCTCTTCTGGAATTTTAG
CTGCAAAGGCGCTATTTACAAATTTCTTCGTTGTTACATGTTGTGGGTTTGTGAAAATATCTTTCACAGT
CCCGCTTTCGACTACAGATCCATGTTCCATAACGGCAACGCGGTCGCATATACGTTGGATAACGTTCATT
TCGTGTGTAATGAGTAAAATCGTAATTCCAATTTCTTCGTTAATCTTTAATAACAAATCAAGAATAGAAT
CAGTTGTTTCTGGATCTAAAGCACTCGTTGCTTCGTCACTTAATAACACTTCAGGCTCATGTGATAGTGC
ACGTGCAATTGCAACGCGCTGTTTTTGACCGCCAGAAAGTTCACTTGGATAAGCATCTTTTCGATTGAAA
AGATCGACAATGCGTAAATATTTTTCTACCCTTTTTTTAATTTCCACTTTTGGAATACCAGCAAGGCGTA
AAGGTAATGCAATGTTTTCATAGATGCTAACAGTTTTAAGTAAATTGAATCCTTGAAAGATCATTCCGAT
TTTTTGTCTCGCTTTTGCTAGTTCATTTGTCGATAACGTTGTTAAGTCTTGTTCGTTTACAATGATATTT
CCTGTCGTTGGTTTTTCTAATAAATTTACACATCGAATCAATGTACTTTTACCAGCGCCACTATACCCAA
TGATTCCAAATACCTCGCCTTTTTCTACTTTAAGGGAAGTAGACTTAAGAGCCTCAACATTCCCTTTTTT
TGTTGTAAATACTTTGGATATGTTTTTTAATTCAATCATTATCGTCAGCTCCTACCAAGATGGTAAAACT
GAACCATCAAATTTTTTCTCGATAAACTCTTTTACTTCTTTAGATTGATAAGCTTTCTTTAATTTATTTA
CAACGGCATCATCTTTATTTTCAGTACGAACAACGACCCAGTTCACATATGGTGAATCTTTTCCTTCGCG
GAAAATAGAATCTTTCGCTGGACTTAATTTTGCACCTAATGCAAAGTTTGTGTTAATTGCAGCTGCTTTC
ACTTCACTTAGTTGCGTTGGTAATTGAGATGCCTCTAATTCGACAATCTTTAATTTTTTTGGATTTTCAA
TTACATCTTTTGCAGTCGCTTTTTCTGTAGCCTTTGGATCAACTTTTAAAACCCCTGCTTTTTCAAATAA
TTTTAAAGCTCGAAGTTCATTCGTTGGGTCATTTGGTACAGCAATTGCATCGCCCTCTTTTAAGTCTTTT
ACATCTTTTATATCTTTAGAATATACGCCCATAGGGAATGTTACTGTTGAAAATACTTCAGCTAATTTCA
TATTGCGTTCAGCTTTAAATACATCTAAATACGATTTCGTTTGGTAGCTATTTACATCAAGGCTTTTTTC
ATCTAAAGATACGTTTGGCGCTACATAATCATTAAATACTTTTATGTTAATTTCCAGACCATCTTTTGCT
GCAACTTCTTTTACCTTTTCAAAAATTTGTTCATGTGGTCCACCTGTTACACCGACAGTAATCTTTTTCT
CGTCTAATTCTTTTACCTCTTTATCTGAACTCACACTACATGCGCCTAATAATAATACTGCTCCGCTTAC
AATGCTTAATAATACCTTTTTCATCTATAAATCCCCCTTCATATACGTTCCAAAATAAAAAGCACCTCCC
AAAAAATAAGAGAGGTGCCGAATAGACGAAATAGATTCCTCTCTTATCTTCCAAAACGAAAACTCGTTTT
GCAGGAATTAGCACCTTAGCTTATACGTCATAAGCTCGGTTGCCGGGCATCATCGGGCCAGTCCCTCCGC
CACTCTTGATAAGAGTATGTGTATGTAGTTTTGAATATGGTACTAATAGTAAATCGTACAAAAAGAATTG
TCAATGATATTTTCAGAATATATTTTATTTTAAGGTAATCGAAACGTTCCCCTTTTTATGTCCTTTTTCT
ACATATATATGAGCTTCAGCAATTTCTTCTAATCGGTAAGTTCTATCAATAACAGGCTTTAGCTTTTCTG
TTTCAGCTAGTTGTTTTAGTAGGTTCATATCTTCTTTACTGACTTTTGCCATCATTCCGTTCACAGATAC
ATATTTTCCATTAGGCATTAATGCATCTGTACAAAGAGACTTTTTATATTTTCCAACTGCGTCAAATATA
ATATCGTAGTGATCGCCCCGCGTAGTAAAATCTTCTTTCATATAATCAATTACGTTGTCTGCCCCTAAAG
CTGTTACTAAATCGAAATTCGAACTACTACAAATGGCTGTGACAGTCGCCCCGAAGTATTTAGCAAGCTG
TACGGCAGCTGTCCCTACTGACCCAGAGGCGCCGTATATAAGTACTCGTTGCCCTTTTTTTATCTGTCCT
TTTCTAAGGAAGTGCAATGCTGAAGTTCCGCCAAAAGGAATAACGGCAGCTTCTTCATATGTCACATTGG
TAGGTTTTAATGCTATTAATCCACTTTCATGCACGCATGTGTATTCCGCATAACCACCAAGGTTTAGTTC
TGTTAATGCAAAAACTGGATCTCCTTTTTTAAATTGTGTTACATCTGATCCAATGTCTTCGATTTCACCG
GACAACTCTACGCCAAGTATAGGTTTTCTCGGTTTTCTGAAACCTAATATGATTCGCATAGGAATCCAAA
ATAAGAGGGGGCTATTAAAGCCACGTATTCTACAATCTCCAGTCGATACACTTGTTGCGTGAATTTTAAC
TAATACTTCATTTTTTTTAGGTTTAGGCTTTTCTACATTTTGAAGCTGGAGAACATTAGGTGGTCCATAC
TTTGTGCAAATAATCGCTTTCATAATGACCTCCTGAAATGAGTTGTTATTATTTACATCATATTTAAACT
TTTTCTCAAACATGTTGTTATATAGGAAATAAATTTAAAGATAAATATTACGAATTATATAGATTTCATA
GGAAAAGAGATGATATTATTTTTGGGAAGGAGGGGACGTTATGAAAAAATTTATTTTAATTTCAAGTTTA
GTACTTGCAGTCGGTCTAGGAGTAGGGTGTAGTAATGAGAAAACAAAAAAGACTGATGAGCCGAAAAAAG
AAGCTGTGCAGAAAGAAAAGGAATTAACAGCGAAGGATGTTTTCAATAAAGCGAATGAAGCTTTTAAAAA
CGAAGAAAATGTAACGATGACATATGATGTGGGAATAAAGGCTGAAGGAACAGAGATGAATGTAATAAAG
GCCAAAATGCAATTAGAGCCGAAGCAAAAAAATTCTCGTTCTGAAATGAATGTTTCTGGTACAGAGGTTG
TTGTTTATGATGTGGGTGGCAAAATTGCTGGTCAGTTGAAAAATCCTAATACGGGTGAAGTGATGTCTGT
ACCAGAGGAACAATTAAATGCTAACGGAATGAATGCAACTCAGGGAATGGTAGATAATTTAGAGATTCCA
TCGGAAATTTTAAATAAAGTGAAGATGGAGAAAAGTGGAGATAATTATAAGCTGAAGTTTGCATTAAAAG
GGCAAGAGACAGAGAGTATGTTAGCTAGTATGGATGAAAAGCAGAAACAAATGCTACAAGGCCAAAATGC
AAAGATAGAAGAAATAGATGGAGAATATATTATTACAAAAGATTTTAAATATGAATCAGCAAAGATAGAT
ATGGTTATGAGTAGCAATGGTGAGGATAAAGCGCACATTATTACGGATGCGAAGTTTACATCGTATGATA
AATTTGATCCAATACAATTGCCAGCAGCAAAGTAATCACTGTCAAGAGAGGTACCTGAAAGAACGGGTAT
CTCTTTTTGTTGCTAATAAGGAGAGTGTCCTTTGAAAAAAAGAAAGATAGTAGTGGTCATTGTCGCATAT
ACGGTTTTGCTTGCAACGTCTGTACATACGTATAAAAAACAAATTGATCATCCTATTATGAGTGATGTAG
GTAAATTGCTTCCAACAAAAATAAAACGTGTTGAAAGTGCTACGGAAGAGCACTCGTTAGTAAAATTAGT
GCGAGATGCAAAAGTTTCAGGAGAGAAAATTTCCATTGCAGGCATGCAACATAGCCAAGGAGGACAGACA
TATTATCCGAATGGCACGATGCTCGATATGAAAGGATATAATAAAATATTAGAATTCGATCCAGAGAAGA
AGCGTATTACAGTTCAAAGTGGTGTCACGTGGAATGATATTCAGAAGAAAATAAATCCATATGGCCTTGC
GGTACAGGTCATGCAGTCTCAAAATATTTTTACTGTTGGTGGTTCATTAAGTGTAAATGTACATGGGCGT
GATATTCGTCATGAGGCACTAATTGATACAGTAGATTCATTTAGATTGTTAATGGCAGATGGCACGATAC
GTAATGTAAGTAGAGAAGAAAATGCAGAGTTATTTCCATATGTCATTGGGGGTTACGGTTTATTTGGAGT
TATTTTAGATGTGACGCTGAAGTTAACAGATGATGAATTATATGAAATGCACACGAGAATGATAGATTAT
AAAGAATACGCATCTTATTTCAAAGAGAAAGTGAAAAGAGATGAGAATGTTCGTATGCACTTAGCGCGTA
TTTCTGTTGCTCCAAATTCATTTTTAAAAGAGATGTATGTGACGGATTATACTTTGGCACAAAATCAAAA
TATGAGAGAAGAGTACAGTGAATTAAAGGAAGAAAATATTATAGCTGCACCTAAATTTTTACTTGGGTTA
TCACGTTATAGTGATTGGGGAAAGAATACATTTTGGGATATACAAAGAGGTTATTTTGAACGTACAGATG
GAAAGTATGAGACGCGTAATAATGTTATGAGATCAGATAGTGCTTTTATGGAATATGAAAATCCAAATAG
GACCGAAGTGTTACAAGAATACTTTGTGCCTATAGATGCTTTCACGGAGTATATAGATGATTTACGTAAC
GCATTAAATGAAGAAGAGTTTAATTTACTCAACATTACGATTCGTTACGTGGAAAAGAATGAAAATGCAG
TTTTGTCCTATGCGAAAGATGATATGTTTGCGCTGGTTCTTTTGATTAACCAGGGACGCTCAGAGAGTGA
GATAAAGAAAACAGAGGATGTCATTCGGAAGATGATTGATGTTACTTTAAAGCATAACGGTAGTTACTAT
TTGCCGTACTATTCTTATCCAACGAAAGAGCAGTTAAAAAGGGCATATCCTCGTATTGAAGAATTTCTCA
AGAAAAAGAAGGAAGTAGATTCAGAAGAGAGATTTGTTAATTTATTTTATAGGGAGTATACGAAATGACA
TATAGAAGATTTGTGGCTTCGCAAAGTATTATCATGATGGCAGGAAGTATGGTATTTCCTTTTTATATAT
TATTACTTCGAAACGTTGGAAATAGCTTCTCGCAATTTGGCTGGGCGTATGGCTTATTTGCTTTAACATC
AGCACTTGTATATCCACTAGTGGGAAAGGTATCTGATCAAGTAGGTGATAAAAAATTATTAATCATATAC
GCTTGGTCCATGGCAATCTTAATGCTTTGCTTTCCGATTGCCACGGAAGTATGGCATGTGTATATTCTTC
AAATTGTAATGGGAGTTTTAGGTGCTGTGCAGCGTAATACTGAGAAGACTTCATTAGCACGAAAGGTTGC
GCAGGAAAAGGCTGGTTATGAGATTGGAAAATACCATGTGTGGACATCCATTGGCGGAGCAGTAGCGGTT
ATTGCCACGGGATATTTAGTAGATTTCTTTACGATCGGTACAATTTTTTATATTGCATCTATTCTATATG
TAGTGAGCGGGATTGTATTAAGTAGTAAAAAAATATAACTATTCCTATTTTCACCTTAATACCCTTTATT
TGTTATACTAAAAGGGAATACAAAAGAAAAGGGGACAGTGCCTTTGATGAAATTTGTAGTTTTAGCTATT
CTTACTTTGTTTTTGATTCCATGGACAAGAAGTAGTAGTAAGCTTCGAGCAGTGGATAAGAAGGGAGATA
AGAAGGTTGTAAAGGGTAAGAAATCATCTATTTTAGTTATTCCTGTTTTATTTTGGATAGGTATTGCAAT
CTATGAATATTTTTGGCTAATTGATGATCGAGTAGACTCGATTCTTACTCATTATTCTGTTGCAGTAGCA
ATTTTAATTGGGCTTGTTTTATTTTCACAAGATCAAATAGGGAAATTAGAAGGTACATTAAAAGGACTTC
TAATGTTTATTTTACTCGCAAGTTACGGCTACTTTGGTTATTTGCACGATATAGTAATCTCGCAAAAGAA
ATATGATTCTGTTGTTAAGATAGAGAAAGATATTTCAGAGCCATTTACTGAAAATGATCAGCCGTTTACA
GTGCCGCCAAAGACAGCGGAGAATAAGATGAAAAAAGTATTTGGTGATATTCCGAAAGTAGCTTATTTTG
AGCTAGGAGAATTAACGCCACAAATGGTAAACGGCGAAGCTTTATATGTAGCGCCGATTGAAGTTTCAGG
ATTTTTTAAAGCGCGTAAAGCTGAGACAATTCCAGGGTATGTAACGATGTCAGGTACGAATCCTGATGCG
GAAGCGAAACTACACCTCGGTTATAAAATGAAATATGTGCCAAGCATGTTTTTTGGTAATAATTTAGAGC
GTGTGGTAAGGCAAGCAGAACCAAATTTAATCTTTAAAGGAAAACCTAAATTTGAGGTTGATGATAAAGG
AAAACCATATTATACAATGACGTATGGTGAATTTATTTCAGGAAGATCTGGATTTGAGGTAGAAGGTGTT
GTTGTAGTAGATGCACAAACAGGTGAAGTGAAAAGATATGATAAAGGAAAGGCACCTAAATTTGTTGATG
GTGTATTAAATCATGAGACTGCATCTACGTTAAATACGTACTTTGGTAAATATATTCACGGATTTTGGAA
TACGAAATTCTCACAAACAGATATGAAAATTCCGACTGAGTGGGGAACGAAAGAAGGCGTGACCCCGATC
TTTGGTAAAGATGGAACACTGTATTATTTTACAGACTTTACTTCTCCAAAAGAAGGAGTAGATTCAGCCC
TAGGCTATTCATTAGTAGATGCACGCACAGGCAAGCTATATTACTATAATGGAAAAGAAGTGAAGGGGAT
TATGGATGGTTCAGCAGCTACAGAAGTAGTGGATAATTCCTTTAAGAGAGAGAAATGGCATGGGACAATG
CCTGTCATTTATAACGTATACGGAAAACCAGCTTGGATTATTCCGGTTGTTGATGACGGAGGCCTAGTAC
GTGCACATACAGTTGTATATGCTGCTAATGCAAAAATATTTGCGACAGGTTCTTCGCAGAAAGAAGCGCT
TGAGAATTATAAAAACGTAATGAGTGGTAATGGTGATACCTTTAGACCAACCTCAACAGGAAAAGAAGCG
CAAAAAGAAGGTATTGTACAACGTGTATATAAAGAGAAATCAGGTGAAAATACAATCGTGTACGTACTTT
TAGAGAATGAACAAAAGGTATTTATGATACCGGTGAAGAAATTCCCGTATGCTATGTTTACAGAAGTAGG
AGACCCAATTCAAATTACATATTTAGATACAGGAGAGACGATGGCCTCGGTATCTAAATTTACGAATAGC
AATGTGAAAAAGTAAAGCGATAGAATTTCTATCGCTTTTTTTACATTATGAAAGAGGAAAATGCGCTGTA
CTTGACGTATGTTTATGATGTAACTATAATTGTTACGATTCAGTGTGTATAGGAAAGGGTGAATTGAAAA
AGTGAATGAAGTTAATCACGAAATATATAAACCTGTAAAGGCAAACAGGTTATGGATGATTCTTGTATTA
GGAACACTTACGGCGATTGGGCCATTATCTATTGATATGTATTTGCCTTCATTACCGAAGTTAACGGATG
ACTTGCAAACAGGTGCATCCCTAGCGCAGCTTACATTAACAGCTTGTTTGCTTGGGTTGTCAGTAGGACA
ATTATTTGTTGGCTCAATTAGCGATATTTACGGAAGACGCAAACCACTTATTATTGCTCTTATTATTTAT
GTTGCTTCTTCTTTACTTTGTGCTGTTGCGCCATCTATTTGGACATTAGTATTATTGCGCTTCCTACAAG
GAGCTTCAGGATCAGCCGGGATTGTTATATCACGTGCAATGGTACGTGATATGTACTCAGGTTCTGAAAT
GACGAAGTTTTTCTCACTGCTTATGTTAGTAAACGGAGCAGCACCTATTTTGGCACCAATTATTGGAGGG
CAATTGTTACAGTTTACAACGTGGCGCGGTGTTTTCATCGTTCTTGGAGCAATTAGCGTATTCATGTTAA
TCTCAGCTACTTTTGTATTGCGTGAAACATTACCTCCTGAAGAAAGAGAAACGGGTGGTTTGTCAGGGAC
TTTGGCGACGTACGGAAAATTGTTAAAGGACCGTCTGTTTATGGGATATGCATTGTCACAAGGATTAGTA
ACAGCGGCAATGTTTGCATACATTTCGGGCTCACCATTTGTGTTGCAGAACATATACGGAGCATCGCCAC
AGCAATTTAGTTTATTCTTTGCGATTAACGGCATCGGTATTATTATTGCTAGTCAGATAACGGGTCGTTT
AGCGGGGAAAGTGAATGAGAAGACATTATTTGTTGCTGGTATTATTATCGCAGCTGTTGGTGGCCTATCT
TTACTACTGACAATCGTACTAGGAATAGGTTTAATCGGTGTTTTATGTTCGTTATTCCTTGTTGTATCAA
GTGTCGGGGTGGTATCAACAACTGGGTTCTCATTAGCGATGAGAAATCAGAAGCAAGCTGCAGGAACAGC
GTCAGCTTTATTAGGCTTATTACAGTTCATTTCAGGAGCGCTTGTCGCTCCGCTAGTAGGTATTGGTGGG
AGTAATACAGCGTTACCGATGGGTGTTGTTATTGCGCTTTGTGAAGTAGGGGCAGTATTATGTTATCTAT
TTATGGCCAGAAGAAGTGAGAAGCAGTTTGAACTGCAACAAAGACAAAATTTAGAGGCTTAACAAAAAAG
AACTGATTCAAAGGGAATGTTTGAATCAGTTCTTTTTTTCATTTTTTTGAAATACCTCATACATATTATT
CATGATCGTATCATATAAAACAGCAAGTTTATCCCACACCCAGCGATTACTATCGACTTCTTTTTCCCCG
CAGTCGATAATATCGGTATGGTCCGTAATTTTATACGCTTTTTTAACGATAATAGGAGCAATCTTCGGTA
TACGTGGGATTTCTTTTAAGATATCTGCGAAGTTTCCAATGTAGACATGACCGATGATTTCGATTGTTAA
TGATTTATCCGATATATTTAGCACGGTATGAAATTGATTTGTATGTTGTTGTTTTAAATATTGAGCTAAC
TTAAATGGAGCATGCTTCTTCTTTAATACGCGGCGAAGGCTCTCTGTATTTTCGATATGAAGTGATTTTT
CGCGAATAAGGACACGAATATCTTCTCCCATAAAAGGCATTGTGTTGTACATAGATGATTCTCCTTAAAA
ACTTACATATGTTTGCGTTATGCATATGTAAGTCTAGCATGGTTTGTTCTTTATGTGTGCTTACAGTTTT
GTAAGGTGATGTAGTAAAGCATTGCAAAAGTTATTTGTATAAAGTGACGATACTGTGACAAACATGTTGG
TATATATATTACGATGTCGTCTTAAGTGTAAAAAGTAGGGCGTTCTCGGTATAATAACAAGTGGAGATAA
AAGAAACTATAATGAGTAATAGCTGTAGATAAAAGGAGAAGAAGAGATGAAGAAGGTTTTGGGTATTGCT
GTAATGGGAAGTATGCTCCTTCTAGCAGGGTGTAATGGAAATAAAGATACGAAAGAAACGAAAGAAAAGG
TAGAGCAATCTGCTGAACAAACAGAAGAGATGAAAGAATACCTTGCAGTACATGAAAAATACGATATAAA
AATGAATAAAGAAATTAATAAAGCACTGCAGTTATTTGAAGTGGCAAAAGAAAAGGGCGGTAAGGAAATA
ACGAATGCTACATATAAAGAAGATGTGCAAAAGGTAACGACGAGCATGTTAGAAGATATTGATCATATAC
GTAAAGAAATTCGTGTGCCGAAGTCGAAAGAGCAAGAACATGAAGTATATGTTGGTTTCTTGAATGAATC
GGAACAAGCGATGAAAAAATTACAGAAGTTAGCTAAAGAAGAAGATTCATCGTTGATTCGTGATATAGAA
ATTAATTTTGCAACAGCATCGACATACTATAAACGTTTTCAAGCAGAAACGAAAAAATAACCTTGCCTGT
GCAGGGTTATTTTTTCTTCTTGCCATCTCCGTCTTCATCCTCAGATACTAATATTTTCTGTTCTTCGTGA
AATTCGGAAATAGTTTGCCCGGTAATATTATCGAAAGGAGTATAAAAAGAAGTAATACGTTTCTTTTTAA
TAAAGAGTTTATAGGAGCCGATGATGACAAGTATAACGATTGTTAAGGGTGATCCTATAGTAGCAAGAAG
TAAGGGGTCCATCTTATAACTCCTTTAACATTATTTCTTTTTATTATAAGCCAAAAACCGTAATTTCGAT
AAATGAATTAAAAACTGATTTTTCTAAATTTATCCAATTTGATTGACTTTTCAATTTTTCAGAATTATAA
TTCGAAATATACAATTTGAACCAAATAATAATATAGCAATTTACTTATCCAGAGAGGTAGAGGGACTGGC
CCTATGACACCTCAGCAGCGGGTTCTGTAATAGGAACACCGTGCTAATTCCAGCAAGCAAGTCTTGAAAG
ATAAGTGATGGGCCTTTGTTTGTTAAGCCTTGATCTTATTTTTTAAGATCAAGGCTTTTTGTATTCTAAA
AAGAGAAAAGGGAGTAATGGAAAAAGTACGTTCATAAAACAAAGTAAATTCATGTGTTTAGGGGGTTATT
GAAGTGTATGTAATTAAAAAATTATCGGTTATGGTGTTCACACTATGGGTTATTACGACATTGACATTTC
TAATTATGCATATTATTCCGGGAGATCCATTTTCATCAGATGCAAAAATCTTTCCTGAAGAAGTGATCCA
AAACATGAGAGCGAAGTATCACCTTGATGAACCGTTATGGAATCAATATGTTGCTTATTTAGACGGTGTA
GTTCATTTTGATTTTGGTGAATCTGTTCAATCAACCGGGCAAGGTGTATCAGAAATTATAACAACTAGCT
TTGGTCCATCAGCAATTATTGGTCTACAAGCACTTGTTATTTCATTGTTAGTAGGAATTGCGGCAGGGAC
ATTTGCTGCTCTATATCATGGGAGAGTAATTGACTATAGTGTGAGTTTGCTCGCAATTTTAGGTATTTCT
ATTCCAAGTTTTATTTTAGCACCACTATTTATACAAGTATTCGCTATCCAATTTGAGTTTTTACCAGTAG
CCTCTTGGGGAACATTCGAACATACGGTATTGCCATCCTTTGCATTAGCGTTAGGGCCAATCGCAGTTAT
TACAAGGTTTGTTCGTTCTAATATGATCGAAGTACTGCAGAGTGATTATATTAAGCTAGCAAGAGCAAAA
GGTATACCAACTAAGAAGATTATTATAAGACACGCTCTTCGAAATGCGATTGTTCCAGTACTTACATTTG
TTGGACCGTTAATGGCTGGACTCTTAACAGGGACTTTCGTTATTGAAAAAATCTTTTCAATTCCTGGCCT
AGGAAAATATTTTGTAGATAGTATTTTTAACCGAGACTATCCGGTGATTATGGGAACAACGATTTTCTAT
AGTGCATTATTAATTGCTTGTATTTTCATTACAGATATTATTCATCGCATTGTTGATCCGCGTATTCGTT
CTATTACATAAGGAGGGGGGATATTTAAATGGGAGCTTATGAAATTAATGAACAGTTATTAACGAAAGAA
GAGAAAAAAGAATTAACGATAAATAAAAATCAGCAAACGATTAGCAGAAAGAAAGAAGTGTTTCGTAAGT
TTATATCGAATCCAATCGCAGTTTTAGGAACAGTGACGTTATTGCTAATTATTGTTTTCTCGCTTATTGG
CGAAAGTTTAACTTCATTTACTGCGAGTGAACAAGTAAAAGAGGCCACAAACTTACCACCTAGTAGTGAG
CATTGGTTCGGAACAGATGATTTGGGAAGAGATATATGGGCACGTACTTGGGCTGGCGGGAAAATTTCAT
TAACAGTTGGATTAGTGGCAGCTGCTCTTGATATAGGACTTGGTGTGCTAATTGGAGGATTTAGTGGATA
TGTGAGAGGGCGCAATCGCTTTGGGACATTAATTGATGAGTGGATTATACGAGGAATCGAAGTGTTATAC
GGTATCCCGTATTTATTGATTGTTATTTTATTATTAATTGTTATGAAACCAGGTCTTTTTACCATTATCA
TCGCCCTTGCATTAACAGGATGGATTGGTATGGCACGTCTCGTTAGGGCGCAAGTTTTATCTTTAAAACA
AAGAGAGTTTGTTATTGCAGCGGAGCGATTAGGTACATCACATATGAAAATTATATACGGGCATTTAATT
CCGAACTTAACAGGCATTATTATCGTAAATTTATCATTTACAATTCCAGCAGCTATTTTTTCAGAATCAT
TTTTAAGCTTTATAGGACTTGGAGTACAATCACCAGCGGCAAGTTGGGGGACGATGACGAATGATGCACT
TGGGACATTATTGAGTGGGGAATGGTGGCAGCTATTCTTCCCAGCAATCATGATTGCTCTCATTATGTTC
GCATTTAATGCAATTGGTGATGGTTTACAAGATGCAATTGATCCAAAAATCGTAAAACAGAATCGAAAGG
AGAAAAAGCATGGGACAGCTCTTATCTTTAGAAAACGTAACGTTAGCCGTTGAAAAAGAGAATAGTAAAC
AAGCAATTGTGAAGCATGTTTCCTTTTCTATTAGCGAAGGTGAAATAGTTGCGCTTGTAGGAGAAAGTGG
CTCAGGGAAAAGTGTTACAGCACAATCTATTATCGGCTTAAATCAAGAATCAATTCATATCGATGATGGA
AATATAGCTTTCCAAGCAAAGGAATTAACGAATTTACAAGAGTCAGAATGGAATCAAATTCGCGGAAAAG
ATATTTCCTTTATATTTCAAGATCCGCTTTCATCTTTAAACCCAACGATGAAGGTAGGCAAACAAATTAC
AGAAGTAGTTTTGCAACATGAGAAAAAATCGAAAAGAGAAGCGAAGGAAATTGCGATTAACTTGTTAAAA
GGTTTAGGGATACATGAAGCAGAGAAACGCTTTGAACAGTACCCACATCAATTAAGCGGAGGTATGAGGC
AGCGTATTTGTTTAGCAATTGCGTTTGCTTGTCATCCAAAGCTTGTAATTGCAGACGAGCCGACAACAGC
GTTAGATGTAACGATTCAGAAACAAATTATGGGGCTATTAAAAGAAAGAAAAGAAAAACAAAATACGAGT
ATTTTATTAATTACACATGATTTGGCACTTGTACGTGAAGTAGCTGATCGAGTAGTTGTTATGTACGGGG
GACGTGTCGTTGAAAAAGGAACGATAGAGGAAGTGATAGGTTCCCCTAAACATCCATACACAAAAAGCTT
ACTACAAGCAATTCCGAATATGGATGATTCTGAAAAGGTATTACGTGCTATAGAAGGAACGACACCTTCC
ATTGAAACATTAAATAGCTTTGGTTGTCCTTTTGTAAATCGTTGTCCAGTAGCGATAAAAGAATGTATTC
ATCGTTTTCCAGAGAGAACCACATATTCTAAGGAGCATAGTTCACATTGTTGGCAACATGTTCTAGAGCA
TAATAAAGCGAAATCAAAAGAGAAGGTGAATGCCTCATGACGACAGATTTAATTACTATAAAGCAAGTAA
AGAAAACGTATGGAAGTAAAAGTAAAGAAATCACAGCGTTAAAAGACATATCACTTTCTATTCCGAAAGG
AACAACACTTGGCATTATTGGTGAAAGTGGTTCAGGAAAAACAACACTTGGTAAGCTCATAGCTGGGATC
GAGAGCCCAACGTCTGGTGAAATTGATTATAACGGTCAAGTCGTTCACAAGTTGAAGGCAGCTCATAAAC
GTGATTTCTTACAGAAAGTACAGTTCATTTTTCAAGATTCCACAGCAGCATTAAATCCGCGCTGGAAAGT
ACGCGATAGCGTAACGGAAGGTTATATTTCATTCGGTTTAGGTGATAAAGGATTAAAGGATAAGGTAGCA
GGTGATGCGCTAGAACGTGTGGGATTAGATAGACGATATATCGATCGCTATCCGCACGAATTTAGCGGAG
GACAACGTCAACGAATTGCTATTGCAAGAGCGTTATTGTGTGAGCCAGAAGTATTGATTCTTGATGAACC
AATTTCAGCATTAGATGTTTCATTGCAAATTCAAATTGTACATCTGCTGCAAAAAATTCAAAAGGAACAA
GGCTATACATATTTATTTATCGCACATGATTTACCGATGGTTCACTATTTATGTGAAAAAGTAGCTGTCT
TATACAAAGGAGAACTTGTTGAATTTGGAAATACGGACGAAGTGTTCCGTAATCCACAACATTCTTATAC
AAAAACATTATTAGCATCAACACCAAAAATTTCGGGTTAAAGGAGAATGTAGGATGAAGAAGTTTTTACT
GTTTGTCATTATGACTGTTTTAGCAATTAATTCTGTCGCTTGCGGTAAGAAAGAGACGCAAAAGGCGAGT
GCTGGTAAGGGAGAAGGAGATCGATTAGTAACGAATATTAGTAGTGATCCATACACACTTGATTCTGCTA
TTGCAACAGATAGCACGTCAGGTTATATCATTGGGCAGTTGTTTTCAAGTTTATATACGCAAGATAGTGA
TGGGAAATATCAAAATGAATTAGCAGAGAAAGAAGAAGTAAATGCTGATGGAACTGAATATACAATCCAT
TTGAAGAAAGATATTAAATGGTCAGATGGTTCTCCTGTTACGGCAAATGATTTTGAATTTGCATGGAAGC
GATTATTAAATCCAAAAACGGGTTCTATGAATGCGACAGAAATGTATTTCATTAAAGGGGCAGAGGCATA
TAATACTGGAAAAGGTGAAGAGGGACAAGTTGGTATTCAAGTCGTTGATCCTCAAACATTAAAGGTAACT
CTTGAACATCCAGTTGCTTCTATTAAACAGAAATTAGCAAGCTCATTATTTATTCCATTAGCTAAAAAGT
CGATTGATGATAATAATAAATTAAAAACAGATCCAAAAGAGTTAATTACGAATGGACCATTCAAGTTAAA
AGAGTGGAAGCATAACCAGGCTATTACAGTACAAAAAAATAAAGAATACTACGATAAAAAGGTAACATTA
AAAGAAATTGAGTTTCGTATTATTCCAGACTCTAAAACAGCGTATCAATTATTTAAATCAAAAGAATTAG
ATTTACTAAGTGGTTTACCACAAGAGATGATTGAAAAAGAAAAAGGAAATAAAGAATATAAACGTGTTGC
AGGATTTTCATCTTATATTTATTCGTTTAACGTAGAAAAAGAGCCTTTCACAAATGCGAAAGTACGTAAA
GCATTCTCTTTAGCAGTTGATCGTAAGTTTATTGTTGAAAAACTGTATAAAAACAATGCACAAGAAGCAA
ATGCATTCGTTCCAGAAGGAGCAAAAACACAAAGTGGGCGTGATTTCCGTAAAGAAAAAGGTGGTTACGT
TAAATTTGATCCAGCAGAAGCGAAAAAATTATTAGAAGAAGGCATGAAAGAACAAGGCTGGTCTACATTA
CCTGAAGTAACATTAAAATTCACTACAGATACACAACATAAAAAAGTAGCAGAAGCAATGCAAGAAATGT
TTAAGAAAAATCTGGGCGTAGATATTAAATTAGAAAATAAAGAGTGGAAGAGTTACATCGACACATATAA
GCAAAGTGATTTCCAATTAGCATATATGGGATGGGGCGGTTCTCTATTAGACCCAATTACTAAATTAGAT
TTATATGCAGGTGATGGTCCAAACAATTATGCAAAATGGCATAATAAAGAATTTGATGCTTTAGTGAAGG
AAGCAGAAGTTGAACAAAATGAAGATAAGCGTTTTGACTTATTGCATAAAGCGGAAGATATTATGTTTAC
AGATTCACCATTAATCCCAATTATTTTCCCAAGTGCTTCATATCTACAAAAACCATCAGTATCTGGTGTT
CAGTTCATTATCGGTTCTAGTCCAGAACTAAGATACGCAAAAATTAAAAAATAAAGAAGTAGGCAATCGC
CTACTTCTTTATTTTATTTCTCTTTTGTATTCTTTTTTCGTTCCATCAGAGAAGACAACTTCTAAATCGA
ATTTTTGGTAGTCTTTATCAAGTTTGAACACGTTCGCTACTTGATCGATTACTTCTTGGTCAGGAGTATC
TTTATCAAATTTTAATTCTTGTAGAAGTGGGCTTAATTTTGTGATAGCCTCATCTCCTGTTAATTTTACA
TCTGCTTTATGATCTTCAATTTTTGCTTCCATTTTTTTATCAGCTGCTACATTTTTATAGTCTGCTTCGT
AGTCTTTCTTAGTATCTTGGTAGTCTGCCTTTAAATCGAATTCATTGAAATTTAGTTTTAAATCAGCAGG
GGCTTCATTCTTCGCCTCTTCTGTAGTCTTTTTATTAGAAGTCGTGTCTTCCTTTGCAGGAGCTTTACAT
CCTGTTAATGCAGGTACTAGCATAAGAGCTAATAAAACTGATAGTAAAATTCTCATTATAAATTCCTCCT
TATGTAAATTTGTTCTATACAAGTTTTTCCTAAAATCATGTAATTATGTATGTGTTGAAAATAAAATTTT
GACTTGTAGCTTCAAGGATTAATCCGCAATTTAAATCAAAAATGATTTGTATGTATATGGTAAATTGAAG
TTGTGAGGAGGTACTGAAATGCTTTCTAAAACGTATCAAACGATCGGTGAATTATTTCAAGTAACATATG
CAGCAAATGGCTATTATACAATAATATTCGGAGGAGTTAGTTTAGAGAGAAATATTATTTCATTATTAGT
TATTGTATTGGTTACACAATTAGTAGCAGTGAAGACTTTAGCTATAAAAGGAATGGTAAAGGGAAGAAGA
AGCTCTGTAGTTAAAGTTGTATAAAAGTAAAAAGGTATCCTTCGTAGGATACCTTTTTACTTTTGTTATT
TTGCAACTTCTGTCCATTTGTAGTTAAATTCACCGCCGAAGTCAGTCGTTACAAGTCCTTTAATGAAAGA
GCGTTGTAAGTAAGAACGACCTTGTTGGTATAAAGGAGCGACAGCGCCGTCTTGTAATAGAATTTTTTCA
GCTTGCTTCATTGCTTCAAAGCGTGCTTTTTCATCGCCAGCTAAATCTGTTTTCACTTTATGAATTAGCT
CATCGTACTCTTTGTTAGAGTATTTATCGAAGTTATAAGCACTATCTGTTGTAAATAAATCTAAGAATGT
AATTGGATCAGCGAAGTCAGGGCCCCAGCCGTCAATACCAATTTCATAGTCACCACTTAATAGTAGTTTC
AACTGTTGTTTACGTGGTTGTGGTTTTAAATTCACTGTTAATCCATCTAGGTTTTTTTCTAATTCACCTT
TTAAATATTCACCAGTCTTTTTAGCTAAAGCATTGTCACTTGTTAATAGTTCGATTGTTACTTTGTCAGT
ACCAAGTTCTTGTTTTGCTTTTTTCCAGTTTTCTTTCGCTGTTTTCACATCATCCTTGACTAGATTTCCA
TTTTCTTTACGGAAGTCATTGCCTTCTGGACTCTTTGCAAATTTCGCAGGAACCATTCCTTCAGCTGGAA
TAGCACCGTTATTTAAAATTGTTTCTACGTAAGCCTTTTTATTCATTGCGCCGTTAATAGCAAGGCGTGC
ATGTTGATTTTTTAATGTTTCATTTTTCTGATTTAGTCGTAAGAATTGAATGCCGACTTCAGCGCGTTCC
TTGAAGTTTGGATCGCTCTTATATTTATCAACAAACTCTGCAGTTAAAGCAACGCGATCAATTTGTCCTG
AATCATATAAGTTCACTTCTGTAGACTTATCTTTAACGACATTGAAGTTGATTTCTTCTAATTTTACCGT
TTTAGCATCCCAATAGTTAGGGTTTTTCTTCAATTGGAAACTTTGTTCGTGTTTCCAGTTATCTAATGTG
AAAGCACCGTTGTAAATTAAATGATTTGTTTCTAAACCGTATTTATCGCCCTGAGACTTTAAGTACTCTT
CATTAATTGGCAAGAATGTTGAGAATGTCGTTAAGCTTAAGAAGTAAGGAACAGGACGGTCTAGTTGTAC
TTCTAACTTTTTGTCATCAACAGCTTTGACCCCTAGTTGATCAATTGGTAATTGTTTTTGGTTTATTTGT
TTCGCATTCTGTACATCGAAGAATAAGAATGCGTATTCAGCTGCTGTATCAGGATTTACGGCACGTTGCC
AAGCAAAGACGAAGTCCTTTGCTGTAACAGGAGTACCGTTTGACCATTTTGAATCACGCAGATGGAATGT
ATATTTTGTTTTATCGGGACTAATGTCAACCGACTCAGCAACACCAGGAATCGGTTTATTATCTTCTCCC
ATTGTATATAAACCTTCAAAAACATTGCGCATTACATTCATGGATTCCCCATCCGTTGCTTTTGCAACAT
CCATTGTTGGAATTTCTGAAGCGAATGATAAGTTAATTGCTTGTTTATCAGGTACTTTATCGTTTGCTTT
CGCTCCGCCTGCATTATCTTTATTTCCCCCGCAAGCAGTTAGTAATAGACTTGCCCCTAAAACAGATGCA
ACAACAGGTACAACTTTTTTCTTCATTGTTCGTTCCTCCCTAAATGTGTTGTTCGTAACGTCATAATGTC
CCTGTCTTGAAGTAGCTATAGAAGGAGATAGAACCTATTATAAATATTTGTTTATAGGTAATCAGGTGTT
CTATATGTATATACATGTTGAGCTATAATCTATCGTTATATGTTTCAACTTAGTAGACATTATATTTTGA
TGGTGAAATATTTTGTTTCTTTGATTATTTAGAATATTAACACTGGAAAGAACTATATGTCAATAATAAA
AATAGAATGTTAATTTCTTGGAATAATATATTAAAAAAGTAAATTCTCTTGTGTGAGAGAACCTACTTTT
AATATATTTTGCTAAAAAAACAATTGGTGTGGGCTAATAATAAGTGGGGATGAAGAACCCCCGCTTATTA
CGGTTTTACTTTATTTTTCAATTTTTGCCCACTTGAAGTTTAATTGACCCGCAAAGTCTACTTGCACAAT
TCTTTTCACATAAGAACGTTCTAAATAAGATTCGCCTTTTTGGTAAAGAGGAGCGATAACAGAGTCTTTA
AATAATATTTTCTCGGATTCTAGTAATGCTTCCCAGCGAGCTTTTTCATCACCAGCTAAAGTTGTTTTCA
CTTTTGCTATTGTTTCGTCGAATTCCTTATTAGAGTAATGGTCTAAGTTATAAGGGTTATTCGTTGTAAA
TAGCTCAAGGAATGTAATTGGATCCGCAAAGTCAGGGCTCCAGCCGTCAATTCCGATTTCGTAGTCACCT
TTTAATAAAAGCGAAACTTGTTGCTTACGCGGTTGCGGTTTTATATTTACTGTTAATCCATCTAGATTCT
TTTCTAGTTGCCCTTTTAAGAATTCACCAGTTTTCTTATCAAGGTCAGCATCACTCGTTAATAATTCTAA
TGTTATCTTTTCAGAACCAAGCTCTTGTTTAGCTTTTTTCCATAATTCTTGTGCAGATTTTGTATCAACT
TTTGTTAAATCGCCGTTTGCAGTACGGAAGTCTTTTCCTTCAGGTCCTTTTGCAAAGTTTTTTGGAACGA
GACCAAATGTTGGTGTAGAGCCATCATTTAATAACGTATTTACAAAGGATTTTCTATCAATTGTTTGATC
AATTGCTTGGCGTGCAGAAACGTTTTGAAGTACTTTGTTTTGTTGATTCATACGTAAAAATTGTACGCCT
ACGTTTGGACGTTCTTTAAAGTTGGCATCTTTTTTATATTTATCAACGAAGTCAGATGTGAGTTTTATAC
GATCTAATTGTTTTGACTCGAATAAATTGACTTCTGTTGATTTTTCTTTTACGACGTTAAAATTGATTTC
TTCTAGTTTGACAGTATCTTTATCCCAATAGGTAGGGTTCTTCTTAAATTTAAAGCTTTGTTCGTGCTTC
CAATCGCTTAGTGTAAAAGCTCCATTGTACAAGATTGTATTATCTTCTAAAGCGTACTTATCACCTTGTG
CTTTAAAGAATTCCTCGTTAATTGGTAGAAATGTTGGGAACGCTGTTAAGCTAATAAAATACGGAACAGG
ACGTTCCAATTCTACCTCAAAAGTATGGTCATCAACTGCTTTTACACCAAGTTGGTCGGCTGGAAGTTCT
TTGTTATTAATTTTTGTTGCATTTTTAATATCAAAGAATAGAAATGCATATTCAGAGGCTGTTGCTGGAT
CTACGGCACGTTGCCAAGCGAACACAAAATCTTTCGCTGTAACAGGAGTGCCGTTTGACCATTTTGAATC
TCGCAAATGGAATGTGTATTTCGTTTTATCGCCACTTACTTCATGAGATTTTGCAACACCAGGAACAGGT
TTGTTACCTTCACCAAGATTATACAAACCTTCAAATACGTTTCTCATTACTTGACCAGAATCAGTATCTG
TAGCACGAGCCGTATCCATTGTTCGTATTTCAGTAGGTGAAGATAAGTTTAAAACCTGTTTACTAGGTGC
CTCGTCTTTTGCATTTGCTCCGCTTGCTTCGTTTTTATAACTACCGCAACCAGTTAATAAAATACTTACT
CCTACAACTGATGCAATACCGGGTACAAACTTCTTTTTCATTTGATTTTCCTCCTAAATAATTAAGTTTG
GATGATGATGAGGGAAATGAAAAATAAAAAATCCCTCTTTTCATATTGAGAAAGAGGGATTTTTACGTAC
AAGTTATGCACCCGTATATAAACGAAGTCCCTCATTCTATCTTTCAAGCATAAAGCTTGCAGGAAGTGGC
ACAGTATTCAAAATGAACCTGCTGCCGAGGTTTCAAAGGGCCAGTCCCTCCACCTCTCTTGATACAATGA
GTAAACGAATAAATTTTATTAATTTTTGTGTTTCTTTGATAATTCAAAATCTTACACCTTGAATAATGAA
GTGTCAACCAAATGAAATATAGTTTAAATTTTCAGTTTTCTTAAACAAAAAAACCACTGCATATGGCAGT
GGTTTTTCTACTAGAAGTTAAAGTTATCTGGATCTGGACCAACGCGACGATCTTCATTTAAAGCTTGAAT
TGCTTTCATATCATCAGCACTTAATTCAAAGTCGAAGATGTTTGCATTTTCAATAATGCGATGTTCTTTA
ATTGATTTAGGGATTGTTACAACTTCGTTTTGTAAATCCCAGCGTAAAATAATTTGCGCAGTTGATTTAT
TATATTTTGTCGCAATTTCTTGTAACGTTGGATTATCTAGTAGTTGTCCTTGCATTAATGGTGACCAAGC
TTCAAGCTGGATATTATGTTCTTTACAGAATGCATGTAGCTCTTCTTGTGCTAAACGTGGGTGATATTCC
ACTTGGTTGACCATTGGCTTAATTTCAGCAATTTCAAATACGTCTTGTAAGTGGTGAATGTGGAAATTAC
TCACACCGATAGCGCGAACACGGCCATCTTTATAAAGTTTTTCTAATGCTTTCCATGATTCAGTATATTT
CCCTTTTACAGGCCAATGTACTAAATATAAATCTAAATATTCTAGACCTAATTTCTCTAATGTAGTTTCA
AATGCTTGAAGTGTTGTTTCATATCCTTGATCGCTATTCCATACTTTTGAGGTAATAAATAATTCTTCAC
GTGAAACACCGGATTCACGAATCGCTTGTCCAACGCCTTCTTCATTTTGATAGATTGCTGCAGTATCGAT
GCTGCGGTAGCCATTTTTAATTGCTGCTTTTACAGAATCAATTACTTCTGAACCATCTTCTACTTTAAAA
ACACCTAAACCAAACCAAGGCATTTTTACACCGTTATGTAATGTTGTATAATCTTTTAAACTTGTTAAAA
TCATATTATTTCCCCCTAGCTTTTTTGTTTGTTGCTTCTACTGCTTTTTGAATTGCCTCTGAAAAATTAT
ATTCGTATAAAGTTTTGAGACCCTCAGCTGTGGAACCACCTGGCGTTGTTACTTGTTCGCGGAGGTTAGC
TGGATTTTGCGTTTGCTCGAGCATAGAAGCAGAGCCAGAAATCATTTGAATGACAAGATGTTTTGCGGTT
TCTTCATCGACTCCATAACTTTTTGTTGCTTCAATTAAGCTTTCAGCAAAGTAATAAAGGAAGGCTGGTG
CACTTCCAGTAACTGCAGTAAGCTGATGAACTTCTTCCTCAGTACAAAGTTGCGAAGTACCAATACCTCT
TAAAAGCAGTTGCAGGGTTTCTTGATGCATCTCGGTTACTGATTGTCCTATTGTATATAAGGAGATAGAC
TTTCCAATTTCAGCAGCTGTATTAGGCATAATCCAAGCAACAGGTGTGCCTTTTGGGAGTCTAGCTTCTA
AATAAGATGGTCCAATGCCAGCTGCTACTGTTACGACAAGTTGATTTGATATTAACGGAGATAGCTCAGC
TAATAATTCTTCATGAGCAGAAGGTGGCATTGCTAAAACAACCGTATCGACAGATGTAATATGCTGCTTC
CAATCCGTTGTAATAGACACATTATATCGCCTTTGTAATTGTTCTAACTTTTCTACGTTGCTTCGGTTAG
AGATGATAATTTCTTCGATGTATTCTTTGCTTGTTTTAAGTAATCCGGAAAATATAGCTTCTGCCATACG
ACCAGCACCAATAAATAAAATTCGATGTTTGTTAGGCATATCCTTTATTCCTTTCTAGTAGAGATATGTT
ATAAAAACGATATCATCTTTAAGAGAATTTTGTAAAAAGAAAAGACTTACCGTAGATGGAATGGATAATG
AGAAGGCGGAAATTCATGGTAAAGGAAAGGGCTATTCCTTATACTGGTAATAGGGAATTTATTACACATC
TAGGGAGAGATAAATATGGTTAGAAGTCCACTTTTTTTACTTGTTTCTAGTATTATTTGTGTATTAGTTG
GATTGTATATTCAATCGAGTTATATTGAAATTTTCGCATCAATTATGGGGATCATTAATGTTTGGTTATT
AGCGAGAGAAAAAGTATCCAACTTTTTATTTGGCATGATTACTGTTGCGGTATTTCTATACATTTTTATT
ACACAAGGTTTATATGCAATGGCAGTATTAGCCGCTTTTCAATTTATATTTAATGTATATGGTTGGTATT
ATTGGATTGCACAAAGTGGGGAGGGAGAAGTAAAAGCAACAGTTCGTTTAGATTTGAAAGGGTGGACTTT
TTATATAAGTTTTATTTTAGTTGCTTGGATTGGTTGGGGTTATTATCAAGTCCGTTATTTAGAGTCAACA
AGTCCATATTTAGACGCTTTAAATGCCGTATTGGGACTAGTGGCTCAATTTATGTTAAGTCGAAAAATAT
TAGAAAACTGGCATTTATGGATTTTATATAACGTAGTTAGCATTGTAATTTATATTTCTACTGGTTTATA
CGTCATGCTAATATTAGCTATTATTAATCTCTTTATATGTGTAGCTGGTTTGCTAGAGTGGAAGAGCAAT
TATAAGGGGCAAGAACATACAAATAATTATATCTAGAAAATAATTAGAATTAAAAAACCCCTGAAGTACA
TATGCTTCAGGGGTTTACTAATAGAATATAAGATTAAGCTTTTGTCATACCAAGTAATACAGCGCCGCCG
ATAATTAAAACACTACCTAGTGCAATAAAGATCAATTGACGTTTTGTTTTCTTTTCACCTAAGAATACAA
TCGCACCGAATGTTGAGATAACGATTCCAGTTTGAGATAATGGGAAGCTTGTTGCTACTCCAACACGTGG
TAATGAAAGAAGTAAGAATAAGTTTCCAGTTCCCCATAGTAAACCAGATAAAGCATTACGGATTGCATAT
TTGTTAAATGGTTTATGTTTAGATGTCAGTACAACCGCACCAACAAACATACCAACTGCTTGTGGTAAAA
TAGCAGACCAACCATCGATATTATACCAACGAATAATAATTACATATACAAGATAGCCGAAAGTAGAAAC
AATTAAAGTAAGAAGTCCTTTTTTCAATTGTCCTGGTGGCTGAGCATTTTCTTTATCATCTAGTGATGTG
AATACAACACCAACTACGATTAATAGGATTGCAATCGTTCCCAGAATAATCGTTGTAGTAGTAGTCCACT
CACGGAAAGCGATAACCCCAAAGATAGAAGTTGCAACAAGTTGCATACCAGTAGAAATTGTTACGGTAGT
TGAAACACCTAGTTTTTCAACTGTTTTTAATTGGTTTACTTGTCCTAAAGCCCAGAATAAACCTGAAATA
AACCCAACAATTAAGACTGTCATTGTTAAAGCTGGTTGAGTAAATACATACATAATTGTTGCGAAGAATA
GAGCACCGATTGTCATACCTACCGTTTGGCTATATGCACCACCGCCCATTTTTACGCTTACTAATAAGAT
GTTTCCCCATGCAATTGCAGGAAGAAGCGCTAATAAAATGTCCATTACAAGACTCCCTTCGGTTTGCTAT
ACCAATATAGTTACATATCGTTCTAACGATCGGTAATGCCCCACTAATAGAGTAGAAGATTACCGATCGC
TAAAACAGGATGAAGAATTCACGATATAAATGCGTTTTCATTTCTTCATTTTTTGAAACACCTCCATATA
ATAACAGGAAATTGCCTATTTTAGAAAGTGAATTCAAATAAAATGTATATTTAAATAAGAGGTAAAATTC
AGTTATTTCCCGGTGGTATATTTTATTTCCTAAGAAATAAAGAAGCAGCTTCCAAAAAAGCTGCTTTAAG
GGTTAGTAATTCTTTTGTTAATAAGCTGAATACATAGCAGAAATAGGAGTGACATACTAATAGTGATAAC
CACAAGTGTCCAGGCGAGTTGCATATTACTTGCGTCAATGGCCATGTAAATTGCAGTCGGGATTGTCTGT
GTTTTACCAGGGATATTCCCGGCAAACATGAGTGTAGCACCAAACTCACCGAGCGCGCGGACAAAGCTCA
AAATCATCCCGCTTAGTAATGCAGGAAATGCGAGCGGAAGTGTAACGTGCAGAAAAACTTGATATTCACT
TGCGCCAAGGTCACGAGCACTTTCTTCAATTTGTACATTTGCGATAGAAAATCCCGTTTTCGCTGATTGG
TACATAAGTGGAAATGCAACAACTGTAGAAGCGATGATTGCAGCGGTAGATGTGAACATAATAGACTGCT
GAAATAATGATTCAACCCACCTTCCGATCGGGCTGTTGTTTCCAAAGATGATAATGAGAAAGAAGCCGAT
AACAGTTGGTGGAAGTACCATTGGTAATAAAAATATGGTTTCTAATAGTACTTTATATCGCCATGAGGAG
CGAGCTAGTGCTCGTCCGACAATCGTCCCTAAAATTGTAACGAGAATAGTGGCACACGCAGCTACTCTTA
AAGATAGAAAGACAGGCGATATAATAGCATCAATGCTCATAGTAATTACGACAGGACTGTAAATCCATAT
TTCTTAAAGGTAGATTGTGCATCTTTTGACTGCAAATACTCATAAAATGAATTCGCCTCTTTCTTATGTT
TAGATTCTTTTATAACACCTAAAGGATAGTGGATTGGCTCATGAGAAGTAGCTGCTGCTGTCTCACCAAT
CTTTACTTTATCTGAAATGAGAGCATCTGTTTTGTATACGATACCAGCATCGACATTCCCTGTTTCTACA
TATGTTAACACTTGGCGAACATCTTTTGTAAATACGACTTTATTTTGAACATCATTCCAAAGGTTTTCGT
GTGTTAGAGAGGCCTTTGCATATTTGCCAGCAGGTACAGATTCAGGTGTACCAAGTGCGATTTTTTTGAT
TTTCTCATCTTTTAAATCTTGAAATTTTGTAAGAGAACTATCTTTAGGGATGACTAGAACTAGTTCATTT
CCAAGAAGATTTTTCCCTTCTTTTTCATTAATGAATCCTTTTTTTACAAGGATTTGGAATTTATCTTCTG
CAGCAGAGAAGAATAAATCAGCAGGTGCACCTTGTTCAATTTGTTGTTGAAGTGCTCCAGAAGCACCGAA
GTTAAAAGAAAGTTTAATATTTGGTTCTTTTTCTTTATATTGTTTTTCAATTTCTTTTAATGCATCTTGT
AAGCTTGCAGCAGCTGAGATAGTAAGTTCAACTGCTTTTCCTTCTTTAGCAGTTGATTTCTCTTTCTTAT
CTCCGTTTGTACATGCAACACTAAATATAAGAAGAAAAGAAAGTATAAGTGCCCCAATCGAACGTAATGT
AAATTTATTCATAAAAAAATCCCCTTTCGTTTTGACACATCTAATTATAACTAATTATAACTAAATATAA
CTAGTTATAATTGAATATAATTTGAACATATATCTATTTTTAAAAAATAGGAGAAATATTCTTTTCTTTG
TTACAATGAAAGAAGAAAGTGAGGAATCGTCTATGGATCATCATTCCTACACAACGGAAGAAGTAGCAAA
GCGATTAAAAGTATCAAAATTAACTGTATACGACTTAATTAAAAAAGGAGAACTTCCTTCTTATAGAGTT
GGTAGACAGATGCGCATTGATGCAGCAGATTTAGATCAATATATAAAACAAATGAAAACAGGAAAGGTAC
AAGTTACTCCTGTAAAAAACGATGGTAGTAGTATCTTGAACACGTGTATTATTAGTGGTCAAGAACTAAC
GTTAGATATGTTAGCTAAACGTATAGAAAATCGTTTGCCAAGTTCTAATGTTTTAAGAGCGTATCAAGGT
AGCTTAACGAGTTTAGTGAAAATGTATCAAGGAGAAGGAAGTATTGTTAGTTTGCATTTGTTTGATGGTG
AAACGGGTACATATAATATTCCTTACGTAAAACGTATTTTAGTAGGACAGCCATGTATTATGATTAATTT
ATTGTCCAGAAATGTAGGGTTTTATGTTCAAAAAGGAAATCCGAAGAAAATAAAGATATGGGCTGACATA
TCCGGGTCCACTATAAAGTTTGTGAATCGAGAAAAGGGTTCTGGTATTAGAGTGTTAGTGGATGAACAAT
TACGAATCCAAAAATTAAATAAAGCTGATATTAGTGGATATGAATGGGAAGAATCGAATCATCTTGGTGT
TGCCACGCGAGTTGCAAATGGAAAAGCTGATGTAGGAGTAGGTTCAGAAAAGTTTTCGCAAATTGTAAAT
GTGGACTTTATTCCAATCATGAAAGAACAGTATGATTTAGTAATTTTGAAGAATAAAGAAAATGAAGAGT
TGATTGAAGTCGTGAAAGACATTTTGCAATCGGAAGAATTTCATAATGAATTAAATGCGATTGGCGGATA
TGATATTACGAAAACGGGTCAAATTATATATGAAACAAACTAAAAAGCTGCTTGTCTATAAGACGAGCAG
CTTTTTCTATATATAAAGGGGTTTGGGGAAACAAAGTGTTAAACAAGACCTTGAGCAAGTGTATAAGTGA
AAGCCGTAAGAAGAGTAGCTCCACTTGCAAGTCCGATAAAGTCCGATTTGTTGAAAGTAATGTTGTTCAT
TATAATCTCTCCTTATTTGTTTAATGTAGTTGCAACAGCTTTTGCATCGACAAGTGCGGATAGCACCATG
CCCATTGTATTTAAAAATTTATTTGATTTCATATTGTTCATCATGCGTATCCGCTCCTTTTCGAATTGTT
GTTGCCCTGCTTATGTCTTAATTATAGGGAATATGGCTACTTGCAACTATCGAATTAGCTTACGAAAGAC
TTACACTTTTGTAAGAAAAAAAGACATTCATGTAAGAATGTCTTTCACAGCATATTGATATGATGATGTT
CTTCAATTGTTTTTAAAAAACTACGCATTGAATTCGTCATATAGCTATCTTTGCGGCGTATGAAAACCGT
TGAAATACTGCCGTATTTTTCAGGAATTGCATGACAATGCACCTTACCTGCTTTAGAAAGATGATGGACA
GCAGACTGTGGTACGAGTGTAATTCCGAGGCCGAGTGCAACGCTGTTTAATATTGTCTCTAATATATTGA
ATTCCATAATTCTTTTTGGTAGCAAACCTTCGTCTTTAAGCCAACGTTCTAGTTTGGAACGGTATCCGCA
TCCTTGGTTAAAAACGAGTAGAGGCGTTGTTGTAAATTCTTCTATATGAAAGGCTTTATTTTGTGTTATA
AGCATTAATTTCTCTGTACTAACATCGTATTGTTCGATTAGTGGATGTTTAATAGGACCTGATATAAAGG
CGCCATCTAATTGATGATCAAGTACTTCTCTAATTAATTCTTCTGTTAGACCCGCTTGTAATGATAAATC
GACATTCGGATAGCTTTTATAGTAAGAAGATAAAATGGTAGGTAATGTACTTACTGTTTCTACTGTACCG
ATTTTTAATATACCGGAGGGTGTTTCACTATCTAAAAATACTTGTTTTAGTTCGTCGACATCTTGCAAAA
TTTTATTAACATAAACGAGCATTTTTCTTCCTTCAGCTGTTAAAGTCATGCCTCGTTTATGGCGGTAAAA
GAGTGCGGTTTTTAATTCGTTTTCTAGTTGTTTAATACGTGCAGTTACATTTGATTGTACATAATTTAAT
TCCTTTGCTGCGCTACTTACACTACCCTGGTCGGCAACGCTTTTAAAGATTTGTAAGTCTCGTAATTCCA
TTTTGTAATCCCCCTTGATGTTAACTATCATTATAAATGATAGTTAACATCATTTTGAATCATTTTACGT
GATATATTTTTTCTTTTACAATTCTCTTTGTGCAAATAGAAAGAAACGGGGGATTGCGGTGAGAAGAGGT
CAAATGATAATAGGGGCTTTAGCGTGTTTAATTGCGAGTATGTCATGGGGAGCGATGTTTCCAGTTGCTG
ATCATGCACTAGAATACATAGATCCATTTTATTTTTCGCTTATTCGTTATGGAGCAGTGGCGATAATGCT
GATTGTATTGTTGTTAATGAAAGAAGGAAAACAGGCATTTCGTTTAGAGGGAAGAGGAAAGGTACTCGTC
TTTTTTGGAACGATGGCATTTACAGTATATAATGTCCTCATATTTTTAGGGCAAATGTTAATGGGTAAGT
CGGGGGTAATGGTAGCTTCCATTATGGAATCACTTATGCCGATGATTTCTATTTGTATTTTATGGGGATA
TAAGCATATAAAACCGAAGAAGTATATGATAACGAGTATGGTTATTGCTTTTGTAGGAGCTGTGTTTGTT
ATTACAAAAGGTGACATGAGTTTCTTTGTAACATTGAAAGATAATATGTTCCCATTAGCATTTATATTTA
TTGGTGTTGTAGGCTGGGTTATTTATACGATGGGTGGTCAAACGTGTAGTGATTGGTCAACATTACGTTA
TTCTACGTTGACGTGTGTATTCGGTACGACTGTTACAGGAATTATAACGGTAATTATAACGTCGCTTGGA
TATGTTTCAGTTCCTAGTATGGGAACGATTTCTATTGTGAAGTATGATTTGTTATTTATGATGACATTGC
CAGGTATTGTAGCGCTACTTGCTTGGAACTATGGTGTGAAAATTTTATCATCCATTAATGGGATTTTATT
TATTAATTTTGTACCAATTACGACTTTAGTTATTATGATGATGCAAGGGTATCAGATCACAATGTTTGAT
ATTATAGGGACTGTACTTGTTATTGCAGCGCTTATTCGCAATAACGTTTGTCAGAGAAAAGAAGAAAATA
TAAATAAGAGAGTTTTACAAGAAGAGCAATTACGTCAAGCTGTTTAATAGGCAAATGGAGGATTTCACAT
GTTAGAAAGTTTATTGTTTTTCTTCGCCGTCGGAGTTGCCTGTGAGCTTGCAGCAATTAATCGAAATGGT
CGTAAAAAGATAAAACAACAAGCTGAGCTGATACAGCTTTTAAAAGAATTGAAAGAAAGAAAAAATTAAA
AAGACGACCGGGCATAGACGGTCGTCTTTTTCTATATAAAGGGGAAAGGGGACACAAAGTTATACAAGCG
TAGCAGCGTAAATGAAAGCAGTAAGAAGAAGAGAGCGGCTAGCTAATCCTAAAAAATCTAATTTGTTAAA
AGCAATGTTATTCATAATACATTCTCCTTACTTGTTTAATGTAGAAGCAACAGCTTTTGCATCGAAAAGA
GCCGATAATACCATGCCCATTGTATGTAAGAAATTGTTCGTTTTCATTTTGTTCATCATATTGATCCACT
CCTTTTCGAATAATTGTTGCCCTGTTTCTGACTTAATTGTATGAAATATAGTAAGAAGTAACTATCGAAT
TAGCTTACAAGAAAATTACACTTTTGTAAGAATTGAAATTTAACAATTCACCCTTAATTTTATTACCAAC
TCCTAAAACTTAGTGTTATAATTATTATAAGAATATGATTATACTTCGGATGTTTAGAAAGGAACGAAAT
AAATGTATAAACCAATTACATTTTTGTTGAAATATATATTTAAAACAGCTGGGAAAGTAGAAGTGCAAGG
AAGAGAAAAGCTACCAGAAGGTGGTCCGTATGTTGTTGCATGTACACATACAAGTTTTATGGATGTATTA
ATGTTAGCTACAGGGATGTATCCAACTCAAATTCATTACATGGCCAAAAAAGAATTATTTGAAGGGAAAT
TCAAAAATTGGTTCTTTAAAAATGTAAATGCATTCCCTGTAGATCGTGCGAATCCAGGACCAAGTACACT
TAAAATTCCATCACGTTTATTAAAAGAAGGAAAGGTAGTAGGGATTTTTCCGAGTGGAACAAGATCAGCG
GAAGATGTTTCATTAAAAGCGGGTGCTGTGACAATTGCGATGCGTTCTAATGTTCCGTTAGTACCAGCAG
CTTATGTTGGTCCATCAAGTGTAAAAGAATTAATAAAGGGGAAAAAGGCACAATTGATTTTTGGAGATCC
AATTCAAATTGAGGCTGGAGAACAAATAGATCGAAAAACCGCTATGAAAATGATGACAGATCAATTAAAT
GAGAAGTTTGAGGAGTTAAAAGAAGCTTTGCAACCAAATCAAAAATAAGAAAAGACGACCGGGCATAGAC
GGTCGTCTTTTCTATTACTATTTATAATAAAGAGGAAAGGGGACACAAAGTTATACAAGCGTAGCGGCGT
AAATAAAAGCAGTAAGAAGAAGCGAGCCACTAGCTAGTCCTAAAAAATCTAATTTGTTAAAAGTGATGTT
ATTCATAATATATTCTCCTTACTTGTTTAATGTAGAAGCAACAGCTTTTGCGTCGATAAGAGCGGAAAAT
ACCATGCCCATTGTATTTAAGAAATTGTTCGTTTTCATTTTGTTCATCATATTAATCCGCTCCTTTTCGA
ATAGTTGTTACCCTGTTTCTGACTCAATTGTATGAAATGTTGCGGAAAGTAACTATCGAATTAGCTTACA
GAAAAATTACACTTTTGTAAGAGAAACGAATGAAAGTGTAATGATAAGAAGATTTGACATATGTTCATGA
GATTCATTAAGTTAAAGGTAGAGGTGAGTGTATGGCTAATATTAAAGATATTGCAAAGATGGCGGGAGTT
TCAGTTACGACTGTTTCGAGAGTGTTGAATGATCACCCATATGTAAGTGAAGAAAAAAGGAAAGCGGTTA
TAGAGATAGTTGAGAAATTGAATTACTCGCAAAACGCAAATGCTGTTCATTTATCAAAAGGAAAAACGAA
TATTGTTGGTGTGATTTTACCGTATATTAATCATCCGTGTTTTGATGCGATGGTGAGCGGAATGATGGAG
ACTGCGTTAGCGCATAATTACAGGGTGCTACTTTGCCAAACGAATTATAATAAAAAAGAAGAAATGAAAA
GTTTACATATGTTAAAAACAAAACAATTGGATGGTCTTATTATTTGTTCACGTGCAAATGATTGGGAAAC
GATAGAACCGTATGCTTCTTACGGCGCAATAATTGCGTGTGAAGACAATGATATTTCAAACATCTCAAGT
GTATATACGAATCATTCAGCGGCCTTTCAATTAGGAATGGATTATTTGATTGAGAAAGGTTATAAAAAAA
TTGGTTATTGTACGGGAAGAAAATTAGGGCCGAGTAGTCAAAAGCGTTTTGATGTTTATAAACAGCAATT
GCAATCTATAGACGAAGAGGTTAATGAAGAATGGATTTTTACAGAATGTTTTACACTAGAAGATGGTGTA
AAAGTGGCTCATAAGTTAAAAGAGATGCAGGATCTTCCTGAAGCATTAATAGTAGCAGGTGATGAAGTTG
CGATTGGGGTTATGACAGAGGTTGAAAAATTAGGGATTCAAGTTCCTGAGGATTTAGCGATTATTGGCTT
TGATAATCAACCTATCTCGCAAGTGTTACAATTGACAACTATTGATCAAAATTTAAAGGAGATAGGGAAA
ACTGCTTTTGAAATGTTGCATAGAAAAGTGAATGACGAGAGTTCTGAACAAGAAAAGCTGGAAATTCCAT
ACGAACTTGTGGAACGCTCTACAGTTTAATCGTAATCCGTTATGTGTATAATCGCATAACGGATTATTTT
TTTGAAATATCTTTGACAGGAAACGCGTTTCATACTTTATAAAGGAGTTAAACCGGTCTGTAATAATCCA
TGGATTCTTTTCAAGTGTTAATGCAGTGAATAGAATTTGGAGGAATATGCATGAATGAACTTTTATCGAG
TATGAAAAAGTATGTAGATGATGATGAAAAGATTCTGGCTTTTGTGGTAGGGATATTTGAGAAGGATAAT
TTTATATTATCGTATCAACATGGGGTTTTTGTTGCCACTACTAGACGTCTCCTTTTTTACGGGAAATTTC
CGTACTATTCTTCAACATTTAAAGAGTATTCATATTTGCATATAGATAGCATAGATTTTCATCCGTATTT
TGAATTTACTTGTAGTCATGAAACCATTCGCGCTAAGTATATTCAGAAAGGGAATGTGGAGCGATTTGTC
CGTGCAGTTAGAGCAAATATGAATAATTAATCAACCCTCTGTTTAAACATAATATTTCAATTTTTAAGAG
GGGAAATGCGGAATAAAAACCACTTCTAAACCTCTAGGAGATAGTGATACAATGTCAAATGGGGGGAGGG
TATGAACTATGGTTAATCAACGTATAAAGGAAATAACACTAATTACAATTGGTTCATTATTATTCGCAAT
TGGTATTAATTACTTTGCAATTCCAAACCGTTTATCGGAAGGTGGAATTATTGGTTTAACGGTTGTTACG
TACTACTTATTTGATTGGTCACCAGGAATTGTGAACTTTGCTATAAATGCAATTTTACTAGCTGTTGGTT
ATAAATTTTTTGATAAGAAAACAATGATTTATACAATTTTAGGGATTGTAGAAACATCTTTGTTTTTATA
CGTTACAGAACATATTGAGTATCATGTAAATAGTGATACATTATTAGCAGCTTTATTTGCTGGTTTATTT
GTGGGTATTGGATTAGGCTGTATGTTCAAAGCCGGAGGTACATCGGGAGGATCAGCAATTTTAGCTCAGT
TAGCAAATCAATATTTAGGTTGGAGTGTAGGGAAAGGCGTACTAATTATTGATATTGTTGTAATTGCTGG
TTCTGTATTTATAATAGGGCAAGAAAAGGCAATGTATACACTTGTGGCTGTGTTCATTGGAGCGAAGGTG
ATTGATTTCATTGTAGAAGGAATGGACACAAAAACGGCTGTTACGATTATTTCGAATCAACCAGATTTAA
TTCGTGAAGCTATTACGAAAAATATGACACGCGGTGTTACTGTATTAGAAGGGCGCGGCGGATATACTGG
TAAAAATAAAGAAGTTTTATATGTTGTTATTAATAAACAAGAGCTTGTTAAGTTAAAACAAGTTATTAGC
CGGGTAGATGAAGATGCTTTCGTTGTTATACATGATGTACGTGATGTACTTGGCGGTGGCTTTAAAGCAA
GCTAAAAGGTGAACGAGTAAATTCGTTCACCTTTTTTAATTCTTACAAAAATGTAAGTGTAATGTAATGA
GATTCAATAGTAGATTTTATTCCCCCTTTTTAAAATGGATGTATATATATCCTGCAGAGGAGGAATGTTT
ATTATGAAGAAAAAAATGATCACTACTATAATAGCGATGATAGTGATAGTAGTAATGTTACTGCCTACGA
AACTTGGACCGGTTATCGATAAATATAATCCACTGTATAAGACGAAAGAATACTATACGGTTGTGAATAC
AATTGGTCAGCATATCGGTGATGAGTGGTATGAATATGAATTTATTGCATTCGATGAACGTGGTAGAGAG
CAGAAAATAAAGAAAACGGTTAAGCATATGTTAAAGAGAGATGAAGCATTAAAGGTTTTTGCAAAAGGGC
GTTACGGTGAGTCCATTGAAGAGATTGAGGTTGCAAATATTCCTATAAATGCGAAGAGTAAACTTTTAAC
GGTGAGATAGCGAAATATACCCCCAGCTATTTTTTGTCGAAAATAAAAATACTGGGTAAGGGTATTTTTA
AGGTTAACAAAAAAGCCTTAGTCCATATAGACTAAGGCTTTTTTGTTATATAAAGGGGAAGGGGGTACAT
TGTAGTAGCATGGGTGAAAGCTATAAGAAGAGTAGCTACTAGCAATGTAATTTGGTTATGTGATTGTTCT
TCTTATTTGGCTTACTTTCTAACTTTATTGTACGAAATATAAGTAAGGAGAACTATCGAATTACATTACA
CATAACTTACAAACATGTAAGCCTTCTGTAATGTAATTCGATAGTTAAAAGATAGTAATTTTCATATAGT
GTAACTAGAAAGTCTCAATGTATTACTTTCTGTTTGTAATGAAGAATGAAAAACCAACTAATTTTTAATA
ATCCTCATCTGAATAAAGATGGGGATCTTTTTTAAACCTTACAACATTGTAAGGTTTACGTAAGTTAATT
CGATAGTAAATTTGTCATATTTTTTGCATAATAGATACAGATAGAAAAATAATTAGGGATCTAGTAAGAA
GGGAGAAAAATGGGATGCGTAAAGAAGAAGTAGTGAAGTTACCAATTAAAGATTTCTGTAGCTACTTTAC
TGTTGCCGTAGTGTGTATTGGATTATTTGATATCATAACAAACTTAATTGTTAAATAATATAGATGCTAA
AACAAGAAAGGAAGTCCTTTCTTGTTTTTTTTATGGGGGCATAAAGATGAAATGGATTGATAGTCATATA
CATGTTGATCAATATAAGGATGAAGAGAAGAGCAGATTACTAAAAGAGGTGGAAAATAGTAAAGAAATAA
AGGGGCTTATTGCGGTATCTATGAATTATCAATCTTGTAAGGAAACGTTATCTTTAGCGAAGAAGTATCC
CTTTATATATCCAGCGATAGGGTTTCATCCAGAGCAACAGATTCATAAAGAAGAGTGTGAACAGATTTAT
CAACTTATTGAACAGAACGCAGAGGAAATTGTTGCGATTGGTGAAGTAGGTTTGCCCTATTATTTGAGAA
AAGAAGATGAAAGAATTGCTGCAGATCCATACATAGCTGTATTGAAAAAATTTATAGAACTAGCTAGTAA
GTATAATTTGCCGATTGTATTACACGCAGTTTATAAAGATGCTGACATTGTATGTGATTTGCTAGAGAAA
TATAAAGTTTCACGTGCACACTTCCATTGGTTTAAAGGAAGCGATGAAACAATGAAACGGATGATGAGAA
ATGGTTATTATATTTCGATTACACCGGATGTTTTACATAAGGAGAAGATTAGAAAAATCGTTTCGTATTA
TCCGCTTGAATATATGATGGTAGAAACAGATGGACCGTGGGAATTTCAAGAGGGTGTTATAACGCATCCA
AGAATGATTCGAGAGGTATTAAAGGAAATTAGTTCTATAAAAAACATATCCATTGATAAGGTTGCAGAAA
CAATATATGAAAATACAAGTCGATTTTATTTGAAAGGATAGGAGAATTATAGTTTTAATCATGTAACGGA
AAAAGGAGAAGTTAAATTTATTTATGAAAATGATCAATGGGTTGTTAATAATATGCCACGTTTTGATATA
GGATAAAAAAACCACCAAGCATTCTGCTTGGTGGTTTTGTATTAGGATTCTAATTTTTTCGCACGTCTTA
ATAATAATAGAAAGACGATGATAATGAACCCAAGTACAAGGAAAAATCCATATTGTTTTATGTAATCGAT
TACGTCATTTGCTCTTGTTGGTTTTTCAACGTGAATGCCGTCTTTATTCGTAGTAATATGAATATCTTTC
ATTTTTACTTCGTTCGTTTCCTTTTGTAAATCAATCCATTCTATGTTTGGAATGCTTTCTAGATTCTTTA
ATACTTCTTTTAATGGTTTCACACCTAAGTAAGGATGATAGAATGCACCGATAACTCCATCGGATAATTT
AGAAACAGATACAGCACGTTCTTTCATTTTAGCAATAGACTGTGGCTTATCTTCTTCAATAAATCCAACT
GTTTCAGGCAATAGTTTCATTCCATGTAAAAATGATGGAGTACTTGTATAATATGGTGAGTGCATGGACT
TCCAAGTTGTATCATTTAACTGTAGTTGTCCTACATAAGTTGAAAAGTATCTTGATAATATTTCATATCC
TTTTTGAGACATCGTGTAATGAGGTGCTTCAAAGGCAACGGGGTATAGTTTGGCATCTACAAGTTCCTTA
ATGCCTTTTTCGATATGATCTTTCGTATATTTTTCTTCAAACTCTTCCCCTTTTTTTACATATTGGTTAT
ATGCCTCTACATTTGGAAAGTCATCTTTTGTCTTCGGTTTTTCATGTTTCGGTTGGCGAATTGGTTGATC
TGTTTTTACATCCCAAAATTCAAAGCCCTCACCTGTTTCACTGTCATAAAATTGATGAGTATAACCATGC
ATAATAATTGCCGCACCATCATCTTGCATAGAGCGTAAAAGATCAACTAGTTCTGGTTTATCTTCTAAAT
GTATTATATTTCCTGTATCTGGATCTTTATATACCGGAATAACAGTAATCATATAAGGGATCTTTTTCTC
TTTTAGTAACTGAGCAATTTCTTTTAATTGATTTATATCCGCTGCTGGGTGAACATCCTCAAGACGTAAA
TAAGCTTCAACTTTATTTGTCGTTGGTTTTTGGTCAAAATAAGAAAATAATATTTCACCGACGTAATGAG
ACATCCAGTCAAAGAGATTAGGTGTTGCAACATAATAAGATGTTTCATGCTGAACGATTAGTGGATTAGT
GTTATTTGAGCTTAAAGCGTTAGCAAGCACAGTTCCATTTGTATCAAACGATTGAATTAATCGTTCCTCT
TCTAAGATGTTTTTTAGCTTCTTGTCTGGATATTCAATTTTATTAACTCGTATATCGTCGCTCTTCAATG
TAATGAAAGAAAAACGGTTAGATAATTGTTCAACATTTTGTCCTAACACTAATACAGGGCCGGAGAAGTT
TTCTAGAAATTGTTTCGTTTCATCAGAAAACGCTTCTTTTTTTTCACCGATATAAACAATATGTGTATAG
GAGGATACGTTATTAATTGAAGTTGCTTCTTTTAAGTTTTTTACGGTTATATCATTTGTAAAATGTCCTA
ATTGAGTATTAAGGATTTGGACATTATTTGAAACTTTATCGTCTTGTGTACTATACAAAACAAGTACTTT
TGGTTTTGATGATGTTTGTGCAGAGGTGTAGGTAGGGATGAGTAGTAAAATACTGAACAAGAGTGTTAGG
CATTTTTTCATTTTGTATGCTCCTATTCTATATATAGAGTTCAGTTTACAATTATATACAATAAATGCGT
TATAGTCTATGAAAGTTACATTTTTGCACGTATTTACCAGCTGTTTTTTCACAAAATCGGTCTAAAGCAT
GATGATAATATGTATAGTTATTTGCTATGATAAAAGAGTAATAGAATGTAGGTAATTGTAAAGGGAAGGC
TGAAAGGGGACAAATTTCAGCGGAGAAAGAGGTAGAGGTAGTGAAGAAATTCTTTGTAGGATTTTTAGTT
GTTCTTGGAGTATATTTATATTTCCAAGGAAAGTCTGAAGGAATGGATAAACTAGTGAATGGAACAAGCT
ATGTTGATTCAGAAGAAGCAAAACAGGTGAAACAAATCATTATAGAGGAAGCGAAGAAAGTAAATCTTCC
GGAATGGATACCTCTTGCAATTGCTGAGCATGAAAGTCGATTAAATCCAAGGAGTGTTGGAGATAATGGA
ACTTCATTCGGATTGTTTCAACTGCACCGCGGCGGCGGGCTTGCACCAGAACATTTAACTGATGATGAGC
TAAAAGATCCACGTACAAATGCACAAATTGCAATGCCGCATTTGATGAAAGGATATAAGCGCGGGGTGCA
AAAAGGTTTGACTGATTTTGCATTACTGAAATATATAGCTAATACATCTGGGTGGCCAGGGAATTTAGGG
CCGGAGTGGACGGATAATAACATGAAGTATAACATCGGATTAGAAGATGTGTACTATCGAAATAAAGGTG
TAATAAAAGAGTAGGTTTTGATACCTACTCTATTTTTTTTGATAATCGTGTCATTTTGTGAAATACTCCG
CTAGTTGTATTTTTACGTCTTCTAGTTTTGTAGAAACTTGAGGTATTTTATATCCTACATACAGCGGTGA
AACGACAAACCTAGGAACAACTTTACAAATAATTTTTCCATTTAAGTAATAGAAGAATAAGTTATAACTA
CTGCATCCTTTATGAAAATCTGTCAGTATGTAACGTACAGTTTGCTGAATGTAATTTGCCATTTCATCTA
TATATGAAATATTATCAATGATTATATTGAATTCAGTGAAGCCAATAATGGGACGCTCTGAAATGTTAAG
CTCAATGCGTTCGTTTTTTTGAACAATTACCCCTTGGAAATTTTCTTCTTCAATATTTTCAAGATAATCT
ACATATTTCATTCCGATAATTTGCATGTGTGCATGATGCAAACTTCCACCTGAAAATGGGCCGTGATTTT
TGTATAAAATCACAGACGCGAACTCTTCTTTCTTCTGTAAGTGTAACCAATGTTGAATAGAAAATTGCAT
TAATTTCCGCATATGTTCTTCTGTATATGTTGCGATATGATCTTCGCAATTATCGGTTTCAATTAACACT
GTTTGAAATGTATCTTGTAATGTAGGAAATTTATTTTTTAACCAAATAATAGAACCATCAGTTGTTAAAA
TATCCGTTAAATGTTCTTTATCGCAAAATGGACATGCAGCGCTTCTATTCCGAATACTTTCTGGTTTTTG
TTTACCGATATCGTTTAAAAAATATAGTTGTTGTGTATCCATTTATATATATGCCCCTTTAAAATATGTG
TAAAAATCCCGCTTAATACATTCGGGAAAAGGAGAAGGAAATCCTCTAAAGGCAATAGAGAAAAAATAAA
AGACAAGATATCCTCATTACGATAGGGTACCTTGTCTTTTATTTTTTCTCTAATAGTGTGTATGGATAAT
ATAGAACATTTTCATTATTTCTCTTTTTTCTATTTTTTATTGTGTATAAAGTAATAGCTGTGCTTGCAAT
GATAATAATGGCTTTCTTCATATTCATATACCCCTTTTTATTGTTGGTTTAATTCTTGGCTAACTGCTTT
TGCATCGACTAAAGCGTGTAAAATCATTTTCACCATGTTTATCATATTTCTTCACTCCTTTTTATAGTTC
ATTTAGTTCTTTTACAACTGCTTGTCCGTTCACTAATACCTCAAAGATTGCTTTTACGATTTCTTTCATC
ATGTTTGTTTCCTCCTTTTGTTTGTCTCTCTTGTTTACATCTTTATTGTATAGGGAGGCATCTTTTCGTA
CTATCGCTTTCCATTACGTGAACATAACAGTTTTGTAAGATTTGATGTCACTTATTGAAATGTTTAGTCT
ATCTTCATTATTTTCAGAAAAATGACTATTCAAACATGAAATTGGAAAGTATAATAAAGAAGTAAGTATT
AAATTCCGTACGAAAGGGGTGAATGAGATGAAACGTTCTTTAGCTGCACGTGCCAAATTTTTAGATTTTA
TCTATTTTTGTCGTGCGATTTTTCATGATGTAGTTGTTAACGGGATACGTATGCCCTTTTTTAACAATTG
CATAGTGACTATTGAACGATAGAAATCTCTTCACCCATTTTTAATAAACGTGTGAAAAGGGAGCTATTTG
GCTTCCTTTTTCTATGCCGAAAACCATGGGGAATGTTTCTTTCTCATGGTTTTTTATATTGAAAGGAGTA
CGGAAAATGACTATTTGTAGTGTAAATAATGTAACGAAATCTTTTGGTGGAAACACTATATTTGAAAATA
TATCGCTTGAAATAAAGAATGGTGAACGTGTTGGATTAGTTGGTCGTAACGGTAGTGGGAAGACAACAAT
CTTTGGGCTTCTAACGGGAATGGAGAGTTTGGATGCAGGAGCCATTCATATGAAGAAAGGTACACGTATT
GGTCATGTCGCACAAATTCCGAAGTTTGATGAGGCTATGACTGTATATGATGTATTGAGTTCTGCTTTTA
AAGTAGAAAAGGAATTAGAAAAAGAAATGCATGCTTTAGAAAAAAATATGGCGGTGGAACAGGAACAATC
TGCTTTGGAAAAGCTAATGGAGAGGTACGGAGTCATTCAAGAAAAATTTGCATTTCTCGGTGGTTATGAA
ATCGAGGCAAATATAATGAAGGTAGCAAATGGCTTACAAGTGACAGACTTATTTTCAAGAGTATTTACGG
AATTAAGTGGAGGAGAACAGACGAAAGTAAGCCTTGCATATATGCTATTGCAGAAACCAGATTTACTTCT
ATTAGATGAACCAACAAATCATTTAGATTTATTTGCAGTTGAATGGTTAGAGCAATTTTTAAAAGAATAC
ACTGGAACAGTTATGGTTATTTCACATGATCGCTATTTCCTTGATGAAGTTGTAACGAAAATTTTTGATT
TGGAAGATGGAGAGATTCACGTGTACCATACGAATTATTCTCAGTTCGTTGAGGAGAAGGAAGAAAGATT
ACTTCAAGAGTTTCAAGCTTATCAGGAGCAACAAAAGAAAATAAAGAAAATGAAAGAAGCAATTAAGCGT
CTACGTGAATGGGCAAATCAAGCGAACCCTCCGAATGAAGGATTGCATAAAAGAGCGAGAAATATGGAAC
GTGCGTTAGAACGTATAGAGAAATTAAAGAGGCCAATTTTAGAACGAAAACAGATGGGTCTTCAGTTTGA
AGGGCAAGAGAGAAGCGGGAAAGATGTTGTTGTAATGAAAGAAGTGAGTAAAGGTTTTGCTGGACGACCT
TTATTTGAACAAGCGAATTTACATGTTCGTTTTCAAGAGCGTGCGGCTATCGTTGGTCGTAATGGTACAG
GAAAGACTACATTATTAAAACTACTATTAGAAGAAATAAATCCAGACGTTGGTGAAATTCGAATTGGTAG
TAGTGTCAAAATTGGTTATTTATCACAGCATACGTATGGAAATGTGAAGAGTAATGTATTAGAAGCGTTT
AGGGAGTATGTAGCTGTAACCGAAGGAGAAGCAAGGCATATATTGGCTAAGTTTTTATTTTATGGTCCAG
CAGTATTTAAGAAAGTAACGCAACTGAGCGGTGGAGAAAAAATGAGGTTAAGACTTGCGCAACTTATGTA
TCAAGACATCAATTTTCTAATTTTAGATGAGCCGACAAACCATCTTGATATTGAATCAAGGGAAGTTTTA
GAGGAAGCCCTTGAGCAATATAATGGAACAATCCTAGCTGTTTCACATGATCGTTATTTTTTAAATAAGT
TATTTGAAAAGACGTACTGGATTGATGAATGTAAATTATTTGAGTTTGCAGGAAACTATGCATGGGCTCG
TCAAAAATGGGAAGAAAAGCTTGAGAAGCAAGTAATAAAGCAAAAACGCCAAGGGAGAAAGAGTGTTGAA
ATGGTTCCAGTAAAAGAGAAAAAAGCTAGGAATCTTGAAGAGATTGAAAATGAGTTAATGCATGTAGAAG
AAGATATATATGCAATAGAATGTGAAATGGAACATGTAGCTGATGTTGAAAGACTTGAAAAATTATATGA
GGAAAAAACGATGAAAGAGTTGTTACGAGCGAAGTTATATAGTGAGTTAGAGAATATTGTGGAGTAAAGA
GTAGAAAGCCACTTCCTTTCAGTTTTGCTGGAGGAAGTGGCTTTTTCATAATAATATTTTGCTTTAAAGA
TTAAATGAAGCGATGTGTTTCACGTGAAACAGTAACTTAGATAAATCCGTGTTCCTCAATTTGCATAGCT
TGTGAAGCGTATGAAATGATAAGGTGAAAAATAAATGTCATTAGTGGCTTTTCAATAGGAGTAATCACAA
AAACAAAGGCTAATTATTTCCCGAGAGATAAAGTGAAACTTTAATCAGTGGGGGGGTTACTGCCCGGCAA
ATAGCGGGATAAATATGTGTAACAGAGACTAGTGATTGAAAACGAAAAGAGAGCAAAGTTACAGCTTTAC
GCGCTGAACTCTGCTCTCTTTCTGCGTGGCATCTTCTCTTGTTGAAATTATAATAGCGATCCCGAGCATG
ATAAAAAAAGCTAAAAAGAGGACGAACTTTGGGAAGAACGGGAATAGTAATAGCGCCCCGACTATCATAA
TTGTTAATAATACGTAGTGCAGGACGTATTGAAATAGGTTGTCCATATTTTCGCCCCCTTTTTGGTAATT
GGTTATTAGTATTCTATGTTTCATGCTGAAGAAATAGAAGTAGATTTTTAAGTTTTTAATACGAATTATA
GCTGAGTTTTCTTAAAGTATAAGGATAGAGTGATAATTTTGGAAAAATTCTCAAAATATTTATTTAGAAA
GAATTGACAAAATATACTGAACGATATAAGCTAATAACCATAAAGTCTACCGGAAAGGTCGGAATAAGAT
TGTTACCCCTCAAAAACATCTATTTTTTTCTGATTAAAACCGACTTTTCCGATTGGCTATAAATGTGCTG
TGGGAGGCATACATAAGCTAATAAGTTCAAAGGGTATAACTATTAAACAGTTAGGGTGGGGACAATGAAG
AAAAAGACAAAAAAATGGGCTGGTGTATTTTCAGTATTACTTAGTAGTTCGCTTGTGTTATCTGCTTGTG
GGGGACAGGAGGATACGGCTTCTACAGAACCAGTAAAAAAGCAGGATTTAAAAGATTCTAAGATTGAATC
AATTCCAGCTACAGATAAAAAGAAAAGTCCAGAGAAAGCAAATCAACGAAAAGATACTTTCATTACAGCC
ATTTCTAAGCCAGGGGGAGTTTTCCTTCCATATTTCCAAGATAATGGTTGGGATGGAAATGTAACGTCGG
TTATTTTTGCTTCATTAGTAACAACAGACAAACAAAGTAAACCTGTTCCGGATCTTGCAGAAAAATGGGA
TATTTCTGCTGACCAGTTAACATATACATTCCATTTACGTAAAAATTTAAAATTTAGTGATGGGTCGCCT
CTAACAGCGGATGATGTAGCATTTACATTAACACTACTTCATGATAAAGCGTATGAAGGTGGATTGGATA
TTGCTCAGTATGCTGTTAAAGGTGGGAAAGAATATAAAGAAGGAAAAGCAACTTCTATTGAAGGAATCCA
AGTTGTTGATCCACAGACAATTAAAATTACAACTGAAAAAGTTAATTCACAGGCGCTAACGAATTTAGGT
GGCCCAGTGCTATCAAAAGCTTATTATGGAAAAGATTATAAACAAAATACAAGTTTAGACTATTTAAAAG
CATTATATGGGCAACCAATTGCAGCGGGTCCATATAAATTTGAAAAATATGTTCCAGGTCAAGAAGTCCG
CTTTGTTGCTAACGAAAATTATTATGCAGGTAAACCAAAAATTAAAAACTTTATTTACAAAATCACATCA
GGTGATACTGGATTCCAATTATTCCAAACAGGTGAACTGGACTATAGTGGATTTAGAGCGAACCCTGAAA
ATATAGACCAATTAAAAGGATTGGAGTTTGCAAATATTAATCTTGAATCATCAAGTGATATTGCTTATAT
CTATGTAAATAATAAGAAGTCGTATTTGAAAGATAAAAAGGTACGCCAAGCACTTACTTATGGATTAGAC
CGTAAGAAGTATGTGGATACAGCTTTACAAGGCTATGGCTCTGTCGCTAACGTACCAATTGCTCCAGTTT
CATGGGCATATACAGAAGAAGGTATTAATAAATATCCGCACGACGTAGAAAAGGCTAAAAAATTATTGGA
TGAGGCTGGTTGGAAAGTAGGTTCTGACGGGGTTCGTGAAAAAGATGGTCAAAAATTAAAATTAACATAC
TACGCATCAAATACAGGTAAAACAAATGATATCTTTATTCCAATTGCAAAAGAAAGTTACAAAGAAATTG
GTGTTGAATTAAATCCAGAGTTGATGGACTTTAATACGATGCTTTCAAAAGTAGGAAAAGGTGACTACGA
TTTAGCGGCAGTTTCAACACCAGGAATTAGTGATCCAAGTGAAGTTGTAAGTGAGTACTTATCAACTAAT
CCAAAAAGTGATACGGGTTATAATAATCCGAAAGTAGATGATTTGATTGTAAAAGGTATAGGAACGACAG
ATATTGAAAAACGTAAAGCGATTTATAAAGAGCTGTATAAAGAGTTAAGTGATGATCCACCAGTTATTTT
ATTAAACTATCGTAAACTACTTTATGCTCATAATGCACGTATAAAAGGAATTGATCCAGAAAAGTACGAT
AGCATCAGTTCCAACTTACCAGTGTTATCTATTGAACAATAAGGGTTGACCTAAATAATAGAAGACGTTT
TTTCACACAGCAATGGAATGGTAGCTGTTTTGAAAAAATGTTCTTCTATTTTTAAGTAAATAGGATTGGG
GAGACAAAAGGTGAAAACATATATCATTCGTAGGTTTCTACAAATGATTCCTACATTGTTTGGTACGTCT
ATTATTATCTTTTTCTTATTTGCACTCTTACCGGGTGATTATATCGATTCAAATCCAAAATTAACACCAG
AGAGAGCTCAAGAATTAAGAGAGTTGTACGGTTTAAATAAACCGATTATTGAAAGGTATTTTCATTGGCT
AGTGAATGCTTTGCATGGTGATTTTGGATTTTCTTTACAGTACCAAGAACCGGTAACTTCATTACTTAAT
AAATTCATTTGGAATACATTTATTGTTGCTGCTGCAGCTTTATTTTTCACTTGGATTATTGCTCTTATTA
TTGGGGTTATTTCTGCAACAAAGCAGCATTCTTGGTTTGATAGATTGGTAACAATCGGTGTCTTTGCAGC
AATGTCATTTCCATCATTCTTTATCGGACTATTTTTAATTAAATTATTAGCAGTTGATTTAAAGTTATTA
CCTATTGGTGGCATGATTGATATTGGGAGTAACTCAACAGGGATAGCATACATATTAGAAGTATTACGTC
ATATGATTCTACCTGTATTTATTTTAACGCTTCTTGGTGTAGGATCGTTAACACGCTATTTTAGAACGGG
CATGTTGGATGTTATTAGGCAAGATTATATTCGTACTGCTCGTGCAAAAGGTTTAAAAGAAAGAACCGTT
ATTTATAAACATGCATTGAAAAATGCAATTTTGCCAGCAATTACATTACTCGCTTTTGAATTACCGGGTT
TATTTTCAGGAGCCATTATTATTGAACAGATTTTTAATTGGCCCGGGATTGGGAGTATTCAATTAGAAGC
ATTAAACTTTCGTGATTATACGGTATTAATGGCCTTTACAATGTTTCTTTCTTGTTTAACAATTATGGCT
AATTTCTTAGCTGATATTGTCTATGCGTTTGTTGATCCAAGAATTCGATTGAAGTAAGGGGGGAAAGATA
TGGAGACTATTACACCTATAATAGAGAAAAAGAAAGAACGGAAAAAGAGAAATGAATCATCACCATGGCG
CCAAGCGTATAAAAAAATCAAGAAAAATAAGATGGCAATGTGTGGCTTATACGTTTTAATATTTATGTTT
TTATTTAGTTTTATCGGTCCAATCTTTTCACCGTATGCTGATGGGAAAGTACAAGTAACACAAATTAATA
AACCACCCAGCCTGTCACATTGGCTTGGGACAGACCAGTTGGGACGGGATATTTTAACTAGACTTATGCA
AGCAGGGCGTATTTCATTAACAATCGGTTTAGCGTCGATGCTACTATCCGTTATACTAGGAGCTCTATTA
GGAGCAATTGCTGGTTTTTATCGAGGAGTTGTAGATCATTTAATTATGCGTGTTGCAGATGTGTTAATGT
CCATTCCAGGATTACCACTACTTATTATAATGGGAGCAATTTTATCAGAATGGAAATTACCATCGGAGTA
CCGTTTATATGTTGTAATGATTATTTTAAGTTTAGTAGGATGGCCAGGACTTGCGCGTCTTGTGAGGGGA
CAAATTTTAACATTGCGGGAGCAAGCCTTTATGCAAGCGGCAGATGTATTAGGATTAAAAGATTCTCGAA
AAATCATTCATCATCTAATTCCTAACGTTTTTCCGTTACTTATTGTCGTAGCAACTTTGGGTGTGGCTGG
ATCTATTTTAAGTGAGTCCGCGCTAAGCTACTTAGGTCTCGGCGTCGTCCCACCTACACCATCATGGGGG
AACATGATTAGCGCAGCTAACTCATTAATTGATTTCCAAAAGCGTCCGTGGTTATGGATTCCGCCTGGTT
TTGCAATCTTTATAACAGTTGTATCAATTAATTTACTTGGTGATGCACTTCGTGATGCGTTAGATCCAAA
GATGAGACGGTAGGTGAGAAGGTATGAGTAGAGCGGTAGTAGAGCTAAAAGACTTACAAACACACTTTCA
AACGGAGGAAGGGACAGTGAAGGCTGTAAACCATGTTAGCTTTGCTGTTCGAGAAGGTGAAACGGTTTGT
GTAGTAGGAGAATCAGGTTGCGGGAAGAGTGTAACGGCTTTATCTATTATGGGGCTTATTGCTGAATCTG
GCAGTGTAGTAGGTGGAGACATTTTATATGAAGGAAAAAGTCTTTTAGGAATGAAAGAGAAAGAACTTCG
TAGTTTACGAGGCAATGATATTGCGATGATTTTCCAAGAACCGATGACATCGCTAAATCCCGTCTTCACT
GTAGGTGAGCAAATTGTAGAAACGCTAAGGGAGCATGAATTACTTAGTAAAAATGAAGCGTATAAGAAAG
CAATTGAGTTAATTCGTAAAGTTGGCATAGCCCGTGCTAATGAAATTGTTCATTCTTATCCGCATGAACT
GAGCGGCGGGATGTTACAACGTATTATGATTGCTGTTGCGCTTAGTTGTAATCCTAAGTTATTAATTGCA
GATGAACCAACAACAGCTCTTGATGTTACGATTCAAGCTCAAATATTGGATTTACTAAGACAAGTGAAAG
AAGAATTTAAAACGTCGATCTTATTAATTACACATGATTTAGGTGTCGTAGCAGAAATGGCTGATTACGT
TGTCGTTATGTATGGCGGGAAAGTTATTGAAGAAGCTCCAGTACTAGAGATATTCCAAAATCCAAAACAC
CCTTATACGAAAGGATTGTTGAAATCAAAACCAGTAATGGGAAAACGAATAGATAAACTATATTCTATTC
CAGGGCAAGTTCCGAATTTAGTTGGTTTAGGTGAGTTTTGCTACTTTAGTGGGCGTTGTGAGCATTGTAT
GGAAATATGTGAAAAAGAAGCCCCAAATCTAAATGTAAATGATGAAAATCATAAAGTAGCTTGCTGGTTA
TATGAGGAGCGTGCGGAACAATGAGTGAACCATTATTAGAGGTGAAAAACCTAAAGACATATTTTCCAAT
TAAAGGTGGCATATTTAGTAGAACGATCGGGCATGTAAAAGCAGTTGATGGAGTAAGTTTTACTATTAAT
AAAGGTGAAGTGTTTGGTCTCGTTGGCGAATCAGGGAGCGGAAAAACAACGATAGGAAAAACAATTTTAC
GTCTCGTTCAAAAAACGGAGGGGGAAGTGAAGTTTAAAGGGAAAGATGTTCATTCTTTATCCAAGGATGA
ATTGAGAAAACATCGCCCTAATATGCAGCTCGTTTTCCAAGATCCATTTAGCTCATTAAATCCGAGAATG
AGAATTGGTGAAGCGCTTGGAGAGCCGATGTTGGCCCACGGATTAGCGACGAAAGAAAATGTTCGTGAAA
AGGTAATTGAAGTATTGGAGTTATGTGGCTTAGCTCCTTATCATATTGACCGGTATCCCCATGAGTTTTC
TGGTGGACAACGTCAGCGTATCGTAATCGCAAGGGCTATGGTATTAAATCCAGAATTCATTGTAGCTGAT
GAACCTGTGGCGGCACTAGATGTATCTATCCAAGCACAAATTATTAATTTATTTAGTGAGTTACAGGAGA
AAAAGGGATTATCTTATTTATTCATTTCACATGATTTGAGTGTAGTAGAACATTTATGTACGAAAATCGG
AATTATGTATTTAGGTACAATTGTGGAGACGGCGCCGCGTGATGAGTTATTTACCAATCCGCTACATCCG
TATACAAAAGCATTGTTATCAGCTGTTCCAATACCAGATCCAACAGTGAAGCGAGAGCGAATTATACTAG
AAGGGGATATTCCAAGTCCAGCAAATCCACCTTCGGGTTGTCGTTTTCATACACGTTGCCCGTTTGCAAC
AGATGTTTGTAAAAAAACAATACCAGAATTTCGTAATGTTGGTGATGATCATTTTGTTTCTTGTCATCAT
GTATAAAAAAAGGACTCTTTCAATTTGAAAGAGTCCTTTTTTTATTTACTAGATGAAGTTTGTTTCAATA
CAAATTGCTCGATTGCATGAGAAACACCATGTTCATTGTTTGTTAATGTTACAACATCACATAGTTTTTT
TATATCTTCTTCAGCGTTGCCCATTGCAACAGATAAGCCTGCTACTTCTAGCATTGGTACATCATTAAAA
TTATCACCAATAGCAACTGTATCTTCAATAGGGATATTAAAATGAGCTGCCATCTGCTGTAGCCCGTTTC
CTTTATGTCCATTCTTATCCATAATTTCTAAGTTAGTAGGAGCTGATGCTGTAACCATAATATCAGCGTC
TTCTTGTAACACGCTTAATAGCTGTGCACGATGCGCTGCATTAAATGTTGAAATGAAGAATTTAGATATT
TCTAGTTCTTGGTTATTTACAACATCTTCTATTTTTTTGAAATCAGTAATTAGGTTCGATTTCTTTTGCT
TTTCTGTAATTCGTTCAAGTTCCTCTAATGTAACATCGAGCGCATGCTTATTTTCTTCGAACGCTTGCAT
CACTTGATCTTGCCATGTATATGGAGAATAAACTCCTTTATTCGTATATAGCTTATATGGGAAACCTTCA
GATTCTAGTAATTTTGCAAGTTTGTACACTTTGTCGTTTTGTATACAACGAGAGTTAATTACTTTTCCAT
CCACATAAACAATAGCCCCATTGCTTGCTCCAACTGGAAGAGATAATTTATATTCTTCCAATAGCTTTAA
AGCATCCTCTTTCGCACGACCAGAACAAATCATTACAATATGGCCAGCTTCTTGTGCAGTTTGGATTGCT
TGTAGGTTTTCTTTGGAGATTTCAAGATTAGATGATAGTAGTGTACCATCCATATCTAATGCGATTAATT
TCAAAATGACCACCTCTTTGTTTTTATTATACATAGTTATATAGAGGAAACATATAAACTTATCTTGGAA
AGACGGTATTTTATCTCATATTAAAAGTAAGTAAAGATTAGATAGGTTTAGGGTCACTAAATAAACTGTT
TGTAACAAAAATAGAGAGAAGGATGACTATATTTCACTTTATGACTTTAATATTACACGAATGTTACAAG
TGTGAGTTTAGTGAAAAGTGCATTAAATAAGGGTTTTTGGGGATTGTTATAAAAAAACGTAAAAAAAGTG
TAATAAATTTCACGTTATTATATTGCAACGTAACAATAGTTATGTTACATTAATGTTACAAACATTACGT
TATCAAATTTAATGTAACGTTAACATAAAAACTATGAAATAAACATTTCTTAGAAATTACATATAGATAA
CTTATAAAAAGGGAGGATAAATGATATGAAAGAGCAAGTATTACAAGTAACAAAAGGTGACTTCGTAGGA
TCAGCAAGTGGAGCAGTAGTATTAACAGCATTAATCGTATTTTTATCAAGCGTATTAGTATAATAGAAGT
TTTGTAACAAAAGAAAAAGAAGGGAGAATGAAAGATATGAAAGAGCAAGTATTACAAGTAACAAAAGGTG
ACTTCGTAGGATCAGCAAGTGGAGCAGTAGTATTAACAGCATTAATCGTATTTTTATCAAGCGTATTAGT
ATAATAGAAGTTTTGTAACAAAAGAAAAAGAAGGGAGAATGAAAGATATGAAAGAGCAAGTATTACAAGT
AACAAAAGGTGACTTCGTAGGATCAGCAAGTGGAGCAGTAGTATTAACAGCATTAATCGTATTTCTATCA
AGCGTATTAGTATAATAGAAACTTTGTAACAAAAGAAAAAAAGGGAGGGTAAATGATATGAAAGAGCAAG
TATTACAAGTAACAAAAGGTGACTTCGTAGGATCAGCAAGTGGAGCGGTAGTATTAACAGCATTAATCGT
ATTTCTATCAAGCGTATTAGTATAATAGAAGTTTTAAATCAAACAAAAATGGAAGGAGAATGAGGGATAT
GAACAGTGAACAAGTGTTTCAAGTAACAAAAACGGATTTATTAGGATCCTTAGGTGGAGCGGTAATATTA
ACATCATTTATTCTATTCCTTGCAAGTGTATTAGTATGATATATGTAAATACAACCATTCAAAAAAAATA
AAGACTCTAACGTATTAGTAAGCAGTTAATATGTTTGAGTCTTTTTTATTTTCTTCTTATATACCTTCAA
GTATTAAAGTTACCTCATTATTTAGCATCCATGGCTAATTAGACGCTGCGGTTGCAACTTGATTCAACGA
ATAATCAAAAATCCACTGAGTAAAAGCCTGATTGGTGAGGGCTGATTAAAGTTTTACTTTATTTTAAAGA
GAAAAAAGTCGAATTTTATATGTAAGAAAAAAAGAGGAATTTGACAGAAAAGATAGAAAATTTTAAAGGT
CAGAATTTGTTAGCTTGCTAACTAATTTCTATTTATTTATGTTGGAAGCGTTTTCGGTTGGTTTTAAGTA
TGGACCATTTAATCTATTTACAGGGGGATGAAGATATTATGAAACAAAAATCTATGGATACGCTAGCTGC
ACAAATGGAGGACTTTTTTCCAGTACGTGATGTAGATCATTTGGAATTTTACGTAGGGAATGCAAAGCAA
TCGAGTTATTATCTTGCAAGAGCATTCGGATTCAAAATTGTGGCTTACTCTGGATTAGAAACTGGAAACC
GTGAAAAGGTATCTTATGTTCTTGTGCAAAAAAATATGCGTTTTGTTGTGTCTGGAGCTTTAAGTAGTGA
AAATCGTATTGCAGAGTTTGTAAAGACTCATGGTGATGGCGTCAAGGATGTGGCACTACTTGTTGATGAT
GTTGATAAAGCATACTCAGAAGCAGTGAAACGTGGTGCCGTCGCAATTGCTCCACCAGAGGAATTAACAG
ATGAGGACGGTACATTGAAAAAAGCAGTTATTGGTACGTATGGTGATACAATTCATACGCTTGTAGAGCG
TAAAAATTATAAAGGGGCATTTATGCCAGGATTCGAAAAGGTAGAGTTTAATATTCCATTTGAAGAGTCT
GGCTTAATTGCTGTCGATCATGTAGTTGGTAATGTTGAAAAAATGGAAGAGTGGGTTAGTTATTACGAGA
ATGTCATGGGCTTTAAACAAATGATTCATTTTGATGATGATGATATTAGTACAGAGTATTCGGCTTTAAT
GTCGAAAGTTATGACAAATGGAAGCCGTATTAAGTTTCCTATTAACGAACCAGCAGACGGAAAGAGAAAG
TCACAAATTCAAGAGTATCTAGAATTCTATAATGGAGCTGGTGTACAGCATCTTGCTTTATTAACAAGTG
ATATTGTTAAAACGGTTGAAGCGCTTCGTGCAAATGGGGTGGAGTTTTTAGATACACCTGATACTTATTA
TGATGAGTTAACTGCACGAGTTGGAAAAATCGATGAAGAAATTGATAAGCTAAAAGAATTAAAGATCTTA
GTAGATCGTGATGATGAAGGTTACTTACTACAAATCTTTACGAAACCAATTGTAGATCGCCCGACTTTAT
TTATTGAAATCATTCAACGTAAAGGTTCTCGTGGATTTGGTGAAGGAAACTTTAAAGCGTTATTCGAATC
AATTGAAAGAGAACAAGAACGTCGCGGAAACTTATAAGATTTGTATCCACCAGCAAAAGTCCCTTTGCTG
GTGGAAATTTCATTTTTATAAGGAGGAATCAGGATGAAATTTGTTACATTTCGTCTTCCTTCAAAAGAAA
TACGGGCTGGATGGCTTGAAGGTGACAAAGTAATAGATATGAATCTTGCTAGTGAAGGGAAAATCCCTTC
TTCTATGATGGCTTTTTTAGAGAAAGCTGATGAGTATGTAGAAGTAGTGCGGAATATTAAGAATCCAAAT
AAGGGTATATATGCTTTAGAAGAAGTACAATTGACAGCTGCTCTGCCTAATCCGAGTAGTATTCGAGATT
TTTACGCATTTGAACAACATGTAAAAACAGCTCGTGGACGAAGAGGACTAGATGTTGTGCCTGAATGGTA
TGATATTCCGGTTTTTTATTTTACTAATCATCGTGCTGTAATTGGTTCCGGTGATTTTGTAATTGGTCCG
AAAAAGTCTAAAAAGCTTGATTATGAGCTGGAGATTGCTTGCGTAATAGGAAAAGAAGGGCGAAATATTT
CTCGTGAGCAAGCAGAGGAATATATTTTTGGTTATTGTATTATGAACGACTGGAGTGCGAGAGACTTACA
AGCAACAGAAATGAAAGTAGGTCTCGGTCCTGCGAAAGGAAAGGACTTTGCAACTTCGTTAGGAGCACAT
CTTGTTACGAAAGAGGAATTAGATGTTTATCGTAATGGTGATCGATATGATTTAGAAATGACTGCTCATG
TAAATGGGAAACTATTATCAAAGGGAAACTTCCAAGATATTTACTATACATTTGCTGAAATGATTGAACG
TGCTTCAGAGGACGTGACGTTATATCCAGGAGATGTGATTGGTTCTGGGACAGTAGGAACAGGCTGTATT
TTAGAACTTGGTACAGAAGAGTGGCTACAAGATGGAGATGTTGTAGAGCTGTCGATTACTGGTTTAGGTA
CACTACGTAATACGATCAAAAAAGAAAAGGAAGCGGGTGATGGGCATGTTTTATCGTCACATGGGAGAAC
TACCTCATAAACGACATGTACAATTTCGTAAAAAAGATGGATCGCTTTATCGTGAACAGGTAATGGGAAC
GAAAGGATTTTCTGGTACGCAGTCTATTTTGTATCATCACTATATGCCAACAGAAGTAGGTCATTCTGCA
TTATCGCATTCTTGTCAGTTGCAGTATGAAGAGGATGTTGCCCTTTCTCATCGCCACTTCCGAACGAAAG
AAAATAAAAAAAGTGGTGATGCAATAAGTGGACGAAATTTCATACTTGGAAATGAAGATTTGTTAATTGG
AGTAGTGAGCCCAACAGAAAAAATGGATTATTTCTATCGTAATGGTGATGGCGACGAAATGTTATTTGTT
CATTATGGAACAGGGAAAATTGAAACAATGTTTGGAACGATTCACTATAGAAAAGGCGACTATGTAACGA
TCCCAATTGGAACGATTTATCGTGTTATTCCAGATGAAGGAGAGACTAAGTTTCTCGTTGTAGAGGCGAA
TAGCCAAATTACAACGCCGCGTCGTTATCGAAATGAATACGGACAATTGTTAGAGCATAGTCCGTTTTGT
GAAAGAGATCTTCGTGGTCCAGAAAAATTAGAGACATATGATGAAAAAGGCGAGTTTGTCGTAATGACAA
AATCAAGAGGCTATATGCATAAACATGTTTTAGGACACCACCCGTTAGATGTTGTTGGATGGGATGGCTA
TTTATATCCGTGGGTATTTAATGTAGAGGATTTTGAACCAATTACAGGGCGCATTCATCAGCCACCGCCA
GTACATCAAACATTTGAAGGGCATAATTTTGTTATTTGCTCTTTCGTACCACGTTTATACGATTATCATC
CAGAGTCAATTCCGGCACCATATTATCATAGTAATGTTAATAGTGATGAAGTTCTTTACTATGTAGAAGG
AAACTTTATGAGTCGCAAAGGTGTGGAAGAAGGTTCTATTACACTTCATCCGAGCGGGATTCCCCATGGG
CCGCATCCGGGGAAAACAGAGGCAAGTATCGGGAAGAAAGAGACACTTGAATTAGCTGTTATGATAGACA
CATTCCGTCCGCTTCGTATTGTAAAACAAGCACATGAAACAGAAGATGAAAAGTATATGTATAGTTGGAT
TGAACAAGGTTCATATACTGTGAAATAAGTAAAAAAAGGTATGCTCTCAATAAGGGAGCATGCCTTTTTT
GTGGAATCGACATGTATAATAATACCAAAAAGAGTTGTCGAAAGATATATAGAAAGAATGATAAGGATAG
TGCATATTCAGAAGAATTTCTACTTGTTTCGACAAAAGTATTGACTAGGAAAAGCGTAATGAGTAAAATA
AAAAAGCGAATTAAAAATTTTCAGAAAATTTAAAACTTGGAGGAGTGAAAGATGAAGCAAATTTTTCAAA
AGAAGCCAATTGCAAAGTTAATGCAAGAAAGTAAGCAAAAAACGTTAGCAAGAACATTGGGCGCGCTAGA
TTTAACTATGCTTGGAATCGGAGCAATTGTTGGAACTGGTATTTTTGTTCTAACGGGTGTTGTGGCAGCG
AAACATTCTGGGCCAGCTATTATATTATCATTTGCGATTGCCGCGCTAGCTTGTGCCTTTGCTGCATTTT
GTTATGCTGAATTTGCTTCTTCAGTTCCTGTCTCGGGCAGTGTGTATACGTATACATACGCGACGATGGG
GGAAGTATTCGCATTTTTAATTGGCTGGGACTTAATGCTTGAATATTTACTTGCTACATCTGCTGTAGCA
AACGGTTGGTCTGCATATTTTCAATCTTTATTAAAGGGGTTTGGAATCCACATTCCGACTATTCTCTCCT
CGGCTCCTGGTACAGGAAAGGGTGGAATAATTGATCTACCTGCAGTTCTAATTATTTTAGTGATGACAGT
TCTTTTATCTAGAGGTGTTCGTGAAAGTGCACGAGTAAATAACATTATGGTATTTATTAAAATAGCAGTT
GTTCTTATTTTTATTTTTGCTGGTTTTAATTATGTGAAACCTGAAAACTGGACGCCTTTTATGCCATTTG
GTTTAGATGGTGTAATGGCTGGAGCGGCCACAGTATTCTTCGCATTTATAGGATTTGATGCAGTTTCAAC
AGCGGCAGAAGAAGTGAAACGTCCGCAACGTGATTTACCAATTGGTATTATTGCATCGTTATTAATTTGT
ACAGTTCTTTATATCGTTGTTTCGCTTATTTTGACAGGAATTGTTCCATACGGCCAGCTAAATATATCAG
ATCCAGTTGCTTTTGCACTGCAATTTATTGGACAAGATGGCTTAGCGGGGGTAATTTCAGTAGGAGCAAT
TACAGGGATTACAACAGTAATGCTAGTTATGATGTATGGGCAAGTTCGTGTTTCTTATGCGATGAGCCGA
GATGGTTTATTACCGAAGCGTCTTGCTAAAGTTCATCCGAAATTTAAAACGCCATTTTTAAATACATGGA
CAACGGGAATTATTGCGGCACTGATTTCAGGATTAATAGATTTAAATGTTTTAGCACATCTTGTAAACAT
GGGGACATTGTCAGCATTTGCACTCGTAGCTGTTGCGGTAATTGTAATGAGAAGAACCCATCCAGACTTA
CCAAGGGCATTTAAGGCTCCGCTTGTACCATTTTTACCAGCGTTAACAGTGATTTTCTGTTTATACTTAA
TGCTTCAATTATCGGGGACAGCATGGATTAGTTTTGGGATATGGATGGTTATTGGTATAGCGGTTTACTT
CTTATATAGCCGAAAACATAGTGCTTTAAATAATAGTAAAAAAGAAGAAGATGTTGCGAATTTATAAGCG
AAAAAAATCCATTCTAATTCTGTTAGAATGGATTTTTTTATTTGAAAATTTACATTTTTCTGAACTTATT
ATAAGATAATTGTTGGCTAACTAAAGGAGTGAAATGATGAAAAATACGTGGCGTGAGTTAAGGGAGATGG
ACCGTAACGTATGGATTCGATTTATTGGAGAGACGTTAAATGGAATTGCAATGATGATGTTAATGCCTTT
TTTTGCATTATATTTAAAAGATAAGGTAGATTCGTTGTTGGAAGTTGGGGTTATTATGGCGCTTTCTCCA
ATTGCTGCAAGCTTTGGTTCACTTATAGGAGGGAGAATTGCTGACATATATGGAAGAAAGCCGATTATGA
TATTTTCTATGGCAAGTAATGCATTATTAATGCTCGGTTTTCTATTTATAGAAGGATTTATTCCATATGC
AATTTTATCTATTTTTTTAGGATTGAGTAATTCTTTATTTCATCCAGCTGCATCAGCTATGGTCGCAGAT
GTAACGGCACCAGAAAAAAGAACAGAGGCATATGGTTTATTACGAATGGGTCACAATATAGGTGCTGCGA
TTGGTCCGATAATGGGAGCATCAGTAGTTGTGTTGTCAAAGAATCTTGTGTTTATTATTGCCTCTTCTAC
AATGCTATTTTATGCGTTACTTGTATTGCTTCTTATTCAAGAGACGATGCCAAAGAGGACAGATAAGGAA
GAACATAAAGAAAAGGAATCTGGGGCAGTTTGGAAAATTGTCATGCGAGATAAGGCATTAATGATTTACT
TATTAGCAGGTATTATCATTTCGATGGGGTTTTCTCAAACAGAAGGCATGTTGCCACTACATTTTGATAA
CGAAATGAAGCGTATTTTTGGAGCGAATAATCCATATCCATATTTAATGGCGTTAAACGGACTATTAGTT
GTTTTATTCCAATTTCAAATTTCAAAATGGGCTACGGATAAACCAGTCGGGAAGACGATGTTATATGGTG
CATGTTTGTTCGGGATTGGATTGTTTTTTATAGGGTGGTTACCGAAGTGGTTTGGAGAGTTTAATACAAA
TGCTACAGTTATTTTAATAACACTACTGTTCGTTTATGCTATATATACGTTAGGTGAGATGATTATGTCG
CCTGTACAGATGACATTTGTAGCAAACTTGGCCCCTGAGCATTTGAGAGGGACTTATATGGGCGCTGCAA
GTTTGCAGTGGATTACAGGAAGCGCATTTGGTCCACTTTTGGGAGGTTTTTTATTAGATCGATTACTTGG
CCACTTGCTATTTACAATTTTAGCTGTAGGATGTGTAGTTGCAGGTATTGTATATATTTCTTTAGATCGC
CTTGTTGAGCAAAGGCAAAAAGATACACTAACCAAGAAATCTTCTTAGTAAATAGGTGACATACACAAAA
AAGGGGATTTCTACATATTTTAGGTACATAACTAGATAGGATTACCATTTCATTTTAAAATTCACCTTTG
TATAGTAGTGGAATAGAAAAAGTGTAGAAAACCAATAAGTGGTGTCATTTAATTATTTGTGGAAGTTACA
TTTTATTTCAAATAGGAACTACCTATTTTTATAAAAAGTGCTAAAATAGAAAAATGAAAACAATTGGTTA
GGGTGATTTCAGTGACAAAAATTAAATTAGGTTTATTATATGGTGGAAAATCAGCTGAGCATCAAGTTTC
GTTACAGACGGCTCTTGCTGCTATTAAAGCGTTAAATCAAGATAAATTCGAGATTCATCCAATTTATATT
ACAGAACAAGGTCAATGGGTACGTGGTGAGCGTATTGAAGGTGAAGTAACAGATGTTGAAGCTTTAAAAA
TGAGTGGTGCAGAAAATGCGATTTCTCCGTTATCATTAAGTACAGAGATTATTCCATCTGCAGCTTCTGA
GGAAAACGCTATTGATGTTATTTTCCCATTACTACATGGACCAAACGGTGAAGATGGAACGGTTCAAGGA
TTATTAGAATTGATGAATATTCCTTATGTAGGAAATGGTGTTCTAGCATCATCTGCTGGTATGGATAAAG
TTGTTATGAAAAACATCTTTGCAGAGGCTGGTTTAAAACAAGCAAAATATGCGTCTTTCATTCGCAGTGC
ATGGGAAAAAGATCGTCAGGAAGCTTATTCTAAAGTAGAAGATAAGTTAGGATATCCTTGTTTCGTAAAA
CCAGCAAACCTTGGTTCAAGTGTTGGTATTAATAAGTGTAAAAATCGTGAAGAACTTGAGAATGCATTTG
TAGAGGCATTCCAATTTGATCGCAAAATTATTGTAGAAGAAAATATTGTAGGTCGTGAAGTAGAAGTTGG
GGTACTAGGTAATGATGAGCCGAAATGTTCAGTTGTAGGTGAAATCGTTCCGAAAAAGGACTTCTATGAT
TATAAGTCGAAATATATCGATGGTGATACGGCGTTAATTATTCCAGCTGAAATGACAGAAGAAGAATCTG
ATGTGATTAAGCGTGATGCAATTATTGCGTTCCAATCATTAGATGGTGCAGGCTTAACGCGAGCTGATTT
CTTCTTAACGAAAGACGGAGAAGTGTATATTAACGAAGTAAACACTATGCCAGGATTTACACCGTTTAGT
ATGTTCCCTCTATTATGGCAACATACTGGGTTACCGTATCCAGAGTTAATCGAAGAGTTAATTCGTTTAG
CGATTGAACGTCACGAAGAAAAACAAAAAATTAAATATACAATCTAACAAAAAAAGGAGGAAGCACTATT
CGTAGGAATAGTGCTTCCTCTATGTAAGGAGCGTTTCTATATGATAAAGCGAATGTTAAAGCAAGTAGAA
CAGATGGTAAATGGTACTGGATTAGCAGAGCAATATGAGGGAACTATTATTCAAGGCGTGTCTATTGATA
CGAGAAAAATTGAAAAAGGAAACTTATATGTTCCGATTCAAGGGGAGCGTTTCGATGGACATGCTTTTGT
AGATAAAGCAGTTGAAAATGGAGCTGTAGCTACATTGTGGATGAAAGATGTAGCAAATCCACCCGAGAAT
CTTCCGGTTATTTTTGTAGAAGATACGCTATCTGCACTGCAAATGTTAGCGAAAAACTATCGCGATCAAT
TGGATGTTAAAGTTGTTGGTGTGACAGGTAGTAACGGTAAAACATCCACGAAAGATATTGTGACAAGTAT
TCTCGCGACTAAGTTCAAAGTTCAAAAAACAGAAGGAAATTTCAATAACCATATTGGGTTACCTCTCACT
ATTTTAAACTTAGAAGAAAATACAGAAGTAGCTGTATTAGAAATGGGTATGTCAAGCCGAGGAGAGATTG
AATTTTTATCTAAGTTAGCTCGTCCTAATGCAGCTATCATTACGAATATTGGTGAAGCACATTTAATGGA
TTTAGGATCTCGTGAGGCCATTGCTGAAGCGAAATTAGAAATTGTTACAGGGTTACAAGAAGGTGGCGTG
TTCGTATATAATGGAGATGAGCCGTTATTAACGAATCGTGTTCCTGAAATGAATTTAGCAGCGGAAACAG
TTACGTTTGGTGATGCAAGAGCCAACGATTACTATCCAACAACTGTAACATTACAGGCAACTGGGACACA
TTTTAAAATGAATAGAGATGAAAATATTTCATTCTACCTACCGGTGTTAGGAAAACATAATGTGTACAAT
ACACTTGCTTCAATGGCAATTGCGACACATTTTGGTGTGACGTGGGAAGAAATGAAACAAGGTTTAGTAA
CACTTCAAATGACGGGCATGCGTATGGAGATTGTAAAAACGGATAGTGGATTAACAATTATCAACGATGC
TTATAATGCAAGTCCGACGGCTATGGAGGCAGCATTCCATTTAATGAATGGTTTAGATGGATTTACTAAA
AAAATCGTTGTGCTTGGTGATATGTTAGAACTTGGAAATCAAGAAGTGCAGTTCCATTATGAGGTAGGTA
AATTAATCGATCCAGCAAAAATCTCACATGTATTCACATACGGTAGATTAGGAGCTCAAATTGCTGAAGG
AGCGAAAATTAATTTCCCTAATGAACGTGTAAAGGCGTATGATAATAAAGCAGAGTTAGTAAGAGATTTA
CAAGCAGTAGTCGATGCGAAAGATGTTGTATTAATAAAAGCATCTCGCGGTATGAAATTAGAAGAAGTAA
TTACGATGTTGAAATAATTGGTGTATATAAATAGGGATGATAGTCACGAAAATAGAAGAAACTTATAATA
AGCGCTTACAGTAAATGATAAAAAAATAAAAGTAAAGAAAAAGGCCCTGAATATAAAATAAGGTAACAGT
TGGGTTTGCTTTTTACACATACAAAACTTATAATTGATAAAGTGTAATAACGTTTAGAAGTATTTTCGTG
AAGAATATACGCCCGGTTATATACGTGAGCATTCAGGAAAAGGGCTTTTCCGCAAATTCGGAAAACGCCT
TTTTTTAAATGATAAGTATAGGATAGAAAAGGAGAAGTAACATTGACAACATTTCGAGAATTAGGATTAA
GTGAGTCTTTACTGCAATCGGTTGAAAGTATGGGCTTTGAAGAGGCTACGCCGATTCAAGCTGAAACAAT
TCCACATGCATTGCAAGGTAAGGATATTATTGGGCAAGCGCAAACAGGTACAGGGAAAACAGCAGCATTC
GGATTACCACTATTAGATAAAGTGGATACAAATAAAGAAGCAGTTCAAGGTATTGTTATCGCGCCAACGC
GTGAATTAGCAATTCAAGTTGGAGAAGAGCTATACAAAATTGGTAAACATAAACGTGTTCGTATTCTACC
AATTTATGGTGGTCAAGATATTAACCGCCAAATTCGTGCTCTAAAAAAACACCCACACATTATTGTTGGT
ACGCCGGGTCGTATTTTAGATCATATTAACCGTAAAACACTTCGCTTACAAAACGTAGAGACTGTTGTTC
TTGATGAAGCGGATGAAATGTTAAACATGGGCTTCATTGAAGATATTGAAGCGATTTTAACAGATGTGCC
AGAAACACATCAAACATTATTATTCTCAGCGACAATGCCAGATCCAATCCGTCGTATTGCTGAGCGTTTC
ATGACTGAGCCTCAACACATTAAAGTAAAAGCAAAAGAAGTAACAATGCCAAACATTCAGCAGTTCTATT
TAGAAGTGCAAGAAAAGAAAAAGTTTGACGTGTTAACACGCTTACTAGATATTCAATCTCCAGAGCTTGC
GATCGTATTCGGTCGTACAAAGCGTCGTGTTGATGAATTATCAGAAGCATTAAACTTACGTGGTTATGCA
GCAGAAGGTATTCATGGTGACTTAACACAGGCGAAACGTATGTCTGTATTACGTAAATTTAAAGAAGGTG
CTATTGAAGTTCTTGTTGCAACAGACGTTGCTGCACGTGGTCTTGATATTTCAGGCGTAACACACGTATA
CAACTTCGATATCCCACAAGATCCAGAATCATACGTTCACCGTATCGGTCGTACTGGCCGTGCAGGTAAA
AAAGGTATTGCAATGTTATTTGTAACACCACGTGAATCAGGACAATTAAAAAATATCGAGCGTACAACAA
AGCGTAAAGTTGATCGTATGGAAGCACCGACACTTGATGAGGCATTGGAAGGTCAACAACGTTTAATCGC
TGAAAAACTTCAAAGCACAATCCAAAATGAGAACTTATCATACTACAAGCGTATTGCAGAAGAAATGTTA
GAAGAGAATGACTCTGTAACAGTAGTAGCTGCTGCTTTAAAAATGATGACTAAAGAGCCGGATACAACTC
CGATTGCTTTAACATCAGAACCACCAGTTGTTTCAAGAGGTGGCGGTTCTAAAAAACGTGGCGGTAACGG
AGGCGGATACCGTGATGGTAACCGTAATCGTAGTCGTGACGGACGTGGCGGTGGCGATGGTCGTAACCGT
GATGGACGTAATCGTGACGGAAACCGTGATCGCAATCGTGATGGAAACCGTGATCGTAATCGTGATGGTG
GTAGTCGTGGTCGTAGAGGTGAAGGTCAAGGTCGCCCAGGATCTTCAAATGGACGCGGCGAAAGAAAACA
TCATAGCCGTCCACAAGCTTAATAAAAAAGAGAATGCCCTTTGTTGGCATTCTCTTTTTTTATTTCTGTA
ATTGTGCATACTACATAGTAGTTATGATAGAAAAGGGGCTGTTATATGCTTGTAAGGCTTGGTTACGTTG
CGATGAGTGTGCATTTGAAGAATGCATCCCCATCTCAAACGATGACGTACGCACAGTTTCAGAAAATAGA
TGATCGTGATGCTGCAATTCGTAAACTTGAAAGAATTGCTAATTCCAATTTGGAAAATTGTTTACGTTTA
TTAAAGCATAATAAGGGACATGACATATCTTTCTTTCGGCTTAGTTCTAAGCTCATTCCTTTAGCGAATC
ATGAGGAATTGCTAGAGTGGAACTATATTCGTCCTTTAAAAGAAAAATTGAAAGAATTAGGTGAATATGC
AATTCATATGAATATGCGAATTGATTTCCATCCAGATCATTTTGTTGTACTAAATTCACCTGAGGAGAGT
GTTTTTAAACAATCTGTAAAGACATTGCAGATGCACAAAAAATTATTAAAAGGCATGGGGATTGAACATA
AGCAACGATGTGTACTACATGTTGGAGGAGGGTATAAAGATAAAGAACTTGCATTAGAGCGTTTTATAGA
GAATTGGTCTAATGTCCCAAGGGGTATTCAAGAAATGATTATATTAGAAAATGATGATACAACTTTTACG
TTAGAGGAAACATTATATTTAGGAGAAAAATTAGATATTCCCGTCGTGTTTGATTTGCATCACCATATGA
TGAATAATGAGCAAGAAGATTGGTATGAAGATTGGCCACGTGTTGTTCATACGTGGGAAACATCTTTGTT
ACCGGTTAAAATGCATATCTCTAGCCCTAGAGAGGGAAAAGATCCAAGAGCTCATGCAGATTATATTAAT
GTAGACGCATTTTTATCTTTTTTAAGAAGGATAAAGGGAAGTGTTCCGCAAATTGATTGTATGATTGAGG
CGAAGATGAAGGATGAGTCTTTATTTCAATTAATGAGGGATTTAAACGAACAGGTAGATGTAGAAATTAT
CGATGGTGCAAGCTTTTATATTAAATAAGCTTTGCACCATCGTTTTTTTTTGTTAAAAAGGGAGTTAAAA
TGCCGCCGGTTATTAAACCTGTTAAATGACTGATCGGATTGGCGGAAGGATTAAAGAAAGTAAATAGCAG
TAATAGAAGTATCATAATTGAGAAAATCGCAATTTCTTTTGGTTTTGAAGAGCGGTATCGATTGTACAAT
AAAAATAATTGTGCGCCTAATAGTCCGAAAATACCACCTGATGCACCTGCGTGAATATATTCAGGAGGCA
TAATAATATAAGAAGAAATATTTCCAGAAATTCCAGAAAGAAAAAATAGAATAAAAAAAGAAAAGTGTCC
GAGTTGCTTTTCGATAGAAGAACCAAGTGCAAACAAAAAAATACTATTAGAAAGAAAATGTTGTAAGTCT
ACGTGTACCAGAAGGGAAGTTATGACACGCCACCATTCTCCTTTAGCGATATATTCATTAGAGGCTGCCA
GTGGGAAGAGGAAAAAGTCGCCTAATATCATCATGACTAAGTGAATAAAAAGTAAGGTGAGAATAGTCGG
TTGTAAAGAAATCTGAGTGGATCTTATTAGCATACGGTTACTATCACCCCTTTTGCATCAGAAAGATTCT
CTGTTATTCTTATCAATATGAAAGAAGAAAGTTAAATAGAAGAAGGGGATTTTGAAATGATTATAGGGAT
TGGAATCGATATTATTGAATTAAATCGTATTGAAAAAATGCTAGATGGAAAGCTTAAATTTATGGAACGT
ATTTTAACAGAAAATGAACGTAATGTTGCTATGGAGCTGAAAGGAAGTCGTCTTACAGAGTTTGTAGCTG
GAAGGTTTGCAGCGAAAGAGGCGTATTCAAAAGCTGTAGGTACTGGTATCGGGAAAGAAGTGAGCTTTTT
AGATATTGAAGTGAAAAATGATGAAAGAGGTAAGCCGATTCTGATTACAAGTACAGAGTATATTGTTCAT
TTATCAATTAGTCATAGTAAGGAATTTGCTGTTGCTCAAGTTGTTTTAGAAAGCTCGTCACGCTAGTCTG
CATATTTTATATCTTTGTCTCATATATTTGAGGTAGCGATAAGGAAGGTACATCTTCCATTCATTTATAG
GGGCAAAGGGGCTGAAGTGATGAAAAGGCGTCTGTTTTTAGTTCTTGTCGGTTTGTTGACCGTTTTTGTG
TTGGCGGGTTGTGTGGAAAAGAAACAAGATGATGTCGTGAGAGATTTAGAGGCGAAAGTAAAAGGGATGA
AAAGTTATCAAGCTGAAGCGAAATTATCTATTAAAACAGGAAATGAGCCTCAGGAGTATAATGTAGAGAT
TTGGCATAAGGAACCGTCTTTTTATCGTGTGAATTTAAAGAATGCAAAAAAAGATCAGAGCCAAATCATT
TTAAGAAATGAAGAAGGTGTATTTGTATTAACGCCAGCACTTAATAAGAGCTTCCGTTTTCAAAGTGATT
GGCCGCAAAATAGCAGCCAGGCTTATTTATATGAATCACTTGTAAGAGATATTTTGCAGGATAAGAAAAA
CCTTACTTTCGAGAAAACAGATAAGTATTATATTTTTAAAACAAAAACAAACTATCAACATCAAAATATG
TTGCCGAAACAAGAGATTACGCTGAAGAAGAGCGATTTGACTCCAGTTTCAGTGAAGTTAATGGATAATG
ATCAAAATGTTCTTGTAAAAGTAGATTTCTCTAAGGTGAAATTCGATGCGAAATTTGATAAAGGTGCATT
TGATACGAAACAAAATATGTCTAGAGCGCAGGTAGATGTTCAAACAACAGCGAAAGAAGACAAACCGTTT
GCTATTTTGTATCCACTTGATACACCGCAAGGTATGACTCTGCAAGATGAAAAAGAGTTGAAGACAGACA
GTGGCAAGCGTGCGATACTCACATACACTGGAAATAAGAAATCCTTTACTTTAATACAAGAAAAGGCAAA
AGTTGCAGAGGCTTCATCAGCGGTAAGTGTAAGTGGAGAACCAGTTGATCTTGGGTTTACGATTGGTGCA
TTGACGAAAGACTCTGTAACGTGGTCGCATAACGGAGTAGAATATATGCTCGTGTCTAAAGGTTTAGAGC
CGAAGGAGCTACTAATGGTTGCTCGTTCAGTTACAGCGAAGCAGGTGAAGTAGACTTCTTAGACGTGGTG
ATATATGTGCACCACGTCTTTTCTTAGTTTGAAGGTGGATTTCATAAAAGAAGCATATAAAAGAATAAGC
TTCGCATATCGTGTATAAGGAAGTGTATTTATGGAAGAAGCACCATTTTACCGTGACACTTGGGTGGAAG
TGGATTTAGATGCCATTTATAACAACGTTACACATATTAAAGAGTTCATCCCAAGTGATGTAGAGATTTT
TGCTGTAGTTAAAGCAAACGCGTATGGGCACGATTATGTACCGGTGGCTAAAACGGCATTAGAAGCGGGT
GCAACAAGGTTAGCTGTGGCTTTTTTAGATGAAGCTTTAGTGCTTCGGAGGGCTGGTATTACTGTGCCGA
TTTTAGTGTTAGGTCCCTCGCCGCCGCGTGATGTAAATGTAGCTGCTGAAAATGATGTAGCGCTAACTGT
TTTTCAAAAAGAATGGGTGGACGAAGCAATTAAACTTTGGGATGGTTCATCTGTAATGAAATTCCATATT
AACTTTGATAGTGGTATGGGGAGAATTGGAATACGTGAAAGAAAAGAACTGAAAGCATTTTTAAAGAGTT
TAGAAGGTGCACCGTTTTTAGAGTTAGAAGGAGTATACACGCATTTTGCAACGGCAGATGAGGTTGAGAC
TTCGTATTTTGATAAGCAATATAACACGTTCTTAGAGCAGTTAAGTTGGTTGAAAGAATTCGGAGTGGAT
CCTAAGTTTGTCCATACAGCTAATAGTGCTGCCACGTTACGTTTTCAAGGGATTACATTTAATGCAGTGC
GAATTGGGATTGCAATGTATGGATTATCTCCTTCTGTAGAAATACGTCCTTTTTTACCATTTGAATTAGA
ACCGGCGCTATCACTGCATACGAAAGTAGCTCATATTAAACAGGTGATTAAAGGTGATGGAATTAGTTAT
AACGTCACTTACCGAACGAAAACTGAAGAATGGATTGCAACTGTAGCGATTGGCTATGCAGATGGGTGGC
TTAGAAGATTACAAGGATTTGAAGTGCTTATAAATGGTAAAAGGGTACCGATTGTAGGGCGAGTAACAAT
GGATCAGTTCATGATTCATCTTCCTTGTGAAGTGCCGCTTGGTACGAAAGTTACGCTTATTGGAAGGCAG
GGAGATGAGTATATTAGCGCTACAGAGGTTGCGGAATATTCAGGGACTATTAATTATGAAATTATTGCAA
CGATCAGTTTCCGTGTGCCAAGAATATTTATACGGAATGGTAAGGTTGTAGAGATAATTAATTACTTGAA
CAATATATAGAAGGTAGTATGATTGCTTCTTGTCATTGGAGTGACTGTTCATTGCTGGATAATAAGCTCT
TTTTGATGAGAAGCTTTTTACTTATAATCATTTTTTATATAAGTTACACGTAAGTTTTGAAGAGGAGTTC
TATTGTTTTTAGTTAGTTATGAGATAAAAAATTTAAGAAGATGAATGTTTTGTTTATGAATTGGAAAACA
TAAGCAAGGAATAAGGAAGTCTTTGCAACAGGCTCCATACAATGGTATTATTACAATAGGTGTCATATAT
ATATTTGGGTGTGTAGTTGACGGTGGAGGTGTATTTTTGTGTCCGAATCAAGTGTAACTACTGAAATCGT
GGTTCGGTTGCCAAAGCAAATGGTAACGGAATTGGACGGAATTGGAAAACAAGAGAATAAGAATCGCCAT
GAACTAATTTGCCAGGCAACACAATTGTTATTGCGTCAACATAAGACGAAGAAACGCTACCAACATGAAT
CAATGCGACGTGGGTATATTGAAATGGGAAAAATTAATCTTGGTATTGCATCTGAAGCTTTCTTAGCGGA
GTATGAAGCAGCTCATACAGTAGAACGCTTAGTTAGCGGGGGTAATATTTTGATTGTAAAACGCGGCGAC
GTGTATTTTGCAGACCTTTCCCCAGTTGTTGGTTCTGAGCAAGGAGGCGTTCGTCCGGTTCTTGTCATTC
AAAATGACATCGGAAATCGTTTTAGTCCAACGGTGATTGTAGCGGCTATTACTGCACAGATTCAAAAAGC
GAAATTACCCACTCATGTGGAAATTGATGCGAAAAAGTATGGTTTTGAGAGAGATTCTGTTATTTTACTT
GAGCAGATTCGAACAATCGATAAGCAACGCTTAACGGACAAAATCACTCATTTAGATGAAGTGATGATGA
GTCGTGTAGATGAAGCGTTACAAATTAGTTTAGGACTAATAGATTTTTAAATCGGCAGTTTAAGTTGCTC
TCTTTGAAGGGCAACTTTTTTTTATTATAGAGGAGGTTACGGTTGTATATGGAAATGGTAGATAATCGAC
AAGCGTTAATGAAAATGTTAGTGAAAGAATTAGGCTTTAGCGAAAAGCAAGTTCGTCATGTTATTCAATT
AACAGAAGAAGGTAACACAGTTCCATTTATTGCTCGTTACCGAAAAGAATGGACAGGCTCTTTAGATGAG
GTGCAAATTCGTGCGATTTTAGAGAGATGGCAATATATGATGCAACTTGAAGATAGGAAGGAAGAAGTTA
TTCGTCTTATTGATGAGAAGGGAAAACTGACAGGAGAGCTGAGACAGCAAATTGTTAAAGCTACAAAGTT
GCAGGAAGTAGAAGATTTGTATCGTCCATATAAAGAGAAAAGAAGAACGAAAGCGACGATTGCAAAAGAA
AAAGGGTTAGAACCGTTAGCTGAATGGTTGTTGTTATATAAGAAAGAAGATCCGGCTAAAAAGGCAGTGG
AATTTATTAATGCAGAGAAAGAAGTGCAATCTGCAGAAGAAGCTTTACAAGGTGCACAAGACATTATTGC
AGAAATGATTTCAGATGAAGCTACGTATCGTAGTTGGATTCGAAATATTACTTTTAGAAAAGGTATTATG
TCTTCGTCTGTAAAAGGTGAAGAAAAAGATGAAAAGAATATATATGAAATGTATTACAGTTATGAAGAAC
CATTGCAAAAAGTAGTACCACATCGTGTATTAGCAATGAATCGCGGTGAGAAAGAAGATATATTGAGAGT
TTCTGTTGTCCCACCAGTAGATGAGATATTAAATTTCTTATATAAGAAAGTAATTCGTGATAACGATTCT
AAAAGTGCGCATTATGTACAATTAGCGATTGAAGATGGTTATAAACGATTAATTCAATCTTCAATCGAAA
GAGAAATTCGTAAAGAATTAACAGAAACAGCTGAAGAACAAGCGATACATATTTTCTCTGAGAACTTACG
TAACTTATTATTACAACCTCCGATGAAAGGGAAAGTCGTGCTAGCGGTAGACCCGGCATATAGAACTGGT
TGTAAATTATCTGTAGTAGATGATACGGGGAAAGTACTACATATTGATGTTATTTATCCGCATCCGCCTG
TTCGTAAATATGATGACGCAAAAACGAAAGTTCTTTCTATTATAGATAAATATCAAGTTGAAATGATTGC
AATTGGTAATGGGACAGCATCTAGAGAAACAGAGGAATTTATAGTAGATGTATTACAAAGTGTGAAACAG
GAAGTCTTTTATATTATTGTAAATGAAGCGGGTGCTAGTGTATATTCAGCTTCTGATTTAGCTCGTGAAG
AATTCCCGAATTTACAAGTTGAAGAGAGAAGTGCTGTTTCTATTGGAAGACGTCTGCAAGATCCACTGGC
TGAACTTGTGAAAATTGATCCTAAATCAGTTGGGGTTGGACAATACCAACATGATGTATCTCAAAAGAGA
TTGAATGAGTCATTAACATTTGTAGTAGAGACAGCTGTTAACCAAGTTGGGGTTAATGTAAATACGGCTT
CGGTTGCATTGTTACAATATGTTTCAGGTTTATCGAAAACTGTTGCGAAAAATATTGTGGCAAAGAGAGA
AGAGGATGGGAAATTCACAAAGCGCACGGAATTAAAGAAAATCCCACGTTTAGGTGCAAAGACGTACGAA
CAATGTATAGGTTTCTTGCGTATATTAGAAGGAGCGAATCCATTAGATCGAACAGGTATTCATCCCGAAC
AATATAAAAATGTTGAATTGTTATTGAAGAGTTTAGGGTTATCGATAGATGACGTAGGACAACCGCAATT
ACAAAAGAGATTGGAAGAAGTAGAGATTTCTAAGTTGTCTCAAGAAACGGGGGTTGGGGAGCCGACGTTA
GTTGATATTATAGATGCGCTCATTAGCCCAGAACGAGATATGAGGGATGAGTTGCCTAAACCACTTCTGA
AAAAAGGAATTTTGAAATTAGAAGATTTAAAACGTGGTATGGAACTAGAAGGAACAGTGCGTAACGTTGT
TGATTTTGGTGCTTTTGTTGATGTAGGCGTAAAGCAAGATGGTTTAGTGCATATTTCTAAGCTTAGTAAA
CAGTTTGTAAAGCATCCGTTAGATGTTGTATCAGTAGGACAAATTGTAAAAGTATGGGTAGATGATATTG
ATACAAAAAAAGGACGCGTTGCACTATCTATGTTGCCGATTGAATAGTAAGAGAAGAGAGCAGATGAAAC
TGCTCTTTTTTTATAGAATAAAAAGTGTAATGGATTATGAGTTTTGATGTATTTTGCTATAATAAAACCA
GCATTCATTTAGCAATTTAATTTGATACCGGTTTTTTTCGAAATATGCACGTTGCATCTGTTTTTTTAGC
CACGTAGGCATAGGAATCCCTCCTTGTTTAATCCTACTCTCAAAAATCTAAAGTGCTATTGATGAGAGGT
TGGTGAGTGGATTTCTATTCATGTTGTGTTTTTAGAAACCACGCGTCTTGAATGAGGATGGGTATATGTA
CTATTTAATATATGTATAAGAAGCGTGAAAAGTGTAAAAATATTTTTTTGTTTAGGAGGAATGAGAATGG
ACGAGGAAGAAATTCAACGGCTAGTGGAAGAAGTATCGCTACAATACTTCGGAATGCCGTTTTTACATAA
AGCAACGTTCAATAGTAGGCTGCGTACAACTGGTGGGCGTTATTTGTTGAAGAGTCACAATGTTGAACTG
AATTATCGATATTACGAAATGTATGGTAAGGAGGAGTTAATCGGAATTATCAAACATGAACTGTGTCATT
ATCACTTGCATATTACAGGAAGAGGGTATAAGCACAGGGACAGAGATTTTCGTGAGTTGTTAAAGAAAGT
TGATGCACCTCGTTTTTGTAAACGAATGATTAATGAAGAGAAGGAAAAAAAGATTTATAAGTATGAATGT
ATGGAGTGTTTACTTCAATATGTAAGAAGGCGTCAAATAAATACAAAAAGATATGTCTGCGGAAAGTGTA
AAGGGAAACTCAAACCGATATCGAAAACATCTTGACAGTAAAAACGCAATCCAGTATATTATAAACATGT
CACATTTGAACAAGATGTTGTTAAAAACTTCTTGACTTACAGAAAGAATTTTTATAAGATACAAATTGTC
TTCATTATTCCGCAGTAGCTCAGTGGTAGAGCTATCGGCTGTTAACCGATCGGTCGTAGGTTCGAGTCCT
ACCTGCGGAGCCATACAGAGAAGTACCCAAGTGGCTCAAGGGGCTCCCCTGCTAAGGGAGTAGATCGCTA
ACGCGGTGCGAGGGTTCGAATCCCTTCTTCTCTGCCATACATATTGGCCCGTTGGTCAAGTGGTTAAGAC
ACCGCCCTTTCACGGCGGTAACACGGGTTCGAATCCCGTACGGGTCACCACTTCGGAGGATTAGCTCAGC
TGGGAGAGCACCTGCCTTACAAGCAGGGGGTCGGCGGTTCGATCCCGTCATCCTCCACCATATGAATTTT
ATATGAATAGTATTATCGCGGGGTGGAGCAGTACGGTAGCTCGTCGGGCTCATAACCCGAAGGTCGCAGG
TTCAAATCCTGTCCCCGCAACCAAATGGTCCCGTGGTGTAGTGGTTAACATGCCTGCCTGTCACGCAGGA
GATCGCCGGTTCGACCCCGGTCGGGACCGCCATTTTAACTTCTGCTAATTGGCAGTTGTTTTTTATTGGA
CATTATGGTACAATAACATTTGTCTTTGGAAATAAGATATTTTTTCGATGGGCTATAGCCAAGCGGTAAG
GCAACGGACTTTGACTCCGTCATGCGCTGGTTCGAATCCAGCTAGCCCAGCCATTTACGAGCCATTAGCT
CAGTTGGTAGAGCATCTGACTTTTAATCAGAGGGTCGAAGGTTCGAATCCTTCATGGCTCACTTTTTGTT
TTTTCCGCGCGGTCGTGGCGGAACGGCAGACGCGCTAGGTTGAGGGCCTAGTGGGGGAAACCCCGTGGAG
GTTCAAGTCCTCTCGGCCGCATCAAAAAAATCTTAAAAAAGTACTTGCATTTGAAAATGTAGTATGATAA
GATAATTGAGTCGCCAAAATACAACGACGAAAAAACATCATGAATAAGCGCCCGTAGCTCAATTGGATAG
AGCGTTTGACTACGGATCAAGAGGTTAGGGGTTCGACTCCTCTCGGGCGCGCCAATTACGGGAAGTGGCT
CAGCTTGGTAGAGCACCTGGTTTGGGACCAGGGGGTCGCAGGTTCAAATCCTGTCTTCCCGACCACGCGG
GTGTAGTTTAGTGGTAAAACAAGAGCCTTCCAAGCTCTGGTCGAGAGTTCGATTCTCTTCACCCGCTTTT
AGTTCTTTGAAAACTGAACGAAACAAACAACGTGAAACGTCAATTTTTATTTTTAGATGCTAGACAAACT
AACTTTATTGGAGAGTTTGATCCTGGCTCAGGATGAACGCTGGCGGCGTGCCTAATACATGCAAGTCGAG
CGAATGGATTGAGAGCTTGCTCTCAAGAAGTTAGCGGCGGACGGGTGAGTAACACGTGGGTAACCTGCCC
ATAAGACTGGGATAACTCCGGGAAACCGGGGCTAATACCGGATAACATTTTGAACTGCATGGTTCGAAAT
TGAAAGGCGGCTTCGGCTGTCACTTATGGATGGACCCGCGTCGCATTAGCTAGTTGGTGAGGTAACGGCT
CACCAAGGCAACGATGCGTAGCCGACCTGAGAGGGTGATCGGCCACACTGGGACTGAGACACGGCCCAGA
CTCCTACGGGAGGCAGCAGTAGGGAATCTTCCGCAATGGACGAAAGTCTGACGGAGCAACGCCGCGTGAG
TGATGAAGGCTTTCGGGTCGTAAAACTCTGTTGTTAGGGAAGAACAAGTGCTAGTTGAATAAGCTGGCAC
CTTGACGGTACCTAACCAGAAAGCCACGGCTAACTACGTGCCAGCAGCCGCGGTAATACGTAGGTGGCAA
GCGTTATCCGGAATTATTGGGCGTAAAGCGCGCGCAGGTGGTTTCTTAAGTCTGATGTGAAAGCCCACGG
CTCAACCGTGGAGGGTCATTGGAAACTGGGAGACTTGAGTGCAGAAGAGGAAAGTGGAATTCCATGTGTA
GCGGTGAAATGCGTAGAGATATGGAGGAACACCAGTGGCGAAGGCGACTTTCTGGTCTGTAACTGACACT
GAGGCGCGAAAGCGTGGGGAGCAAACAGGATTAGATACCCTGGTAGTCCACGCCGTAAACGATGAGTGCT
AAGTGTTAGAGGGTTTCCGCCCTTTAGTGCTGAAGTTAACGCATTAAGCACTCCGCCTGGGGAGTACGGC
CGCAAGGCTGAAACTCAAAGGAATTGACGGGGGCCCGCACAAGCGGTGGAGCATGTGGTTTAATTCGAAG
CAACGCGAAGAACCTTACCAGGTCTTGACATCCTCTGAAAACCCTAGAGATAGGGCTTCTCCTTCGGGAG
CAGAGTGACAGGTGGTGCATGGTTGTCGTCAGCTCGTGTCGTGAGATGTTGGGTTAAGTCCCGCAACGAG
CGCAACCCTTGATCTTAGTTGCCATCATTAAGTTGGGCACTCTAAGGTGACTGCCGGTGACAAACCGGAG
GAAGGTGGGGATGACGTCAAATCATCATGCCCCTTATGACCTGGGCTACACACGTGCTACAATGGACGGT
ACAAAGAGCTGCAAGACCGCGAGGTGGAGCTAATCTCATAAAACCGTTCTCAGTTCGGATTGTAGGCTGC
AACTCGCCTACATGAAGCTGGAATCGCTAGTAATCGCGGATCAGCATGCCGCGGTGAATACGTTCCCGGG
CCTTGTACACACCGCCCGTCACACCACGAGAGTTTGTAACACCCGAAGTCGGTGGGGTAACCTTTTTGGA
GCCAGCCGCCTAAGGTGGGACAGATGATTGGGGTGAAGTCGTAACAAGGTAGCCGTATCGGAAGGTGCGG
CTGGATCACCTCCTTTCTATGGAGAATTGATGAACGCTGTTCATCAATATAAGTTTCCGTGTTTCGTTTT
GTTCAGTTTTGAGAGAACTATCTCTCATATATAAATGTATGTTCTTTGAAAACTAGATAACAGTGTAGCT
CATATTTTTTAATTTTTAGTTTGGTTAAGTTAGAAAGGGCGCACGGTGGATGCCTTGACACTAGGAGTCG
ATGAAGGACGGGACTAACGCCGATATGCTTCGGGGAGCTGTAAGTAAGCTTTGATCCGAAGATTTCCGAA
TGGGGAAACCCACTATACGTAATGGTATGGTATCCTTACCTGAATACATAGGGTATGGAAGACAGACCCA
GGGAACTGAAACATCTAAGTACCTGGAGGAAGAGAAAGCAAATGCGATTTCCTGAGTAGCGGCGAGCGAA
ACGGAACATAGCCCAAACCAAGAGGCTTGCCTCTTGGGGTTGTAGGACATTCTATACGGAGTTACAAAGG
AACGAGGTAGACGAAGCGACCTGGAAAGGTCCGTCGTAGAGGGTAACAACCCCGTAGTCGAAACTTCGTT
CTCTCTTGAATGTATCCTGAGTACGGCGGAACACGTGAAATTCCGTCGGAATCTGGGAGGACCATCTCCC
AAGGCTAAATACTCCCTAGTGATCGATAGTGAACCAGTACCGTGAGGGAAAGGTGAAAAGCACCCCGGAA
GGGGAGTGAAAGAGATCCTGAAACCGTGTGCCTACAAATAGTCAGAGCCCGTTAATGGGTGATGGCGTGC
CTTTTGTAGAATGAACCGGCGAGTTACGATCCCGTGCAAGGTTAAGCTGAAGAGGCGGAGCCGCAGCGAA
AGCGAGTCTGAATAGGGCGTTTAGTACGTGGTCGTAGACCCGAAACCAGGTGATCTACCCATGTCCAGGG
TGAAGTTCAGGTAACACTGAATGGAGGCCCGAACCCACGCACGTTGAAAAGTGCGGGGATGAGGTGTGGG
TAGCGGAGAAATTCCAATCGAACCTGGAGATAGCTGGTTCTCCCCGAAATAGCTTTAGGGCTAGCCTTAA
GTGTAAGAGTCTTGGAGGTAGAGCACTGATTGAACTAGGGGTCCTCATCGGATTACCGAATTCAGTCAAA
CTCCGAATGCCAATGACTTATCCTTAGGAGTCAGACTGCGAGTGATAAGATCCGTAGTCAAGAGGGAAAC
AGCCCAGATCGCCAGCTAAGGTCCCAAAGTGTGTATTAAGTGGAAAAGGATGTGGAGTTGCTTAGACAAC
TAGGATGTTGGCTTAGAAGCAGCCACCATTTAAAGAGTGCGTAATAGCTCACTAGTCGAGTGACTCTGCG
CCGAAAATGTACCGGGGCTAAATACACCACCGAAGCTGCGAATTGATACCAATGGTATCAGTGGTAGGGG
AGCGTTCTAAGTGCAGTGAAGTCAGACCGGAAGGACTGGTGGAGCGCTTAGAAGTGAGAATGCCGGTATG
AGTAGCGAAAGACGGGTGAGAATCCCGTCCACCGAATGCCTAAGGTTTCCTGAGGAAGGCTCGTCCGCTC
AGGGTTAGTCAGGACCTAAGCCGAGGCCGACAGGCGTAGGCGATGGACAACAGGTTGATATTCCTGTACC
ACCTCTTTATCGTTTGAGCAATGGAGGGACGCAGAAGGATAGAAGAAGCGTGCGATTGGTTGTGCACGTC
CAAGCAGTTAGGCTGATAAGTAGGCAAATCCGCTTATCGTGAAGGCTGAGCTGTGATGGGGAAGCTCCTT
ATGGAGCGAAGTCTTTGATTCCCCGCTGCCAAGAAAAGCTTCTAGCGAGATAAAAGGTGCCTGTACCGCA
AACCGACACAGGTAGGCGAGGAGAGAATCCTAAGGTGTGCGAGAGAACTCTGGTTAAGGAACTCGGCAAA
ATGACCCCGTAACTTCGGGAGAAGGGGTGCTTTCTTAACGGAAAGCCGCAGTGAATAGGCCCAAGCGACT
GTTTAGCAAAAACACAGCTCTCTGCGAAGCCGTAAGGCGAAGTATAGGGGGTGACACCTGCCCGGTGCTG
GAAGGTTAAGGAGAGGGGTTAGCGTAAGCGAAGCTCTGAACTGAAGCCCCAGTAAACGGCGGCCGTAACT
ATAACGGTCCTAAGGTAGCGAAATTCCTTGTCGGGTAAGTTCCGACCCGCACGAAAGGTGTAACGATTTG
GGCACTGTCTCAACCAGAGACTCGGTGAAATTATAGTACCTGTGAAGATGCAGGTTACCCGCGACAGGAC
GGAAAGACCCCGTGGAGCTTTACTGTAGCCTGATATTGAATTTTGGTACAGTTTGTACAGGATAGGCGGG
AGCCATTGAAACCGGAGCGCTAGCTTCGGTGGAGGCGCTGGTGGGATACCGCCCTGACTGTATTGAAATT
CTAACCTACGGGTCTTATCGACCCGGGAGACAGTGTCAGGTGGGCAGTTTGACTGGGGCGGTCGCCTCCT
AAAGTGTAACGGAGGCGCCCAAAGGTTCCCTCAGAATGGTTGGAAATCATTCGTAGAGTGCAAAGGCATA
AGGGAGCTTGACTGCGAGACCTACAAGTCGAGCAGGGACGAAAGTCGGGCTTAGTGATCCGGTGGTTCCG
CATGGAAGGGCCATCGCTCAACGGATAAAAGCTACCCCGGGGATAACAGGCTTATCTCCCCCAAGAGTCC
ACATCGACGGGGAGGTTTGGCACCTCGATGTCGGCTCATCGCATCCTGGGGCTGTAGTCGGTCCCAAGGG
TTGGGCTGTTCGCCCATTAAAGCGGTACGCGAGCTGGGTTCAGAACGTCGTGAGACAGTTCGGTCCCTAT
CCGTCGTGGGCGTAGGAAATTTGAGAGGAGCTGTCCTTAGTACGAGAGGACCGGGATGGACGCACCGCTG
GTGTACCAGTTGTTCTGCCAAGGGCATAGCTGGGTAGCTATGTGCGGAAGGGATAAGTGCTGAAAGCATC
TAAGCATGAAGCCCCCCTCAAGATGAGATTTCCCATAGCGTAAGCTAGTAAGATCCCTGAAAGATGATCA
GGTTGATAGGTTCGAGGTGGAAGCATGGTGACATGTGGAGCTGACGAATACTAATAGATCGAGGACTTAA
CCATATAATATGTAGCAAATGTTATCTAGTTTTGAAGGAATATGCCTTCATAGTTTGGTGATGATGGCAG
AGAGGTCACACCCGTTCCCATACCGAACACGGAAGTTAAGCTCTCTAGCGCCGATGGTAGTTGGGACCTT
GTCCCTGTGAGAGTAGGACGTCGCCAAGCTATTTATATCATCGCGGGGTGGAGCAGTACGGTAGCTCGTC
GGGCTCATAACCCGAAGGTCGCAGGTTCAAATCCTGTCCCCGCAACCAAATGGTCCCGTGGTGTAGTGGT
TAACATGCCTGCCTGTCACGCAGGAGATCGCCGGTTCGACCCCGGTCGGGACCGCCATTTTATATAAAGA
AAAGAACGAAACAAGTTGTTTCGTATTTTTTTATTTGTTTTAACAAAAAACTAATAAAGACAGTCAAACT
ATCCTTAGGACAAATCCTAAGGACTTTTTTATATATTCAAAACCTGTATAATAAAGAGCAGAGAACATTG
TGAGTAAAGTAGGTGAAGTCTGTGAGAAAATATGAAGTAACAACAAAATCTTCTGAGGAAACACAAAGAT
TATCAGAAAAACTAGGTGAACTCGTAGAAGCGCAAGATGTAATTATTTTAGAAGGAGATCTTGGAGCTGG
TAAGACGACTTTTACAAAGGGACTAGCAAAAGGTCTTGGAGTGAAAAGAGTTGTAAATAGTCCTACCTTT
AATATTATTAAAGAATATAAAGGAAGATTACCGCTATATCATATGGACGTGTATCGCTTAGCAGAAAGCG
AAGAGGACTTAGGCTTTGATGAGTATTTCTACGGTGAAGGAATTACGGTAGTGGAATGGGCTCATTTAAT
AGAAGCATATTTACCGAATGAAAAGTTACAAATTAGTTTATTCCATGCGGGAGATGACGCAAGAAAAATT
ATACTCGAGCCAATTGGAGATCGCTATATTAGATTATGTGAGGAGCTATTACAAGATGAAAGTACTAGCA
ATTGATACTTCAAATTACGTAATGGGTGTATCCCTTATTGAGGAAGGAAACGTGATTGGGGAAATTATTA
CAAATTTGACGAAAAACCATTCTGTACGTCTTATGCCAGCTGTAGAGCAACTGTTAAAAGAATGTGGTGT
AAAACCGAAGGAATTAACTAAAATCGTAGTAGCTGCTGGACCTGGATCATATACAGGTGTTCGCATAGGC
GTGACAGCGGCAAAAACATTAGCTTGGTCACTTCAAATACCAATTGTAGGTGTATCAAGTTTAGAGGTAG
TAGCTGCAAACGGTGCTAACTTTAATGGATTAATTTGTCCTTTATTTGATGGAAGACGTGGGCAAATCTA
TACTGGATTATATACATATGAAGGAGAGCAGTTAACTTCAATAGAAGAAGACCGAATTATTCTTATTTTG
GACTGGTTGCAAATGTTAAAAGATAAAGGACAGCCTGTTTTATTTATCGGTAATGATGTTAAATTGCATA
AAGAAATAATTATAGAACATTTAGGTGATCAAGCTGTATTCGCTCCTTTTACTAAAAATAATCCAAGACC
AAGTGAGCTAGCATTCTTAGGGTTACAAAAAGAAGAACAAGATGTGCATACGTTTGTTCCGAGCTATCTT
CGTTTAGCTGAAGCTGAAACAAAGTGGTTAGAAAGTCAAAACAAGTAGGGGCCTTGCAGAAGATGGATAT
GATATTTAGAAAGATGGAACTTGATGATATTGCTCAAATTGTAGCTATTGAAGAAGTGTCTTTTTCAACT
CCTTGGACTGCAGATGCCTTTCACCGTGAATTAACGATGAATGAACATGCACATTATATTGTGTTAGAAA
AAGATGGTCGTGTAATCGGATATTGTGGATTGTGGATAATTATTGATGAATCACATATAACAAATATAGC
TATTTTGCCAGAATACCGAGGTCAAAAATTAGGAGATGCCTTATTGAAAGCAGTTATTTCAGAAGCGAAA
GAACTAGGGGTAAAAACAATGACGCTTGAAGTACGTGTATCAAATGAAGTAGCAAAGCAGTTGTACAAAA
AATATGGATTTCAAAATGGTGGAATTCGTAAACGATACTATGCAGACAATCAGGAAGATGGTCTTGTAAT
GTGGGTGAATATATAATGGGAAAAAATACGATTATACTTGGGATTGAAACAAGCTGTGATGAAACAGCGG
TAGCGGTTGTTAAAAATGGAACGGAAATTATTGCGAATGTCGTTGCATCACAAATCGAAAGTCATAAACG
TTTTGGCGGGGTTGTACCAGAGATTGCATCCCGTCATCATGTAGAAGAAATTACAGTTGTGTTAGAAGAA
GCTTTAAAAGAAGCAAACATCACATTTGATGATATTGATGCAATTGCTGTAACAGAAGGGCCTGGTTTAG
TAGGAGCACTTCTAATTGGGGTAAATGCAGCGAAGGCAGTAGCTTTTGCACATGATATTCCGCTAGTCGG
TGTTCATCATATTGCTGGTCATATTTATGCGAACCGTTTAGTAAAAGAAGTTCAATTCCCGCTATTATCA
CTTGTTGTATCTGGTGGGCATACAGAACTTGTTTATATGAAAGAACATGGTTCATTTGAAGTAATTGGTG
AAACGCGAGATGATGCAGCTGGAGAAGCATATGATAAAGTAGCTCGTACGTTATCTATGCCATATCCAGG
TGGTCCTCATATTGATCGTCTTGCACATGAAGGAGAACCAACAATTGATTTGCCTCGTGCATGGCTAGAA
CCGAATTCATATGATTTTAGCTTTAGTGGATTGAAATCAGCAGTTATCAACACTGTGCATAACGCGAAAC
AACGTGGTATAGAAATTAAACCAGAAGATTTAGCGGCAAGTTTCCAAGAAAGTGTAATAGATGTACTTGT
AACGAAAGCAGCTCGTGCAGCAGAGGCTTATAATGTAAAGCAATTACTTCTTGCTGGTGGAGTAGCTGCT
AATAAAGGACTTCGTGCGCGATTAGAAGAAGAATTTGCACAAAAAGAAAACATTGAACTAATTATTCCAC
CGCTATCTTTATGCACAGATAATGCAGCAATGATTGCAGCGGCAGGGACAATTGCGTATGAACAAGGCAA
GCGTGCAACATTAGCCTTAAATGCGAATCCAGGATTAGATATTGAAGCATAGTTATGCACATAATTAACC
ACAGCTTGTGGATAAAACCCATATTATCTGTTGATAATGTGGGTTTTGTTGTGTATATAAAGTGTTGATA
TCTTTTTTGTTAGTTGTGGGTAATGTGGAAAAGTTGTTTTGATAGCTATTTTATAAAGGTGGATATGTGT
ATAAGTTTGTGGATAAACTAGATGAAGTCTGACCTTTGAATATATTGTTTTTTGGGAAATAAAAAGTAAG
AAGATATCCCTGAAAAACATTTTGAAATATCCTTCTATTATAGAGGGTGCTGATATTGTCAATCCTTGTC
GGTAAATCGATATTTCGTGTCGAATCGTTTATATATATAGGGTTACGATAGATGTATTTGAAAATTGGTT
GATATATTCCGAGTTACCATTGATATATTCAAAAAATTATTTATGTACTTAAAGAAAAAAGATGTCACAT
AGTCAAAAATCATGACTGATGAGACATCTTCCTTATTTAAATACTCTTATACATGCAGCTCTTCCCACTC
TGCCATACAAGTTTCAAGTTGTTCTTGTAGCGTTTGTTTTTTAGTTGTAATTTCACTCGCTTTTTCATAA
TCTGCATATATTTCTGGTAAGCAAAGTTGATCTTCTAACGTAGCAATTTCTTCTTCTAAGTTTAAGATGT
TTTGTTCTAGTTCTTCAATTTTTCGAGTGCGTTGACGTTCTAATTGTTTACGCTCTTTTTCTTCGAGATA
ATTTAATTTTTCTTGAGCTACAGTTTTTTGAACAGGTGCCTGATTTTCTTGCTGTTCAAGTTGTTCAAAT
GCTGCGCGTTCAATCATTTCATTTTTCTTCTCCACATAGTAATCGTAATCCCCTAAATATTCCTGTGCAC
CTTCTGTTGATAACTCAACCACAGTCGTTGTTACACGGTTAATAAAGTAGCGGTCATGTGAGACAAATAG
AAGAGTCCCTGGATAATCAATTAAAGCATTCTCTAAAATCTCTTTACTATTTAAATCAAGGTGGTTCGTA
GGCTCATCCAGAATTAATAAATTTGACTTTTGCATCATAAGTTTCGCAAGAGCTAATCGAGCTTTTTGTC
CACCACTAAGGGAAGATACTGGTTTCAGTACATCATCTCCTGTAAATAAAAAGTTCCCGAGTATAGTACG
GATTTCTTTTTCAGGTTGCAGTGGATATTCATCCCATAGTTCATTTAAAACCCGTTTAGAAGATGTTAAG
TTTGCTTGTTCTTGATCATAATAACCAACAGATACATTTGATCCGAAAGAAACATCGCCATTTAATAGTG
GTAACTTATTCACAATAGATTTTAATAATGTGGATTTCCCAATTCCGTTTGGACCAACTAAAGCAACACT
ATCTCCGCGAGTTAAGCGCATAGTTACGTTTTCAATTATAGGGTCCTCATCATAGCCAATGGTTGCATCC
TTTACTTGTAAAACATCATTTCCACTTTGCTTTTCAATATCGAAGTGGAATGATGCTGACTTAGAATCCC
CTAATGGTCTCGTTAATAATTCCATTCTGTCTAGTTGTTTACGGCGACTTTGAGCACGTTTCGTTGTAGA
GGCGCGAGCTATATTCTTTTGAACGAAGTCCTCAAGTTTTGCGATTTCATCTTGTTGTTTTTCGTAACGT
TTCATTTCTTGCTCATATAATGCTGATTTTAAGTCTAAATATTTACTGTAGTTACCAACAAATCGTCTGC
TTTCTTTATTCGAAATTTCATATACTTGTGTAACGAGTTTGTCTAAGAAATAACGGTCATGTGAAACGAT
TAATATTGCGCCAGGATAACCTTGTAAATATTGCTCAAGCCATGTTAATGTTTCGATGTCTAAATGGTTT
GTAGGCTCGTCCAAAATAAGTAAGTCTGGTTTTGTTAATAATAATTTCCCAAGAGCTAATCTTGTTTTTT
GCCCACCGCTTAAAGTAGAAATCGTCGTCTGGTGCGTTTCAACTGGGAAGCCAAGGCCGCTTAAAATGGA
GCGAATATCCGCTTCATATTGATATCCACCTTGATCTTTATAATTGAGTTGCAATTGGTCATAATCAGCT
AACAATCTTTCATATATAGCTTCGTTTGAAAAGTTTTCTTCTTTTCCCATTTCTTGCTCAAGCCTTCGAA
GTTTTGTCTCCATTTGCTGTAAGTGGGTAAAGACGGTTAGCATTTCATCCCAAATTGTTAAAGACGTTTC
TAGGCCGGTATTTTGAGCTAAATACCCGATTGAGACATCTTTCGGTTTTATAATTTCGCCACCATCATGT
GATAACTCACCAGCGATAATTTTTAATAATGTAGATTTTCCAGCTCCATTCCTTCCAACTAATGCGATAC
GATCTTTTGTTTGTACTTCCAATTTTATGTTTGCAAGAATTGTTTCTGCACCGTATAATTTCGAAAGTCC
ATTTACTTGTAATAAAATCAATGTTTTCACCTCAAATAATTTCTTAACTTTGCCATGTTTATATTTCTCA
ATCATACTAAAAATAGTGTATAGTTTAAAATAAGAGAGAATACTTCTTCTCTTTATTATACAAGGAATTT
AATGAGTGCTAAACTTCTGTATTTGATTAAAGTATATGAATAAAGATAGGAAGAGAGGAGAGGTTATATG
GATCAGCAAAAGATTCCACAAGCCACTGCTAAAAGATTGCCTCTATACTATCGATTTATCCAAAACTTAT
CTCTTTCTGGTAAGCAGCGTGTTTCATCGGCCGAATTGAGTGAAGCGGTAAAAGTAGATTCCGCAACAAT
ACGAAGAGATTTTTCGTATTTTGGAGCGTTAGGGAAAAAGGGATATGGATATAACGTAAATTATTTATTA
TCATTTTTCCGCGAAACACTTGATCAAGATGATATAACGCGTGTAGCACTTATTGGAGTAGGTAATTTAG
GGACCGCTTTCTTACATTATAATTTCACGAAAAACAATAATACAAAAATTGAAATGGCATTTGATGTTAG
TGAAGAGAAAGTTGGAACAGAAATCGGGGGCATTCCTGTATACCATTTAGATGAATTAGAAGAGAGATTA
TCAAATGATATACAAGTGGCAATATTAACAGTACCGGCTACAGTAGCACAAGCTGTAGCAGATAGATTAG
CTGAAACGAGCGTGCATGGTATTTTGAATTTCACACCAGCACGATTAAACGTATCAGAGAATATTAGAAT
TCATCATATTGATTTAGCTGTAGAGTTACAAACATTAGTTTACTTTTTGAAAAACTATCCACAATAAAAC
GCAGAGGAAGCGACCTCTGCGTTTTATTATTGTTTCTTCTTTGTGAATTTAACTAATATAAGGCGAAGTG
CCAAATTAAAATCAATTGTTGCCATAACTGCAAATAGTATTGTCCACACATTCCAGATTGTATCTGTTAC
GTTCGTAATGGCGAAGCGTGTAAAGATACATCCAAGAAGGAAGTATAGTGCAGCCATGAACAATGGTGAG
TTTCTCATACAAAAAATCCTCCGATAAAGCCTTGCATTTTTTCAGCTTCTTTAATCATTTCTTGAATTCG
CTCATTGCTCATAAAAATTTGCCCAATAGCGACTAATGTATTCATCGCAACATGAGCTGCAATCGGAACG
ATAATACGCTTCGTCTTCACATATAAGAAGGCGAATACGAGCCCCATAGCAGTGTATACCAATAAGTGAG
TAAAATCAAAATGGATTGCTGCAAATACAAGCGAACTAATGATAGCTGCAATAAAGAAGTTAAACTTCTT
ATAAAGTGTACCAAATAAAATTTTTCTAAATACGATTTCTTCCAAGATAGGTCCGATTATAGATACGACA
ATAAGGAACCAAGGTGTCGTTCTTGCAATTTCCATCAGTTTCATTGTATTTTCTGAACCTTGTTTAATTC
CTAGCAGCTGCATCTCGATCATACCGGCAACTATTTGTGAAAAGAAAGCCAAGAAGAAGCCGATGAAAAT
CCATCCAATAGTAGCTGGAACAGAAGAGCGCATTGCATCTAAATGCCTGTCGCGAATGTCTGTTCTAAGT
AACCAAAGTACGATACATAATGCAACAAAGAAGCTAATAATTGCCCAGTGTCCCGTTATGATTTGTCCTT
TTTCCTCCATGGTAAATCCTCTATTATCATAGAGTCCTGTTTTTAGGAGAAGTGGTAATCCAACAATTCC
AGATAACTGCATTAAAATGTATGTAACGATAATCCACCAGTATTGTTTCTTCAAATAGTTTAACCATCCT
TTCTAACTCTAGTGTATGAGATGAGGTAGGATAACATGTAAATATGTTATCTACGATATAAACTTTCATT
CGAATTATGATTTTTTTGTAAATCCGTATTTGAAATTAAAGTAGGAGACAGGAAAAAGTTGTACGTTTAG
CGAAAACAACTTAGGGTGTCTTTCATATTGTAACATACGAGTAGGGGAAACAACGATTCATATAGTAAAG
GCAGTATTCTATATAGAAAGTTTATATAGTAATTTGCGAAAAAATTATGATTTTTTTACTTGCAAAAGAA
ATTGAGATTATTTATTATTATAAGTGTGTTAGCACTCGGATGACTTGAGTGCTAATAAATAAAATTTACA
TACAAAATGAGGAGGTTATTGTTCATGCTAAAGCCATTAGGTGATCGCGTTGTAATTGAGCTTGTTCAAG
CAGAAGAAAAAACAGCAAGTGGTATTGTATTACCAGATACTGCAAAAGAAAAACCACAAGAGGGTAAAGT
TGTTGCAGTAGGTACTGGTCGAGTGCTTGAAAATGGTGAGCGTGTTGCTTTAGAGGTAGCAGCAGGTGAT
CTTATCATCTTCTCAAAATATGCAGGTACTGAAGTGAAATATGAAGGTACAGACTACTTGATTTTACGTG
AAAGTGACATTTTAGCAGTTATCGGTTAATTATATAAATCTTAAAAAATCCAAGGGGGTCAATTATTATG
GCAAAAGATATTAAATTTAGTGAAGAAGCACGTCGTTCGATGCTTCGCGGTGTCGACACTCTTGCAAACG
CAGTAAAAGTAACACTTGGACCAAAAGGTCGTAACGTTGTACTTGAGAAAAAATTTGGTTCACCACTTAT
TACAAATGATGGTGTAACAATCGCAAAAGAAATCGAATTAGAAGATGCATTCGAAAACATGGGTGCGAAA
TTAGTAGCAGAAGTTGCTAGCAAAACAAATGATGTAGCTGGTGACGGAACAACAACTGCAACTGTATTAG
CGCAAGCTATGATTCGTGAAGGTCTTAAAAACGTAACAGCTGGTGCTAACCCAATGGGTCTTCGTAAAGG
TATCGAAAAAGCTGTTACTGCTGCAATTGAAGAATTAAAAACGATTTCTAAACCAATCGAAGGCAAATCT
TCTATCGCACAAGTAGCTGCTATTTCTGCAGCTGACGAAGAAGTAGGTCAATTAATCGCTGAAGCAATGG
AGCGCGTTGGTAACGACGGCGTTATTACTTTAGAAGAGTCTAAAGGATTCACAACAGAATTAGACGTAGT
AGAAGGTATGCAATTTGATCGTGGATATGCATCTCCTTACATGATTACTGATTCTGATAAAATGGAAGCA
GTTCTTGATAACCCATACATCTTAATTACTGACAAAAAGATTTCTAACATTCAAGAAATCTTACCAGTAT
TAGAGCAAGTGGTACAACAAGGTAAACCACTTCTTATCATTGCTGAAGATGTAGAAGGCGAAGCTTTAGC
TACATTAGTAGTGAACAAACTTCGTGGTACATTCAATGTAGTAGCTGTTAAAGCTCCTGGATTTGGTGAC
CGTCGTAAAGCAATGCTAGAAGATATCGCAATCTTAACTGGTGGCGAAGTAATCACTGAAGAATTAGGTC
GTGACTTAAAATCTGCTACAGTTGAATCTTTAGGACGCGCTGGTAAAGTTGTTGTTACAAAAGAAAACAC
AACTGTAGTTGAAGGTATTGGAAATACAGAGCAAATCGCAGCTCGCATCGGTCAAATTCGTGCGCAATTA
GAAGAAACAACTTCTGAATTCGATCGTGAAAAATTACAAGAGCGTCTTGCGAAACTTGCAGGTGGCGTAG
CAGTAATTAAAGTCGGTGCAGCAACTGAAACTGAGTTAAAAGAGCGCAAACTTCGCATTGAAGATGCACT
TAACTCAACTCGTGCAGCAGTAGAAGAAGGTATCGTTGCAGGTGGTGGTACTTCACTTATGAACGTATAC
ACGAAAGTAGCTTCTATCGTAGCTGAAGGCGACGAAGCAACAGGTATCAATATCGTACTTCGCGCACTAG
AAGAGCCAGTTCGTCAAATCGCAATCAACGCTGGTCTAGAAGGATCTGTAGTTGTAGAGCGTCTAAAAGG
CGAAAAAGTAGGCGTTGGTTTCAACGCAGCTACTGGCGAATGGGTTAACATGCTTGAGTCTGGTATCGTA
GATCCAGCTAAAGTAACTCGTTCTGCACTTCAAAACGCAGCATCTGTTGCAGCTATGTTCTTAACAACTG
AAGCTGTAGTTGCTGACAAGCCAGAACCAAATGCACCAGCAATGCCTGACATGGGCGGCATGGGCATGGG
CGGTATGGGCGGAATGATGTAATTCCGTTTGCCCTAAAAAACATCCATTTCTATATAGAAATGGATGTTT
TTTTATGTTTTTTAGAAAAGGAAATGAATTTCTGTAGAATTTTGTCGCTTTCTCTCTTGACCATATTGAT
ACTTCATTGTTAGAATCTAGGAAGATAATATAAAACGATCCTTCATATATCCTCAATGATATGGTTTGAG
AGTCTCTACCGGGTTACCGTAAACAACCTGACTATGAAGGCAGTGTGTCTTATATTTATAAAGAGCGGAG
ACTATCTTTCTTTATAAAGCCAGACCCCTGCCTTTTCTTTGTTATGAGACTAGAGGCGGAGGACTGGCTT
TTTTTATTATATTGGTAATGCTTTTCGCCAAATTGGTGAAAATATTTATATACGAGAACTAACGTTGGGG
TGATTATTTTGAAGAAGCAACACGATACAATTATCGTTTTAGATTTTGGAAGTCAATACAATCAGTTAAT
AGCACGTCGAATTCGTGAGTTCGGTGTATACAGTGAACTTCATCCACATACAATTACTGCAGAAGAAATT
AAAGCAATGAATCCAAAAGGGATTATTTTCTCTGGTGGACCAAATAGCGTATACGGTGAAGGTGCATTAC
ATTGTGATGAAAAAATCTTCGAACTAGGTTTACCGATCTTCGGGATCTGTTACGGTATGCAGCTTATGAC
ACAACGCTTCGGTGGTAAAGTAGAGCGTGCCAACCACCGTGAGTACGGAAAAGCTGTTCTTAAAGTAGAG
AACGAATCAAAATTATATGCGAACCTTCCAGAAGAGCAAGTTGTATGGATGAGCCATGGCGACTTAGTAA
CTGGTTTACCTGAAGGATTCGTAGTAGACGCAACAAGTGAGTCTTGCCCAATTGCTGGTATGAGCAATGA
AGCGAAAAACTTATACGGTGTACAATTCCACCCAGAAGTACGTCACTCTGAGCACGGTAACGATTTAATT
AAAAACTTCGTATTCGGCGTATGTGGTTGTTCTGAAGGATGGAACATGGAGAACTTTATCGAAGTAGAAT
TAGAAAAGATTCGTGAAACTGTTGGAGACAAAAAAGTACTATGTGCACTTAGTGGCGGCGTAGACTCTTC
TGTTGTAGCAGTATTAATTCATAAAGCAATCGGCGATCAGTTAACATGTATTTTCGTTGACCACGGTTTA
CTTCGTAAAGGTGAAGCAGAAGGCGTTATGAAAACATTTAGCGAAGGCTTCCATATGAACGTTATTAAAG
TGGATGCACAAGAACGTTTCATGAACAAGTTAAAAGGTGTAGAAGATCCAGAACAAAAACGTAAAATCAT
CGGTAACGAATTCATTTACGTTTTTGATGATGAAGCATCTAAATTACAAGGTATGGACTTCTTAGCACAA
GGTACACTTTACACAGATATCGTTGAAAGTGGTACAGCAACTGCACAAACAATTAAATCTCACCATAACG
TTGGTGGACTTCCAGAAGACATGCAGTTCAAATTAATTGAGCCTTTAAATACGTTATTTAAAGATGAAGT
ACGTGTATTAGGATCTGAACTAGGAATTCCTGATGAAATCGTATGGCGTCAACCATTCCCAGGTCCTGGT
CTTGGTATTCGTGTATTAGGTGAAATCACAGAAGAGAAATTAGAAATCGTTCGTGAATCTGATGCGATTT
TACGTGAAGAAATTATTAAAGCAGGATTAGACCGCGAAATCTGGCAATACTTCACGGCGCTTCCTGGTAT
GCGTAGCGTAGGTGTTATGGGTGACGAGCGTACTTACGATTACACAGTAGGTATCCGTGCGGTAACATCT
ATCGACGGTATGACAGCTGACTGGGCACGTATCCCTTGGGACGTATTAGAGAAAATCTCTGTACGTATCG
TAAACGAAGTAAAACACGTTAACCGTATCGTGTATGATGTAACGAGTAAGCCACCAGCAACTATTGAGTG
GGAATAGTATTGTAATAAAAAGGATCCATCTATCATTCATGAATAGATGGATCTTTTTGTTTTTGTTGTT
AATACGAACAAAAATATAAAAAATTATAAAAATGTTCGCTTTTAAATTGACAAAAATACATTCAAGAGTT
AATATGAGTATGTAATTCAAACGAAAAGTGAATATTATGCCGTCGTATAATATCGGGGATATGGCCCGAA
AGTTTCTACCTAGCTACCGTAAATGGCTTGACTACGAGGCGTTTGCATAAAGATGAGGGGAAACTTGTCT
TTGTTTATAGAACGCTTCCATGTATATATGCAATGGAAGCCTTTTTTATTTCTCGGGATAAAAGAGGGCT
AGGGGAAATACGGCGAGTAATCATATAACGGGGGAAACGTAGGATGAAACGCTATTTTCAATTTGATGAG
CTCGGTACGAATTATAAGACTGAGTTCATAGCGGGGTTAACAACATTTCTATCTATGGCTTACGTACTGT
TTGTCAATCCTGCTACGCTGTCGCTTGGAAATGTTAAAGGGTTACCAGCAGGTACAGGGATGGATCCAGG
TGCAGTATTCGTTGCTACGGCATTAGCGGCAGCAATCGGTTCGTTAATTATGGGTATTTTCGCGAAGTAT
CCAATTGCTTTAGCGCCAGGTATGGGAATTAACGCGTTCTTTGCTTATACAGCAGTGTTAACGATGGGTA
TTCCGTGGCAAACGGCCATTGCCGGAACATTAATGTCAGGTATTATCTTTATTATTCTTACTGCTTCAGG
TATTCGTGAAAAAATCATTAATGCAATTCCATCGGAGTTAAAGTTTGCAGTAGCAGCAGGTATCGGATTG
TTCATTGCATTCCTTGGATTCCAAAATGCTGGAATTATCGTGAAAAATGATGCTGTTCTTGTTGGGTTGG
GGGACTTAACAAAGGGCACAACGTTACTAGCAATCTTCGGGGTTGTTACGACAATCATCTTTATGATTAA
GAAAGTTAATGGTGCAGTATTTTACGGTATGATTCTTACAGCGATCTTAGGAGTGGCAACAGGATTAATT
GATACTCCGAAAGCTGTAGTGGGAGCAATACCGAGTCTAGAACCAACGTTCGGCGTGGCGTTAACGCACT
TCGGAGATATTTTTACAGTTCAAATGGGGATTGTTATTATAACGTTCTTCTTTATCGATTTCTTTGATAC
AGCAGGTACGCTTGTAGCGGTTGCGAATCAAGCTGGATTAATGAAGAACAATAAATTACCACGTGCAGGA
AAAGCATTATTTGCAGATGCGATTGCAACTGTAATTGGTGCAATCTTGGGTACATCAACAACAACGTCTT
ACATTGAGTCTTCTGCAGGGGTAGCAGCAGGAGGACGTTCTGGATTTACAGCAGTTGTAACAGCAGGATT
CTTCTTACTGGCACTATTCTTCTCGCCATTACTAAGTGTTGTAACGCCAGCTGTAACGGCACCAGCTTTA
ATTATTGTAGGAATCTTGATGGTTTCTTCTTTAGGGGAAATTGATTGGAAGAAATTCGAGATTGCAGTGC
CAGCATTCTTTACAATTATCTCTATGCCACTTACGTATAGTATCGCAACTGGGATTGCGATTGGATTTAT
CTTCTATCCAATTACAATGGTTGTGAGTGGTCGTCGTAAAGAGGTTCATCCGATTATGTATGTTATGGGA
GTTTTATTCGTACTATATTTCATCTACGTTCGTAAATAAAAGGGGTTTTTTCAAAGGTCTAGACTTAAGG
GGAGTCTAGACCTTTTTTGCGTCTTCAGAAAAACTTAAGGATTTCCGAGCGTTTTTCTTCAGAAGTTTTT
CTATAATAGAAGTTAGGGATTAAAAAAGTGATGGGGGAGATATTGTGGCACACGAAACAATACTTGTCGT
AGATGATGAAAAAGAAATTCGGAATTTAATTACAATCTATTTAAAGAATGAAGGATATAAAGTATTGCAA
GCAGGGGACGGAGAAGAAGGGCTACGTTTACTGGAAGAAAATGAAGTGCATCTAGTCGTATTAGATATTA
TGATGCCGAAAGTAGATGGTATTCATATGTGTATGAAAGTAAGAGAATCGAAAGAGATGCCTATTATTAT
GCTTTCTGCGAAAACGCAAGATATGGATAAGATTTTAGGATTAACAACAGGAGCAGATGATTACGTAACG
AAGCCCTTTAATCCATTAGAGTTAATTGCACGAATTAAATCTCAGTTACGCCGTTATATGAAAATGAATG
GTTTTGCTATTCAAAATGAGGACGAGCTAGAAATTGGAGAGATGAAAATAAATATCTCGACCCATAAAGT
TATTGTAGAGGGAGAAGAAGTGAAACTAACCCCGAGGGAATTTTCAATTTTAGAATTGCTAGCTAGAAAT
CCAGGTATGGTGTTTAGTGCGGAGCAAATTTATGAAAAGGTGTGGAACGAACGATCTTTCCAGTCTGATA
ATACTGTAATGGTGCATATTCGAAAAGTACGTGAAAAGATTGAGGAGAATCCAAGGAAGCCTAGATATAT
AAAAACAGTATGGGGAGTGGGGTATAAGATTGAAAAAGATATTTAATCCGTTTACTTATGTTAGGAAAAT
CCGAGAATTGATTGGAAAGATAATAAAGAGCGTGAAACGGAGTATAAGGATTCAACTTATTACGGCGTTT
ACTGCTTGTGCGTTATTAGGTCTCTTTGTATCAACGAAGATAGTAGCACCTATTTTTGAAGATGCTAGCC
AGCATGCCGAGATTAATTATAGAGATGGTATGGAGCAAATTAATCGTAAAGCTCAAAGTACAGCGGAAAT
GATGGTTGCTGAAAATAAATTAGGTGCTGTACAAAATATGATAGAACTAGAAAATGAGAATTTAGAGCAA
GGGCATGATGCCTTTAAAATATTAGTTACTGACGAAAATGGTAAAGTTTTGTATAAAACGAAGCAAGCGC
AAGAAGAACAAATTAATTTGCATAATACAATTCGTAATGCGACTTCATTTGCTATCAATTATTCAAATAA
TAATGATATTGAAAGATCAAGAAAAGAGTTTATTACATTCTCGCCTATTACAATTGAAGGTAAGAACTTA
TATATGTTTGTAAGCGGGATTCCTCAAGGGGAGGTAGTGTATTATAAAGTAGAAGGACCATTCCCATTTT
TAATTGGTGTCCTTGTATTCATTTTCTCTTTCTTCTATATAACAAAGAGAAAGATGAAGCAGATTGAAGC
AATGGCAGAAGGTGTAAAGGAAATAGAAAAAGGAAACTTAGCGTACCGCATTGAGAAGAAAGGTGAAGAT
GAGATTGCGTCTTTAACTGAGAATATTAATAATATGGCGGAAGAGCTTATGAATAATATAGAAAAGGAAC
GTAAATTAGAGAAGCAGAAAAATGAGCTTATTACGAATGTATCTCACGATTTACGTACACCGCTGACTTC
TATTATGGGTTACTTGCGATTACTTAGAGATTCTAAATATGAAAATAAAGAACAACATGATGAGTATACG
AGAATTGCTTTTGCAAAGTCGGAGCAGTTAAAGAATTTAATAGAAGATTTATTTGAGTATACGAAGTTAA
CAAATGAGCAAGTTATATTAGAAAAACAAGAGGTTTGTATAAATGAGTTACTCGAGCAATTAATAGAAGA
GTTAGTGCCGCAGGCAGAAGAGCATGGGCTTACGTTTGTTAAGAAGTTTCCTGAGGAACGTACTTATGCA
GCGATTGATTCGGAAAAGATGGTCCGTGTATTTGATAATCTATTAATGAACGCGATTAAGTATAGTAAAG
ATGATGGGGAGATAAAAGTTTCTCTTCAAAGGCAGCGCCGGAATATACAAATTGTAATTGCGAATCATAG
TGAAGAGTTTACGAGAGAAGAGTTAGGGAGTTTGTTTGAACGTTTCTATAAGAAGGATCAATCTCGAAGT
AGAGTAACAGAAGGTTCTGGACTTGGGCTTGCGATTGCGAAAAGTATTGTTAAGTTGCAAGGTGGCAGTA
TTCGAGCGGAATATGAGGATGGTATTATTCAGTTTATTGTCTCGTTACCAATTATAGAAAAATAATAAAT
GAATAGAATGGTATATGATAAAAAGGCTTATTTTAAAGGGAATAAGCCTTTTTATATTTTTTTAGAAAAA
CATGTTGACGATTAAGGTTTAGAAGTGTAATATAGGACAAGTCGCCGATGCAATAACGCAGAACGCGGCA
AACGAAATAAAAAACTTAGTTGACATTGAAAGATGAAGATGTTAACATAAGGAAGTCGCAAATGAGCGAC
CAAGTAGTTCTTTGAAAACTGAACGAAACAAACAACGTGAAACGTCAATTTTTATTTTTAGATGCTAGAC
AAACTAACTTTATTGGAGAGTTTGATCCTGGCTCAGGATGAACGCTGGCGGCGTGCCTAATACATGCAAG
TCGAGCGAATGGATTGAGAGCTTGCTCTCAAGAAGTTAGCGGCGGACGGGTGAGTAACACGTGGGTAACC
TGCCCATAAGACTGGGATAACTCCGGGAAACCGGGGCTAATACCGGATAACATTTTGAACCGCATGGTTC
GAAATTGAAAGGCGGCTTCGGCTGTCACTTATGGATGGACCCGCGTCGCATTAGCTAGTTGGTGAGGTAA
CGGCTCACCAAGGCAACGATGCGTAGCCGACCTGAGAGGGTGATCGGCCACACTGGGACTGAGACACGGC
CCAGACTCCTACGGGAGGCAGCAGTAGGGAATCTTCCGCAATGGACGAAAGTCTGACGGAGCAACGCCGC
GTGAGTGATGAAGGCTTTCGGGTCGTAAAACTCTGTTGTTAGGGAAGAACAAGTGCTAGTTGAATAAGCT
GGCACCTTGACGGTACCTAACCAGAAAGCCACGGCTAACTACGTGCCAGCAGCCGCGGTAATACGTAGGT
GGCAAGCGTTATCCGGAATTATTGGGCGTAAAGCGCGCGCAGGTGGTTTCTTAAGTCTGATGTGAAAGCC
CACGGCTCAACCGTGGAGGGTCATTGGAAACTGGGAGACTTGAGTGCAGAAGAGGAAAGTGGAATTCCAT
GTGTAGCGGTGAAATGCGTAGAGATATGGAGGAACACCAGTGGCGAAGGCGACTTTCTGGTCTGTAACTG
ACACTGAGGCGCGAAAGCGTGGGGAGCAAACAGGATTAGATACCCTGGTAGTCCACGCCGTAAACGATGA
GTGCTAAGTGTTAGAGGGTTTCCGCCCTTTAGTGCTGAAGTTAACGCATTAAGCACTCCGCCTGGGGAGT
ACGGCCGCAAGGCTGAAACTCAAAGGAATTGACGGGGGCCCGCACAAGCGGTGGAGCATGTGGTTTAATT
CGAAGCAACGCGAAGAACCTTACCAGGTCTTGACATCCTCTGAAAACCCTAGAGATAGGGCTTCTCCTTC
GGGAGCAGAGTGACAGGTGGTGCATGGTTGTCGTCAGCTCGTGTCGTGAGATGTTGGGTTAAGTCCCGCA
ACGAGCGCAACCCTTGATCTTAGTTGCCATCATTAAGTTGGGCACTCTAAGGTGACTGCCGGTGACAAAC
CGGAGGAAGGTGGGGATGACGTCAAATCATCATGCCCCTTATGACCTGGGCTACACACGTGCTACAATGG
ACGGTACAAAGAGCTGCAAGACCGCGAGGTGGAGCTAATCTCATAAAACCGTTCTCAGTTCGGATTGTAG
GCTGCAACTCGCCTACATGAAGCTGGAATCGCTAGTAATCGCGGATCAGCATGCCGCGGTGAATACGTTC
CCGGGCCTTGTACACACCGCCCGTCACACCACGAGAGTTTGTAACACCCGAAGTCGGTGGGGTAACCTTT
TTGGAGCCAGCCGCCTAAGGTGGGACAGATGATTGGGGTGAAGTCGTAACAAGGTAGCCGTATCGGAAGG
TGCGGCTGGATCACCTCCTTTCTATGGAGAATTGATGAACGCTGTTCATCAATATAAGTTTCCGTGTTTC
GTTTTGTTCAGTTTTGAGAGAACTATCTCTCATATATAAATGTATGTTCTTTGAAAACTAGATAACAGTG
TAGCTCATATTTTTTAATTTTTAGTTTGGTTAAGTTAGAAAGGGCGCACGGTGGATGCCTTGACACTAGG
AGTCGATGAAGGACGGGACTAACGCCGATATGCTTCGGGGAGCTGTAAGTAAGCTTTGATCCGAAGATTT
CCGAATGGGGAAACCCACTATACGTAATGGTATGGTATCCTTACCTGAATACATAGGGTATGGAAGACAG
ACCCAGGGAACTGAAACATCTAAGTACCTGGAGGAAGAGAAAGCAAATGCGATTTCCTGAGTAGCGGCGA
GCGAAACGGAACATAGCCCAAACCAAGAGGCTTGCCTCTTGGGGTTGTAGGACATTCTATACGGAGTTAC
AAAGGAACGAGGTAGACGAAGCGACCTGGAAAGGTCCGTCGTAGAGGGTAACAACCCCGTAGTCGAAACT
TCGTTCTCTCTTGAATGTATCCTGAGTACGGCGGAACACGTGAAATTCCGTCGGAATCTGGGAGGACCAT
CTCCCAAGGCTAAATACTCCCTAGTGATCGATAGTGAACCAGTACCGTGAGGGAAAGGTGAAAAGCACCC
CGGAAGGGGAGTGAAAGAGATCCTGAAACCGTGTGCCTACAAATAGTCAGAGCCCGTTAATGGGTGATGG
CGTGCCTTTTGTAGAATGAACCGGCGAGTTACGATCCCGTGCAAGGTTAAGCTGAAGAGGCGGAGCCGCA
GCGAAAGCGAGTCTGAATAGGGCGTTTAGTACGTGGTCGTAGACCCGAAACCAGGTGATCTACCCATGTC
CAGGGTGAAGTTCAGGTAACACTGAATGGAGGCCCGAACCCACGCACGTTGAAAAGTGCGGGGATGAGGT
GTGGGTAGCGGAGAAATTCCAATCGAACCTGGAGATAGCTGGTTCTCCCCGAAATAGCTTTAGGGCTAGC
CTTAAGTGTAAGAGTCTTGGAGGTAGAGCACTGATTGAACTAGGGGTCCTCATCGGATTACCGAATTCAG
TCAAACTCCGAATGCCAATGACTTATCCTTAGGAGTCAGACTGCGAGTGATAAGATCCGTAGTCAAGAGG
GAAACAGCCCAGATCGCCAGCTAAGGTCCCAAAGTGTGTATTAAGTGGAAAAGGATGTGGAGTTGCTTAG
ACAACTAGGATGTTGGCTTAGAAGCAGCCACCATTTAAAGAGTGCGTAATAGCTCACTAGTCGAGTGACT
CTGCGCCGAAAATGTACCGGGGCTAAATACACCACCGAAGCTGCGAATTGATACCAATGGTATCAGTGGT
AGGGGAGCGTTCTAAGTGCAGTGAAGTCAGACCGGAAGGACTGGTGGAGCGCTTAGAAGTGAGAATGCCG
GTATGAGTAGCGAAAGACGGGTGAGAATCCCGTCCACCGAATGCCTAAGGTTTCCTGAGGAAGGCTCGTC
CGCTCAGGGTTAGTCAGGACCTAAGCCGAGGCCGACAGGCGTAGGCGATGGACAACAGGTTGATATTCCT
GTACCACCTCTTTATCGTTTGAGCAATGGAGGGACGCAGAAGGATAGAAGAAGCGTGCGATTGGTTGTGC
ACGTCCAAGCAGTTAGGCTGATAAGTAGGCAAATCCGCTTATCGTGAAGGCTGAGCTGTGATGGGGAAGC
TCCTTATGGAGCGAAGTCTTTGATTCCCCGCTGCCAAGAAAAGCTTCTAGCGAGATAAAAGGTGCCTGTA
CCGCAAACCGACACAGGTAGGCGAGGAGAGAATCCTAAGGTGTGCGAGAGAACTCTGGTTAAGGAACTCG
GCAAAATGACCCCGTAACTTCGGGAGAAGGGGTGCTTTCTTAACGGAAAGCCGCAGTGAATAGGCCCAAG
CGACTGTTTAGCAAAAACACAGCTCTCTGCGAAGCCGTAAGGCGAAGTATAGGGGGTGACACCTGCCCGG
TGCTGGAAGGTTAAGGAGAGGGGTTAGCGTAAGCGAAGCTCTGAACTGAAGCCCCAGTAAACGGCGGCCG
TAACTATAACGGTCCTAAGGTAGCGAAATTCCTTGTCGGGTAAGTTCCGACCCGCACGAAAGGTGTAACG
ATTTGGGCACTGTCTCAACCAGAGACTCGGTGAAATTATAGTACCTGTGAAGATGCAGGTTACCCGCGAC
AGGACGGAAAGACCCCGTGGAGCTTTACTGTAGCCTGATATTGAATTTTGGTACAGTTTGTACAGGATAG
GCGGGAGCCATTGAAACCGGAGCGCTAGCTTCGGTGGAGGCGCTGGTGGGATACCGCCCTGACTGTATTG
AAATTCTAACCTACGGGTCTTATCGACCCGGGAGACAGTGTCAGGTGGGCAGTTTGACTGGGGCGGTCGC
CTCCTAAAGTGTAACGGAGGCGCCCAAAGGTTCCCTCAGAATGGTTGGAAATCATTCGTAGAGTGCAAAG
GCATAAGGGAGCTTGACTGCGAGACCTACAAGTCGAGCAGGGACGAAAGTCGGGCTTAGTGATCCGGTGG
TTCCGCATGGAAGGGCCATCGCTCAACGGATAAAAGCTACCCCGGGGATAACAGGCTTATCTCCCCCAAG
AGTCCACATCGACGGGGAGGTTTGGCACCTCGATGTCGGCTCATCGCATCCTGGGGCTGTAGTCGGTCCC
AAGGGTTGGGCTGTTCGCCCATTAAAGCGGTACGCGAGCTGGGTTCAGAACGTCGTGAGACAGTTCGGTC
CCTATCCGTCGTGGGCGTAGGAAATTTGAGAGGAGCTGTCCTTAGTACGAGAGGACCGGGATGGACGCAC
CGCTGGTGTACCAGTTGTTCTGCCAAGGGCATAGCTGGGTAGCTATGTGCGGAAGGGATAAGTGCTGAAA
GCATCTAAGCATGAAGCCCCCCTCAAGATGAGATTTCCCATAGCGTAAGCTAGTAAGATCCCTGAAAGAT
GATCAGGTTGATAGGTTCGAGGTGGAAGCATGGTGACATGTGGAGCTGACGAATACTAATAGATCGAGGA
CTTAACCATATAATATGTAGCAATGTTATCTAGTTTTGAAGGAATATGCCTTCATAGTTTGGTGATGATG
GCAGAGAGGTCACACCCGTTCCCATACCGAACACGGAAGTTAAGCTCTCTAGCGCCGATGGTAGTTGGGA
CCTTGTCCCTGTGAGAGTAGGACGTCGCCAAGCAACTTTAAGACGAGTCAGAATGACTCGTCTTTTTTGT
GCTTTGTAACTTCTTTTCAAAGTTAATTACATAATTATATAAGTTCTATTCGATTTCTTTCGTGATTTTT
GATATGTAATTTAAGATTTTCTATTTTATTTCTTAAAGATAAGATTCACTGGTGTGTTAAAATAGTACAG
TTGTTTTTTTGATGTACTTTAATATAAGAAGATTTAAGTTAGAAAAGGAGATAATATGAAAAGGATAGGT
ATAATTACTATAGTAGTCTTAGTCCTTCTATTAATCGTGTATATGTTAGTTGGGAATTATTTTTATAACT
ACGCATTGAATGCGAAACAAGAAAAAGAATTTTTGCAAGATAATCCTCATTTAGTAGAAACGGTAAATGC
ATCGGGAGATGTATTGGCTACAAATGAAGAAAAGAATGCGAACTTCGTATCGAAGTATAAACCTAACACA
TTAACTATACGTTCTTTCGATAAATTGAATTTAAAAGGCTATGAATATATGAATGAATCATCTAGTCATA
AATGGGCAATTGTGGTTCATGGATACAATGGTAGAGCATCAGAAATGACGAAATATATTCGTAACTTTTA
TGAACAAGGCTATAATGTCATAGCACCAGACCTTCGTGGTCACGGAAATAGTGAAGGGGATTATGTTGGT
ATGGGCTGGCATGATCGTAAAGATGTTTTGATTTGGATTCAACAAATCTTAAAGAAAGATCCTAATGCTG
AAATAGCTCTATTTGGTGTTTCAATGGGCGGGGCAACTGTAATGATGACTTCAGGAGAAGATTTACCTTC
TAATGTTAAAGTTATTATTGAAGATTGTGGATACTCAACCGTTATTGATGAATTTACTTATCAGCTAAAA
GATTTATTCCACTTGCCGAAGTTTCCTGTTATGAATGCGGCAAATACAGTTACAAAATTAAGAGCTGGAT
ATGATTTAGAAGAAGCTTCAGCTGTAAAACAAGTGGCGAAAAGTAAAACACCTATGCTATTCATTCATGG
GGATGCTGATACATTCGTTCCTTTTGAAATGTTAGATGAAGTATATAATGCTGCAAAAGTAGAAAAAGAG
AAATTAATTGTTCCAGGTGCTGGGCATGGAGAAGCGGAGAAAGTAGATTCGAATAAATATTGGAATACCG
TATGGAAGTTCGTAGGGAAGTATATTCCGGCATAATTAAAGTTGTTGCATTTATATAGACGATAATCGGA
GGGATAATAGTTAATCCTTTTGATTATCGTTTTTTTGTTAATTAGGTAGTCTGCTATAAGTGTATTTTTG
TATGTACGATATGAAGGAGATAGAGCAAAAACTTTTGAATTCCTTAATCTCAGTGCTACAATGATTGAAA
ACTAAATGTTAATGAGGTGTTTATATGAAAATTGAGGTTTGGTCGGATTTTGTATGCCCATTTTGCTATA
TTGGGAAACGTAGATTAGAGGTGGCTTTAGAGCAATTTCCACATAAGAAGGATGTTGAAGTTGAGTTTAA
AAGTTTTGAGTTGGATCCGAATACTCCCGTTTACTCTGGAACAAGTATTAATGAAGTGCTTGCATCAAAG
TATGGAATTAGTATTGAAGAAGCTAAGCGTAATAACGTACAGCTAGGAAATCATGCAGCTAGTATGGGTT
TAAGTTTTAACTTTGATGAGATGAAGCCGACGAATACGTTTGATGCGCATCGTCTTGCGAAGTTTGCAAA
GAATCATGGAAAAGAAAAGGAGATTACGGAGAATCTACTTTTTGCATATTTCACTGAATCGAAAAATTTA
AGTGATGTGGATACACTTGCTATTATCGCTGCAGCCTCAGGTTTAGATAAGCAAGAAGCTTTAAATGTTA
TTAATGATAAAAATGCGTACGCAAATGATGTTAGAATTGATGAAGCGATTGCTCAGCAATATCAAATTTC
GGGAGTGCCTTATTTTATTATTAATCAAAAGTATGCTATTTCAGGTGCACAACCACTTGAAACTTTTGTT
GGTGCACTTAAGCAAGTTTGGGAAGAAGAGAATCCTGCACCGAAGTTACAGGAACTTTCAGCAGATGGTG
GAAGCGATCTTTCTTGTGCTGATGGAAGTTGTTCGGTGCCGTCGAAAGAACAATAGTTTTTATGGTAGAA
GAGCACCCCATAGATTGTTCTGTGGGGTGCTTGTATATAAGTATAGAAGAAATACGTAAATGAAATCTAT
AAAATATAAAGTTTTTTAAAAAACGTATTGACGATTATACTTTAGAGGTGTAATATAGAACAAGTCGCCG
ATGACATTAACGTCGCAAGCGACAAACAAAATGAAAAACTTAGTTGACATTAACTAACGAAGATGTTAAC
ATAAGGAAGTCGCAAATGAGCGACCAAGTAGTTCTTTGAAAACTGAACGAAACAAACAACGTGAAACGTC
AATTTTTATTTTTAGATGCTAGACAAACTAACTTTATTGGAGAGTTTGATCCTGGCTCAGGATGAACGCT
GGCGGCGTGCCTAATACATGCAAGTCGAGCGAATGGATTGAGAGCTTGCTCTCAAGAAGTTAGCGGCGGA
CGGGTGAGTAACACGTGGGTAACCTGCCCATAAGACTGGGATAACTCCGGGAAACCGGGGCTAATACCGG
ATAACATTTTGAACCGCATGGTTCGAAATTGAAAGGCGGCTTCGGCTGTCACTTATGGATGGACCCGCGT
CGCATTAGCTAGTTGGTGAGGTAACGGCTCACCAAGGCAACGATGCGTAGCCGACCTGAGAGGGTGATCG
GCCACACTGGGACTGAGACACGGCCCAGACTCCTACGGGAGGCAGCAGTAGGGAATCTTCCGCAATGGAC
GAAAGTCTGACGGAGCAACGCCGCGTGAGTGATGAAGGCTTTCGGGTCGTAAAACTCTGTTGTTAGGGAA
GAACAAGTGCTAGTTGAATAAGCTGGCACCTTGACGGTACCTAACCAGAAAGCCACGGCTAACTACGTGC
CAGCAGCCGCGGTAATACGTAGGTGGCAAGCGTTATCCGGAATTATTGGGCGTAAAGCGCGCGCAGGTGG
TTTCTTAAGTCTGATGTGAAAGCCCACGGCTCAACCGTGGAGGGTCATTGGAAACTGGGAGACTTGAGTG
CAGAAGAGGAAAGTGGAATTCCATGTGTAGCGGTGAAATGCGTAGAGATATGGAGGAACACCAGTGGCGA
AGGCGACTTTCTGGTCTGTAACTGACACTGAGGCGCGAAAGCGTGGGGAGCAAACAGGATTAGATACCCT
GGTAGTCCACGCCGTAAACGATGAGTGCTAAGTGTTAGAGGGTTTCCGCCCTTTAGTGCTGAAGTTAACG
CATTAAGCACTCCGCCTGGGGAGTACGGCCGCAAGGCTGAAACTCAAAGGAATTGACGGGGGCCCGCACA
AGCGGTGGAGCATGTGGTTTAATTCGAAGCAACGCGAAGAACCTTACCAGGTCTTGACATCCTCTGAAAA
CCCTAGAGATAGGGCTTCTCCTTCGGGAGCAGAGTGACAGGTGGTGCATGGTTGTCGTCAGCTCGTGTCG
TGAGATGTTGGGTTAAGTCCCGCAACGAGCGCAACCCTTGATCTTAGTTGCCATCATTAAGTTGGGCACT
CTAAGGTGACTGCCGGTGACAAACCGGAGGAAGGTGGGGATGACGTCAAATCATCATGCCCCTTATGACC
TGGGCTACACACGTGCTACAATGGACGGTACAAAGAGCTGCAAGACCGCGAGGTGGAGCTAATCTCATAA
AACCGTTCTCAGTTCGGATTGTAGGCTGCAACTCGCCTACATGAAGCTGGAATCGCTAGTAATCGCGGAT
CAGCATGCCGCGGTGAATACGTTCCCGGGCCTTGTACACACCGCCCGTCACACCACGAGAGTTTGTAACA
CCCGAAGTCGGTGGGGTAACCTTTTTGGAGCCAGCCGCCTAAGGTGGGACAGATGATTGGGGTGAAGTCG
TAACAAGGTAGCCGTATCGGAAGGTGCGGCTGGATCACCTCCTTTCTATGGAGAATTGATGAACGCTGTT
CATCAATATAAGTTTCCGTGTTTCGTTTTGTTCAGTTTTGAGAGAACTATCTCTCATATATAAATGTATG
TTCTTTGAAAACTAGATAACAGTGTAGCTCATATTTTTTAATTTTTAGTTTGGTTAAGTTAGAAAGGGCG
CACGGTGGATGCCTTGACACTAGGAGTCGATGAAGGACGGGACTAACGCCGATATGCTTCGGGGAGCTGT
AAGTAAGCTTTGATCCGAAGATTTCCGAATGGGGAAACCCACTATACGTAATGGTATGGTATCCTTACCT
GAATACATAGGGTATGGAAGACAGACCCAGGGAACTGAAACATCTAAGTACCTGGAGGAAGAGAAAGCAA
ATGCGATTTCCTGAGTAGCGGCGAGCGAAACGGAACATAGCCCAAACCAAGAGGCTTGCCTCTTGGGGTT
GTAGGACATTCTATACGGAGTTACAAAGGAACGAGGTAGACGAAGCGACCTGGAAAGGTCCGTCGTAGAG
GGTAACAACCCCGTAGTCGAAACTTCGTTCTCTCTTGAATGTATCCTGAGTACGGCGGAACACGTGAAAT
TCCGTCGGAATCTGGGAGGACCATCTCCCAAGGCTAAATACTCCCTAGTGATCGATAGTGAACCAGTACC
GTGAGGGAAAGGTGAAAAGCACCCCGGAAGGGGAGTGAAAGAGATCCTGAAACCGTGTGCCTACAAATAG
TCAGAGCCCGTTAATGGGTGATGGCGTGCCTTTTGTAGAATGAACCGGCGAGTTACGATCCCGTGCGAGG
TTAAGCTGAAGAGGCGGAGCCGCAGCGAAAGCGAGTCTGAATAGGGCGTTTAGTACGTGGTCGTAGACCC
GAAACCAGGTGATCTACCCATGTCCAGGGTGAAGTTCAGGTAACACTGAATGGAGGCCCGAACCCACGCA
CGTTGAAAAGTGCGGGGATGAGGTGTGGGTAGCGGAGAAATTCCAATCGAACCTGGAGATAGCTGGTTCT
CCCCGAAATAGCTTTAGGGCTAGCCTTAAGTGTAAGAGTCTTGGAGGTAGAGCACTGATTGAACTAGGGG
TCCTCATCGGATTACCGAATTCAGTCAAACTCCGAATGCCAATGACTTATCCTTAGGAGTCAGACTGCGA
GTGATAAGATCCGTAGTCAAGAGGGAAACAGCCCAGATCGCCAGCTAAGGTCCCAAAGTGTGTATTAAGT
GGAAAAGGATGTGGAGTTGCTTAGACAACTAGGATGTTGGCTTAGAAGCAGCCACCATTTAAAGAGTGCG
TAATAGCTCACTAGTCGAGTGACTCTGCGCCGAAAATGTACCGGGGCTAAATACACCACCGAAGCTGCGA
ATTGATACCAATGGTATCAGTGGTAGGGGAGCGTTCTAAGTGCAGTGAAGTCAGACCGGAAGGACTGGTG
GAGCGCTTAGAAGTGAGAATGCCGGTATGAGTAGCGAAAGACGGGTGAGAATCCCGTCCACCGAATGCCT
AAGGTTTCCTGAGGAAGGCTCGTCCGCTCAGGGTTAGTCAGGACCTAAGCCGAGGCCGACAGGCGTAGGC
GATGGACAACAGGTTGATATTCCTGTACCACCTCTTTATCGTTTGAGCAATGGAGGGACGCAGAAGGATA
GAAGAAGCGTGCGATTGGTTGTGCACGTCCAAGCAGTTAGGCTGATAAGTAGGCAAATCCGCTTATCGTG
AAGGCTGAGCTGTGATGGGGAAGCTCCTTATGGAGCGAAGTCTTTGATTCCCCGCTGCCAAGAAAAGCTT
CTAGCGAGATAAAAGGTGCCTGTACCGCAAACCGACACAGGTAGGCGAGGAGAGAATCCTAAGGTGTGCG
AGAGAACTCTGGTTAAGGAACTCGGCAAAATGACCCCGTAACTTCGGGAGAAGGGGTGCTTTCTTAACGG
AAAGCCGCAGTGAATAGGCCCAAGCGACTGTTTAGCAAAAACACAGCTCTCTGCGAAGCCGTAAGGCGAA
GTATAGGGGGTGACACCTGCCCGGTGCTGGAAGGTTAAGGAGAGGGGTTAGCGTAAGCGAAGCTCTGAAC
TGAAGCCCCAGTAAACGGCGGCCGTAACTATAACGGTCCTAAGGTAGCGAAATTCCTTGTCGGGTAAGTT
CCGACCCGCACGAAAGGTGTAACGATTTGGGCACTGTCTCAACCAGAGACTCGGTGAAATTATAGTACCT
GTGAAGATGCAGGTTACCCGCGACAGGACGGAAAGACCCCGTGGAGCTTTACTGTAGCCTGATATTGAAT
TTTGGTACAGTTTGTACAGGATAGGCGGGAGCCATTGAAACCGGAGCGCTAGCTTCGGTGGAGGCGCTGG
TGGGATACCGCCCTGACTGTATTGAAATTCTAACCTACGGGTCTTATCGACCCGGGAGACAGTGTCAGGT
GGGCAGTTTGACTGGGGCGGTCGCCTCCTAAAGTGTAACGGAGGCGCCCAAAGGTTCCCTCAGAATGGTT
GGAAATCATTCGTAGAGTGCAAAGGCATAAGGGAGCTTGACTGCGAGACCTACAAGTCGAGCAGGGACGA
AAGTCGGGCTTAGTGATCCGGTGGTTCCGCATGGAAGGGCCATCGCTCAACGGATAAAAGCTACCCCGGG
GATAACAGGCTTATCTCCCCCAAGAGTCCACATCGACGGGGAGGTTTGGCACCTCGATGTCGGCTCATCG
CATCCTGGGGCTGTAGTCGGTCCCAAGGGTTGGGCTGTTCGCCCATTAAAGCGGTACGCGAGCTGGGTTC
AGAACGTCGTGAGACAGTTCGGTCCCTATCCGTCGTGGGCGTAGGAAATTTGAGAGGAGCTGTCCTTAGT
ACGAGAGGACCGGGATGGACGCACCGCTGGTGTACCAGTTGTTCTGCCAAGGGCATAGCTGGGTAGCTAT
GTGCGGAAGGGATAAGTGCTGAAAGCATCTAAGCATGAAGCCCCCCTCAAGATGAGATTTCCCATAGCGT
AAGCTAGTAAGATCCCTGAAAGATGATCAGGTTGATAGGTTCGAGGTGGAAGCATGGTGACATGTGGAGC
TGACGAATACTAATAGATCGAGGACTTAACCATATAATATGTAGCAAATGTTATCTAGTTTTGAAGGAAT
ATGCCTTCATAGTTTGGTGATGATGGCAGAGAGGTCACACCCGTTCCCATACCGAACACGGAAGTTAAGC
TCTCTAGCGCCGATGGTAGTTGGGACCTTGTCCCTGTGAGAGTAGGACGTCGCCAAGCAACTTTAAGACG
AGTCAGAATGACTCGTCTTTTTTGTGTTTTATAAAATAAACTTGTAATTAATGTAGGCTCTATGAGTACG
TTTATCTAGCGAGAAACAGCTTTATTTTATTAGAATTTCACATTTAAGTAGCATACCTTTAGAAAATTAA
AGTCTATTTGTTAACAAGAATATATACGAAGTATTGCCCTCTGGAGCCTGCTCACACCCTCTTTTATTTC
TTCAGTTGTTAAATGGCCATACCCTATAATAATTCGATTGTGATGTTTTCCTTTTTCAATGGCGTGGTCT
TCCACAGGATATACTTTCACTCCGAGTTGTTGGATTTTCTCAAGTAATTCTTTTGTGAATTGAACTTGAT
TGAATTCAACAATCAGATGTAATCCTGTAGAATAACCGAAAATATTGATTGTATTTGAGAATGCTGATTG
TAATTGCTGGATAAGGAAGTCTCTTCGATTTTTATAGATTTTTTTCATCTTCATAATATGTCGTTCCAAA
TAACCTTCGGCAATAAATTTAGCAAGGATAAGCTGATTTAAAGAAGGTGTATGTAAATCTGAAAACCATT
TTACCCTGCGACATTTTTCAACAAGGTGTGAGGGAAGAACTAAGTATCCCATCCTAAGGGACGGTGATAA
AATTTTACTAAATGAACCTATGTATATAACACGTTCGGGATCCAACCCCTGTAATGAACTTACAGGTGAG
CCTTCATATCGAAACTCACTATCATAATCATCTTCAATGAGGTAACAATTTGTTTTTCTTGAGTAGTTAA
CCAATTGAACACGTCGTTGAATTGGCAACGTTCCACCTAAAGGGAACTGATGAGAAGGAGTAATGAAGAT
GAATTTTGGATTTTTATTTGCAGGTAACAAAGATGTATTCATCCCATTATCATCAACTGGTATAGGGGAA
AGAAAGGCTCCTGAATTTTTAAAAATTGTTTGAATGTCATTGGTGATGGGATCTTCTATTAGTACTTCGT
CACCTGATGACAAAAGTAACTTGGACACAAGTGTTAAAGCTTGTGTTGCACCGGAAGTAATCACCAATTG
TTCTGGATGACAAAAAACTCCTCTTGTTTTTAGTAAATACCGTGATAAAACCTTTCTTAATTCGGGACGT
CCTTGGGGGATATCATATCCAAACGTAGAAGGAGGTGTTTCATTCCATATCGTGTGAGACAACTTTGCCC
ATCCTTTACGTGGAAATAAGTCTAATGCTGGTATTCCTGAACGAAAATTAATGATGTTACTCTCTTTGTT
TGTTTCTTCACACCAATATAAAGAATCAATTAGAGTTGATTTTTTACGTTGTTCTAAATAAGCCCCTTCG
GCAATGAATGTTCCAGCTCCTTGCCGAGTGACCAAAAAGCCTTCGGAAAATAATTGATCATAAGCTTCTA
AAATTACATTCCTAGACACACCTAACTCAGAAGATAATTCCCGTGTTGCTGGTAGTTTATCACCAGATTG
TAGCTCTCCGTTTAATATTCGTTCACGTATCTGGTGATAAACTTGTCGAATTAAACTTATATCTAAAGAT
CGATCAATAGGTATCCAAAGCATATAAATGCTCCCTTCATCAAAATTGGTACCATAAAAGTTTGGATGAA
ATGGTACTAATACAAACCATTTTAGCATGCTATAGTAGGGTCAAATAGTTCTAAAGGAGATGAAAATGTG
ATGACTAAACCAGAATTACAAGTAGCTCAGGCATTTAAATCGATTGCACGAAATGAACATGTAAAAGCAT
ATGTACAACAATCCACTGAACTTTATGCGTTATTATTACAAGCTGCGAAACGCTTTGTCACCGGAGAAAC
GAGACATGAGGGAATTGGGACGGCAAAAGAACTAATTACAAAAGGTTATCATACTTCACTAGAATACATA
GGGGAAAATACTCTAGATATAGAGGAATGCTATAAAGCAAAAAATGAGTTTTTGAATCTTATTGGGGACA
TGGGTGCTCTATCTATGAAACAAACAGTATCACTCGATTTATCTCATATTGGATTATCTATAGATCCAGA
AATATCTTATATTCATTTAATGGAGTTGGCAGAGAAGGCGAAAGTACATGGAACTACCCTTATGATAAGT
ATGGAAGAATCATCTAAAGCAGCGGACATTCTTTCCATTTATAAAAAGGTAACTGAGCAATATCATAATG
TAGGGATAACAATACAGGCACATTTATATCGCTCAAACAATGATATTCAAGAACTCCTTCATTATCCAGG
GAAAATAAGAGTTGTAAAAGGTGCCTATCAAGAAGTTCCGGATATTGCTATGCCTAGGTCAACTGATTTA
AATCAACAGTATCTTCAAATTGTAGAACAACTAGTTGAACACAATCATCCTGTATCTATAGCTACACATG
ATGAAATTCTTATTACAGAGATGGAGCAACGTCAATATTTTAGTCAAACTAATGTAGAAATAGAAATGCT
ATATGGAATTCGTCCGGATATGTTAAGAGATTTGAAAAACAAAGGACAGAACGCTAGAGTATATTTGACT
TATGGGAAAGAGTGGTACTTGTATCTATGTCACCGGATAGCTGAACATCCAGAAAATTTATATCGTGCAG
TGACAGATATGATACATTCACCTTCAGCAGAGCGGAGTAGGGAATATTGAATAGACATTTAATACTAAAT
GTAAAAATGATTTTGGCTGTGGCCTAAAAATAAGAGCCGGATTTTTCTTAGTGTAGAAATTCCGGCCATT
TTATATTGAAATTTTTTTAGTATATATTTGTGTTAAAGGCGGACAGCACCCCTGTAGGTATTGAGAGGAT
TAAGATTTATAATTGTGCAGCCGTCGTATACCTTGTTGTAGAATTGTTTTTGTATGGTTGTGTATTCTTA
GGGGGGAGATAGAAACAACGGAAATTATGATTCTATATGTATTTCAAAAGGGGGATATATACTAGAAATG
AAACTAAATGCTTTGTTAGTGAAATGATTCGCTCTTTTAGCAGTAAAACGTAAATATAGGTATGGGATTA
ATATCTATTAATGTTATATAAAAAGTGAAGTAATGAAAGGAACAAGCGTTCTGTATATGTGTGTTCGGTA
CACTTGATACATTGAGGTGCGTATTTTTAATCCAGTATATGTGTTTAAAAAGAAATGCTATTAATCTATT
CGGACCTTGAGCATATCTTAAATGTTTATTAAGAGGATATGGCTGTATGGAAATGGATGATGCTAAAGAT
GAAAGAGATATAAGGTTGATATTTCAGTGACATAAGGATAGTTAATAAATATATTAGTGTGGTTCTATAT
ATTTGCGAGTAAACAGATAAGCAACCATTACTTCATATAAGGAGAACTTGGGACTCTATAACTAGAGTAG
TATATGAGTTTATTATGGATTTCTGTATCGTTGTCTATTATAAGAATATGTATATCTTCAATCGTTTCTA
ATAGAGGGCGTGATAAACAAAGAGGTATTAATATTTATTAAAATAAGATTGTTAGTTTCGCTGGGTAAAA
ACTTCTGTACAAATTAAGTCTAAGGTTTAAAGTAACTTTAATATATTTAGGGAAAATATATTAAAGAGAA
GCAGGAGGTAGCTCTTTGGTAATGAATCCTCGGAGAGACGTATCTAGCTAAAAAAGCATAAAAATATTAA
ATTGAATTTCTTTATAAAAAGGTGTTGACGATTATACTTTAGAGGTGTAATATAGAACAAGTCGCCGATG
ACATTAACGTCGCAAGCGACAAACGAAATGAAAAACTTAGTTGACATTAACTAACGAAGATGTTAACATA
AGGAAGTCGCAAATGAGCGACCAAGTAGTTCTTTGAAAACTGAACGAAACAAACAACGTGAAACGTCAAT
TTTTATTTTTAGATGCTAGACAAACTAACTTTATTGGAGAGTTTGATCCTGGCTCAGGATGAACGCTGGC
GGCGTGCCTAATACATGCAAGTCGAGCGAATGGATTGAGAGCTTGCTCTCAAGAAGTTAGCGGCGGACGG
GTGAGTAACACGTGGGTAACCTGCCCATAAGACTGGGATAACTCCGGGAAACCGGGGCTAATACCGGATA
ACATTTTGAACCGCATGGTTCGAAATTGAAAGGCGGCTTCGGCTGTCACTTATGGATGGACCCGCGTCGC
ATTAGCTAGTTGGTGAGGTAACGGCTCACCAAGGCAACGATGCGTAGCCGACCTGAGAGGGTGATCGGCC
ACACTGGGACTGAGACACGGCCCAGACTCCTACGGGAGGCAGCAGTAGGGAATCTTCCGCAATGGACGAA
AGTCTGACGGAGCAACGCCGCGTGAGTGATGAAGGCTTTCGGGTCGTAAAACTCTGTTGTTAGGGAAGAA
CAAGTGCTAGTTGAATAAGCTGGCACCTTGACGGTACCTAACCAGAAAGCCACGGCTAACTACGTGCCAG
CAGCCGCGGTAATACGTAGGTGGCAAGCGTTATCCGGAATTATTGGGCGTAAAGCGCGCGCAGGTGGTTT
CTTAAGTCTGATGTGAAAGCCCACGGCTCAACCGTGGAGGGTCATTGGAAACTGGGAGACTTGAGTGCAG
AAGAGGAAAGTGGAATTCCATGTGTAGCGGTGAAATGCGTAGAGATATGGAGGAACACCAGTGGCGAAGG
CGACTTTCTGGTCTGTAACTGACACTGAGGCGCGAAAGCGTGGGGAGCAAACAGGATTAGATACCCTGGT
AGTCCACGCCGTAAACGATGAGTGCTAAGTGTTAGAGGGTTTCCGCCCTTTAGTGCTGAAGTTAACGCAT
TAAGCACTCCGCCTGGGGAGTACGGCCGCAAGGCTGAAACTCAAAGGAATTGACGGGGGCCCGCACAAGC
GGTGGAGCATGTGGTTTAATTCGAAGCAACGCGAAGAACCTTACCAGGTCTTGACATCCTCTGAAAACCC
TAGAGATAGGGCTTCTCCTTCGGGAGCAGAGTGACAGGTGGTGCATGGTTGTCGTCAGCTCGTGTCGTGA
GATGTTGGGTTAAGTCCCGCAACGAGCGCAACCCTTGATCTTAGTTGCCATCATTAAGTTGGGCACTCTA
AGGTGACTGCCGGTGACAAACCGGAGGAAGGTGGGGATGACGTCAAATCATCATGCCCCTTATGACCTGG
GCTACACACGTGCTACAATGGACGGTACAAAGAGCTGCAAGACCGCGAGGTGGAGCTAATCTCATAAAAC
CGTTCTCAGTTCGGATTGTAGGCTGCAACTCGCCTACATGAAGCTGGAATCGCTAGTAATCGCGGATCAG
CATGCCGCGGTGAATACGTTCCCGGGCCTTGTACACACCGCCCGTCACACCACGAGAGTTTGTAACACCC
GAAGTCGGTGGGGTAACCTTTTTGGAGCCAGCCGCCTAAGGTGGGACAGATGATTGGGGTGAAGTCGTAA
CAAGGTAGCCGTATCGGAAGGTGCGGCTGGATCACCTCCTTTCTATGGAGAATTGATGAACGCTGTTCAT
CAATATAAGTTTCCGTGTTTCGTTTTGTTCAGTTTTGAGAGAACTATCTCTCATATATAAATGTATGTTC
TTTGAAAACTAGATAACAGTGTAGCTCATATTTTTTAATTTTTAGTTTGGTTAAGTTAGAAAGGGCGCAC
GGTGGATGCCTTGACACTAGGAGTCGATGAAGGACGGGACTAACGCCGATATGCTTCGGGGAGCTGTAAG
TAAGCTTTGATCCGAAGATTTCCGAATGGGGAAACCCACTATACGTAATGGTATGGTATCCTTACCTGAA
TACATAGGGTATGGAAGACAGACCCAGGGAACTGAAACATCTAAGTACCTGGAGGAAGAGAAAGCAAATG
CGATTTCCTGAGTAGCGGCGAGCGAAACGGAACATAGCCCAAACCAAGAGGCTTGCCTCTTGGGGTTGTA
GGACATTCTATACGGAGTTACAAAGGAACGAGGTAGACGAAGCGACCTGGAAAGGTCCGTCGTAGAGGGT
AACAACCCCGTAGTCGAAACTTCGTTCTCTCTTGAATGTATCCTGAGTACGGCGGAACACGTGAAATTCC
GTCGGAATCTGGGAGGACCATCTCCCAAGGCTAAATACTCCCTAGTGATCGATAGTGAACCAGTACCGTG
AGGGAAAGGTGAAAAGCACCCCGGAAGGGGAGTGAAAGAGATCCTGAAACCGTGTGCCTACAAATAGTCA
GAGCCCGTTAATGGGTGATGGCGTGCCTTTTGTAGAATGAACCGGCGAGTTACGATCCCGTGCGAGGTTA
AGCTGAAGAGGCGGAGCCGCAGCGAAAGCGAGTCTGAATAGGGCGTTTAGTACGTGGTCGTAGACCCGAA
ACCAGGTGATCTACCCATGTCCAGGGTGAAGTTCAGGTAACACTGAATGGAGGCCCGAACCCACGCACGT
TGAAAAGTGCGGGGATGAGGTGTGGGTAGCGGAGAAATTCCAATCGAACCTGGAGATAGCTGGTTCTCCC
CGAAATAGCTTTAGGGCTAGCCTTAAGTGTAAGAGTCTTGGAGGTAGAGCACTGATTGAACTAGGGGTCC
TCATCGGATTACCGAATTCAGTCAAACTCCGAATGCCAATGACTTATCCTTAGGAGTCAGACTGCGAGTG
ATAAGATCCGTAGTCAAGAGGGAAACAGCCCAGATCGCCAGCTAAGGTCCCAAAGTGTGTATTAAGTGGA
AAAGGATGTGGAGTTGCTTAGACAACTAGGATGTTGGCTTAGAAGCAGCCACCATTTAAAGAGTGCGTAA
TAGCTCACTAGTCGAGTGACTCTGCGCCGAAAATGTACCGGGGCTAAATACACCACCGAAGCTGCGAATT
GATACCAATGGTATCAGTGGTAGGGGAGCGTTCTAAGTGCAGTGAAGTCAGACCGGAAGGACTGGTGGAG
CGCTTAGAAGTGAGAATGCCGGTATGAGTAGCGAAAGACGGGTGAGAATCCCGTCCACCGAATGCCTAAG
GTTTCCTGAGGAAGGCTCGTCCGCTCAGGGTTAGTCAGGACCTAAGCCGAGGCCGACAGGCGTAGGCGAT
GGACAACAGGTTGATATTCCTGTACCACCTCTTTATCGTTTGAGCAATGGAGGGACGCAGAAGGATAGAA
GAAGCGTGCGATTGGTTGTGCACGTCCAAGCAGTTAGGCTGATAAGTAGGCAAATCCGCTTATCGTGAAG
GCTGAGCTGTGATGGGGAAGCTCCTTATGGAGCGAAGTCTTTGATTCCCCGCTGCCAAGAAAAGCTTCTA
GCGAGATAAAAGGTGCCTGTACCGCAAACCGACACAGGTAGGCGAGGAGAGAATCCTAAGGTGTGCGAGA
GAACTCTGGTTAAGGAACTCGGCAAAATGACCCCGTAACTTCGGGAGAAGGGGTGCTTTCTTAACGGAAA
GCCGCAGTGAATAGGCCCAAGCGACTGTTTAGCAAAAACACAGCTCTCTGCGAAGCCGTAAGGCGAAGTA
TAGGGGGTGACACCTGCCCGGTGCTGGAAGGTTAAGGAGAGGGGTTAGCGTAAGCGAAGCTCTGAACTGA
AGCCCCAGTAAACGGCGGCCGTAACTATAACGGTCCTAAGGTAGCGAAATTCCTTGTCGGGTAAGTTCCG
ACCCGCACGAAAGGTGTAACGATTTGGGCACTGTCTCAACCAGAGACTCGGTGAAATTATAGTACCTGTG
AAGATGCAGGTTACCCGCGACAGGACGGAAAGACCCCGTGGAGCTTTACTGTAGCCTGATATTGAATTTT
GGTACAGTTTGTACAGGATAGGCGGGAGCCATTGAAACCGGAGCGCTAGCTTCGGTGGAGGCGCTGGTGG
GATACCGCCCTGACTGTATTGAAATTCTAACCTACGGGTCTTATCGACCCGGGAGACAGTGTCAGGTGGG
CAGTTTGACTGGGGCGGTCGCCTCCTAAAGTGTAACGGAGGCGCCCAAAGGTTCCCTCAGAATGGTTGGA
AATCATTCGTAGAGTGCAAAGGCATAAGGGAGCTTGACTGCGAGACCTACAAGTCGAGCAGGGACGAAAG
TCGGGCTTAGTGATCCGGTGGTTCCGCATGGAAGGGCCATCGCTCAACGGATAAAAGCTACCCCGGGGAT
AACAGGCTTATCTCCCCCAAGAGTCCACATCGACGGGGAGGTTTGGCACCTCGATGTCGGCTCATCGCAT
CCTGGGGCTGTAGTCGGTCCCAAGGGTTGGGCTGTTCGCCCATTAAAGCGGTACGCGAGCTGGGTTCAGA
ACGTCGTGAGACAGTTCGGTCCCTATCCGTCGTGGGCGTAGGAAATTTGAGAGGAGCTGTCCTTAGTACG
AGAGGACCGGGATGGACGCACCGCTGGTGTACCAGTTGTTCTGCCAAGGGCATAGCTGGGTAGCTATGTG
CGGAAGGGATAAGTGCTGAAAGCATCTAAGCATGAAGCCCCCCTCAAGATGAGATTTCCCATAGCGTAAG
CTAGTAAGATCCCTGAAAGATGATCAGGTTGATAGGTTCGAGGTGGAAGCATGGTGACATGTGGAGCTGA
CGAATACTAATAGATCGAGGACTTAACCATATAATATGTAGCAAATGTTATCTAGTTTTGAAGGAATATG
CCTTCATAGTTTGGTGATGATGGCAGAGAGGTCACACCCGTTCCCATACCGAACACGGAAGTTAAGCTCT
CTAGCGCCGATGGTAGTTGGGACCTTGTCCCTGTGAGAGTAGGACGTCGCCAAGCAACTTTAAGACGAGT
CAGAATGACTCGTCTTTTTTGTATGCTTTCATACCTCTATCAATTGCATTTTTAACTCCTTCTAAATAAG
AAAATCCATATTTTTTATCTGGCTCTAAGTAAGTTCCTTCCGCCCACTCATTCCATGCGTTAATAAATAA
AAACTCGCTGTTATAAAAAGAGTAAGTACGATGAATTTGTTTGCTTAAATATATGGTGAACTTTTCAGGG
GTAGAACCTACAAAGATGCTGCTATTTGCGTTTTTACGTCGTGCAGTATTATCCCAATCAACAAAAGCCC
CAGGAAATGTTTTTTTCTTTGGGAGCGATCGTTGTAATATATACATCCATACTTTATCGTAGTCCCAAAC
ATTCAATTGCATATCAGAATCATATATGACCTTATTTATGTCTGAAGAGCTATCATGGGCAATTGTATAG
AAAGGTTCAAACTGAATGCTAGCATCGAATCCATTTATATTAGGTAGTGGAAAACTGTTTAATGTTTCAG
CAAAGTATATGCCTTTTAAACCATTTTCTCGCGCTAATGCATTCCAGTAATTAAGCATTTTTTCACAATC
AGGAATATGTCCTGGACGATAAATAATGAATAGAGGTTTATCATCTATATAAATATATCTCTCATCTTGG
AAAGCCTGTAATAAATAATCAAAGTGTTCCTTCCAATCAGATATATCTCCGTAATCTTGAGGCATTAATA
TATGTTTATCGAGACCATCCCAAGATTTTGTCCATGGTTCATTTGCCCAAGAAAGACAAAAAGGGAAGTC
AGGTTCCTTCATCTTTAGTACGTCATTAAAGGGTGTTTCTAATAGTCTTTTTCCCTTAAACCAATAATGA
TAATAACAAAAACCATATATACCGTATGCTTTAGCGATTTCTGCTTGCCACTTTCTTACGGAGGGGCTAG
TTAAGTCATAATAAAAATCTTGATAAGGTTCCCTCGGTTGATAATGTCCTGAAAATAAAGGGCGTGCACT
TTTAGTATTTGTCCATTCAGTAAATCCTTTCCCCCACCATCGATCATTTTCTTTAATTTGATGGAATTGT
GGTAAGTAAAAAGCGATTATTTTCAAAGTATATCCCCCTCATGTTTTTCGTAGTTCAATTGTTGGGAAGG
TATTCTTGATTTGGTGGAGCAATTTTAAAACAAGAGATATGTTAGCTGTTTACTGCTTTTTTTATGGTAT
GTATTGAATTTGTTTTTACAGCTTACTTAATAAGAGAGTATTAGGTAATTTGATATATAGCTGAAATAGA
AAGTGCTTTTCTTCATGAAATTAAGTGTATTACGTTGAATAAAAGGAATTAAATTTTTTGAAGGACAAAG
AGGGCTTGTGGTAATCGATTTACATCATCAAAAAAGTCTTGTAGCTTTAAATATTTCTCATAATGATTTT
CAATATAAGTCCTAGGTATAACGGTTTCTCCGTAAAAACTACTATTTCTAATATCCCCTGCACCAGTAGC
GCTGTGGACAAATTTTCCGTTTTCATAATCCGAGATAGCGCGATGTATATCTGGAAAAGCTTGAGATAAA
GTTTTATGCCATCCTGTTTGAATTAATTCAGGATGTTCGTGGAATTGTTGACAAAAATCAAGAAAATAGC
GCGCTTGTGTTGTTGCGATGAAAATTCCACCAGGGCGAAGAACTCTTGAAAATTCTTTTATCCAATTTTC
AGCAGTTTCTTCGGATAAATGTGAGAATACAGAATAAGCGAATATGATATCTAATGAATTGTCACTAATA
AATTCTACAGGGGGATGTGGACTTGCTGTTTTATATATCCCTCTTCCTAGTGTTTCATTACAAAGTGTGA
TCATCGCAGGATCCACATCAATGCCAAGTAAATTTTGATCAGAGGCATCTTTAAATAAGAAGCGTATAAT
TCTTCCCCATCCGCAGCCGAAGTCTAAAACTTTACTTTCTTTATTCACGGGAACACCTAAATTCTTGGCG
TATTGTTTTATATAGCTATAAAACAAATATGCTTCATAAAGAGCATGTTCATAGGAAGCACCTACAAATT
GTTTTTGAATTTCTTCAGGAGGAAACCTAGGTACGGGAACCCCATTTATCGTTGTTTGGGAACAACTTTG
TATAAATAAATTTAGAAGTTCAACATCAGATAGTGAATTAACAAGATTATCAAAATCACTTCCTAACTTA
AAGTTATGCATTTGTCAAACCTCCGAATTATATAGTGATTAAACCTTATTTTCTTGCTTTTTACTAATAA
AAACATGTAAAAATTCAGCATCTAACCCGAGTGATCTATCCTTTTGTAAATAAACAATGGTATACATATT
TGTGTGTGTATAAATATATTCAATCATATCCTGCCCCCAATCGAACGTTACTAAAGACCCATTCTCATCA
ATAGGGTTTCCGTGATAAATGGGCTCTTCAATATATTCAATCACCTCTTTATTCAATCTTGCTCTTTGCA
CAGTTTTTGTGAGTGTATGATACCAAGGGACAGTAAATACATGAGCGCCGCCAGGTTTTAATACTCGTTC
TATTTCTTTAAAGGCTTTGTTTGGCGTCATTACATGCTCAAAAACGTCTTGAGTAATGAATAAATCAAAA
GATTCATTTTCAAAAGTCATGTCTTCTAAGTTCTCACATCTAATTCCTTGAAAGTATTGGCCAAGAGGAT
AGTTTTTAAAGTATTGAGAATATGTATAGTTTTTACAGTTTTTTAATAGTAGCTGAGTTGTAATTCCTCC
AGGAGAGGATTCGTGGATACTATAGGAATCCCATTTTGGAAAAAATGTGTGTAAAGTATGGATTAAAGCT
CGCTGCCTTGGGATAGAGTTACATGTAGAACATAAATAATGATCTCTAAGCCAATCATTATGCTCTATAA
ATGTAGCTTTCTTTTCGCAAATAACGCAGTACCCATTATTCTGTTTCAAATTGATTTCCACACGACATCA
CTCCTATGTTACATGCAATCTATTTATGGAAAGTATGATACACGTCAACAATCGGCGAAATCAAAGGGAA
TAGGTGAAAGTTAGGTATCTCTTAAAATAGCGATTAGGAAAAGGGAATAATCAGTTGAAGAGAACCCGAC
TCGAATTAAAGTTTCACTTTATGCTATGCGATGCATTAGCTTTTATTCATAGAAAAATGTATAGACTTAA
AGTATCTCTCTCGTGTACGGGTACATTTCAAAGTCCTGTGCATATATTTCTGTAACTAAATCCATAGTTT
CTTTATCATAAAAGCTTTCGTATGTTGGAAATCGTGGGAAGGCTTCATCTGTAATGCTAAGTTCTGCATA
GCTCCCTGCATAAATCATCTTGTGGGCGCGATGATGATCTGAATTTGTAAGAAGTGCTAAATTAGATTTT
ATCAAATCGTACGTGTGTTCTAGTTTGGTGATTTGTGCATTAAAATCTTCTAAAGGAATATAACATTGGA
TGAAGTTTTCTTCACCGGGGACGTATTGTTGGCTAAAATGTATATCTATTGCTAGGGAATTGGAACCAAA
TGCCTGAACGTAATATAAAAATTGTTTAAATGATATTCCTTGATTACTATATTTATCATTATAAAAATAA
TGACGGATACTTTCCCATTGGGGGCTAGCGTATGGATTGTCAGCAAGTAATAGAAATGAGCTGACAGCCC
TTGTATAGGGATTTCGCACAAGTTTACAAACATCCTTTTTACCTTCTAGAAGACCATTCTGTAACTCTGG
TATGTAATTTATATTGTTCTTATACACCCAGAACTCATAGTAATGAATAAAGTCATTGTATTTCTTTGCT
TCAGTAAATAATCCAATTTGAAAAAAGAACCAATTAGCTAATGCGGTGCATCCGCTTCTGTGACTCCAAA
ATAGTATAAGGGGAAAGTCTTTATGGTAATGCGGAATTCGGTCTTTATGTAGAATTACATGATTTAAAAG
CTCTTGATTTATATTTTTCATGAGTTTCGCACTCCTTTTTTTGAGAACCTTGTGTATGTAGAAGTTTTTT
TATGGGTTAAACAAGTGAGGATTGTTTATTAAATATATTCATGGGGATGAGTAAATATTATGAGTGTTTT
TGCAGTCAATCTGAATAAGGAAGTTATTCCAAAATGAAAATAGAAAATAAAGATAATGAAAATTTATAAC
AAACATACAATGATAAGAAGATGAATAATCGAAATGATCCAGTTTATTTGTTTATATTTTTAGGTTTGAC
GATGAGAAAAATTTATTACTAGAGAGATGATATTATGAGGAAGAATAATTATTTAATAGTAGGTGGAAAT
AGTTTCATTGGTATCAACCTCGCATTGGGTTTATTGAAACAGGGGCAAAATGTAAAAGTATTTTCCAGGC
ATATAAATAATTTTCCTCAAAATATTATAAGTGAAGTTGAATTTATTAAAGGTGATTTAGAAAATGTTGA
GGATATATATAAGGCTTTAGTGAATATAGATATTATTATTTATTTAGCTGCGACGTCTAACGTAGCAACT
TCAATTGAAGATGTTTTCGGCGATATTAATAGCAGTTTATTTTTTCTTAATTTCATGGAAAGTGTTAAAG
ATTTTCGTATTAAAAAAATTATATTAGCTTCTTCAGGAGGCACAGTTTATGGTGAACCTGAATATTTGCC
TATTGACGAGAAACATCCATTAAGACCACTTTCCCCGTATGGAATAACAAAAGTTTCGCTCGAGAATTAT
TTGTATTTTTATAAGAGAAAATATGGAATAGATTATGTTGTATGTAGATATTCTAATCCGTATGGAAAAT
ACCAAAACCCCTTAAAAAAAGTTGGGGCGATAAATTGTTTTTTGTATCAGCATCTCAGTAATGAAAGGAT
TAATATATATGGGAATCCAGAGGAGATTATTAGAGATTATATTTATATCGATGATTTAGTTGAAATTACT
ATAGAACTAGCACAATTAAATCAATTGAAATCTTGCGTATATAACATAGGGAGTGGCAAAGGTCTTTCTT
TAAAACGAATTATAGTGGAACTAGAGAAAATAACAGAAAGAAAAGTGGATTTTATCTGTTATAAACAAAA
ACAAGAGAACGTTCAAAGAATCATTTTAAATATTGATAAGGTAAAACAAGAATTGAATTGGGAGCCTAAA
ATAGATTTTAAAAATGGGATTAGATTAAATAAACTATGGATTGAAGAGTTCTTATATAGTAAAAAATAAT
AAACCACACTCTACTTGTATTTAAGCAGAGCGTGGTTTATTATTTTACTTCTTTTTCTATTACCCAAAGG
TCTTGATGTTCCCACCAAAATCCTTCAATATACTTTTTGATGATTGGGTTATGGGGCAGTAATTTAATTT
TGTCACATACGTAAGAGGGACTAACTATCGTTTGTCCGTACTGATTAACATCTAAATCGAATTGTTCACT
AGAAGAGAGAAACCAATAGCCATGTTCGTTTAAATTTGGAAACCCGAAATATTTTTTACTTTGATAGCCA
TGGGTTGTGAAAATGAATAAACCATCAGGTGAAACAGCGTTATACAATGTTTGCAGCCAACGAAACCAAG
TTGTATCAGGCATATGAGAAAAAAAGGATAGACAAAAAACAATATCGTACGTAGAGGAGTCTAATTTTAA
CTGTTCGGGCTCAGGATGAGATAATATAGAAGGATTATTTAATTTGTTTTCAATAAAGGAAATGGCCTCT
TCGTGTATATCACAAGCGGTTATACTCAAATTCGCTTGTAGATTTAATAAATGACGTGTTACGCAGCCGT
ATCCAGATGCAAACTCTAACAATTTGATTGGATTGCCTGTAGGAGGATAAAGGGAAGTGATTAAGTCTAA
GAGTATTTGTGCTGAGTTTTGCCCGTCTTTAAAATAGTAATCTATCGCTTCTTTTTTTGATGGGAAAACG
GGATTAGTGACAATGAACTGAAAGATATGATCCTCAGGATGGATACTTGCATCTACATTGTAGCTGTGTG
CGATTTGAGAAATTAAATCTTTATGTTCCTCTATAAAGTCTTTCAAAGAGTATTCCCCCTTAAATAATAA
TATCGCCTTACAAGAGATATTGATGGTAGAGAAAGCATACGTTTAAATCTTTAAATATGCTTTAAGATAC
TTTCTATATGTATACATTTTCATTTTAGAAATGTCATCGATAGTAAAGCTTTCTTTAATGAAATTTTGCA
TTTGCACAACTTCATTGTAATGGGAATATGAATCTTCTGTTCTTGTTACGCTATTTAAATGTCGTCTATG
ATAGTTTAGGGGGGCTGGATTGAAGTAAATATCTCCCTCTGTAAGAAGAGAAACATAGAAGAACCAGTCA
CCAGCTATTTTGAACTTTTCTAGCTGTTTTTCTGTTTTCTTCATATCTATATTTTTAAAAACTACACTCG
AGACATTAGGTATAGTGTTTTTGATAAGTAAAGTATCTTGTATTTCATCGACGCCTTTTCGAAAATAGGG
GGCTTTCCATTTTTCTTCATCGATATCATTTGTGTAATTTAAATAATGATTAGCCAATACATTTCCTTGT
TCGTCTATTTGTTTTGATTGTGTGTAGCTTAAGGCAATATTGTTATTTATATAAAACCCCTGCATCACCT
CTTGTAAAAATGTCTTATCGCATAAGTCATCGGCCTCTGCAATCCAAATATAATCACCAGTTGCTGCAGT
GACGCCTTTTATCCATTGTTTAAATACAGAACCAGAGTTTGTATCATTAATAACCTGTTGAACCTTCAGA
TGGATCTTATTTTCTTTTGAGAGCAGTTCTTTAAATGTTGATACGCTATGATCAGTGGAGGCATCGTCTA
AGAAAATTAGTTCGTAAAGAGGGTAGGTTTGGTTTAATATTGATTCGATTCGATCAGGTAAGTATTTTTC
ATAATTATAGTTTGGTATGATTACGCTTATCTTTTTGTAATTATGTTCGAGAAGATCTAGTAATTGATAA
ATGTAAGTAAGAAAATTGAAGTTTTTTTCGATAAGTTCTTGGCCAAAGCTTCCCTTTTGTAATCGTAATC
CCTCATCATGAATAAATTCATATATTTTTTCTAGCATTTTGGGTAAATTTAAAAAGTCTACTAAGGCACC
AGTTTTTTCTGTAACAACATCCTCAAAACCTCCAGCATTTTTAAACCCTATAACAGGAAGTTTTGCATCT
AATGCTTCTAAAACAACATTTGGAAAAGGATCTTCCCTTGAAGTTAATAAGTATAAGTCAGCTCCGGCGT
TATATAATCCGATATCGGGAGTAGGATCGATTACTGTGAAATGTGCTTTATATTTAGGGGGCAGTGTATT
CAGGAATTGAACGTCTGTTCCCCCTACCCAAATAAAATGAATATCCTTGTGAGTCTTTCTTACTGAGTAA
GAGATAAGTGAGAATAGATCGATTCCTTTTCGATAATCTGCGAAGCCTACACCCAGGATGATTTTGCTAT
CTAGAGGCAGGTTAAGCTTCTTACGTAACTCATTTCTAGCTTTTGCAATATTGTTCTTATAAGGATTGTG
GTTAAACAAACCTTGAGGGAGAATGTGACATTTTTGAGGATCCAATTCAGTGATTGTACGAAATTTTTCT
TGTACGTATTGTGAAGGGAAAACAACTTTGTAAGCAAATTCAGCGATGTTTTTAGCTTTCCCTTCAGCAG
AGTACTGTTGTATTAAATGCGGTAATTCATGTATTAATGAAACAACTTTTATATTGTGTCTAGCTAGTAA
TGCGACGATATCGCCACTTATGACAGTGCTACATATGGCGAGGGTAAAATCCTGTGATAATAAATCCTTT
ATTAATAATTCGACCTTTTCTTTTGTTTGATAATCTTGCTCGAGACAATAAACAGGACCGTACTTTTGGA
AATCGGGAATTAAAATACCGGATCCAATAGAAATAATTGCAACAGAGTAATCAAAGTTTTCTTTAAGAGC
CTTAATAGTATGTAAAGAAAGTAGCTGTGCTCCGTGGAAATGGGCATCATGGGATACATAAATTATCTTT
TTATTAACATGCATTTCATAACGCCTCCTAAGTTTATTAGATTTCTTTTCCTTTTTGTTGATTAAAGGTA
AAGAAGAGAAATGTTTTATATATAATCCCCTAGAGATGAGTAGAAGAGGGGCGTACTAAAAGAAAAAATA
TTATCCTTAATATATATTTACTTGGTCTCACATTCATTCTTTAGAAAAGTATTAGTATTAAGTTAGAGAG
TGTAGTCTGCAGATTGTTAGTTTGAATACATACGTTTATGAAGTTCTAAGGATGTGTTAGAAATTAAGAG
AGGGCAAAGCTTTTATAATTTATAAAATAAAAAAGATAAAAAGTATTGACGATTGATCTACAGGGGTGTA
ATATAGGACAAGTCGCCGATGACATTAACGTCGCAAGCGACAAACGAAATGAAAAACTTAGTTGACATTA
ACTAATGAAGATGTTAACATAAGGAAGTCGCAAATGAGCGACCAAGTAGTTCTTTGAAAACTGAACGAAA
CAAACAACGTGAAACGTCAATTTTTATTTTTAGATGCTAGACAAACTAACTTTATTGGAGAGTTTGATCC
TGGCTCAGGATGAACGCTGGCGGCGTGCCTAATACATGCAAGTCGAGCGAATGGATTGAGAGCTTGCTCT
CAAGAAGTTAGCGGCGGACGGGTGAGTAACACGTGGGTAACCTGCCCATAAGACTGGGATAACTCCGGGA
AACCGGGGCTAATACCGGATAACATTTTGAACCGCATGGTTCGAAATTGAAAGGCGGCTTCGGCTGTCAC
TTATGGATGGACCCGCGTCGCATTAGCTAGTTGGTGAGGTAACGGCTCACCAAGGCAACGATGCGTAGCC
GACCTGAGAGGGTGATCGGCCACACTGGGACTGAGACACGGCCCAGACTCCTACGGGAGGCAGCAGTAGG
GAATCTTCCGCAATGGACGAAAGTCTGACGGAGCAACGCCGCGTGAGTGATGAAGGCTTTCGGGTCGTAA
AACTCTGTTGTTAGGGAAGAACAAGTGCTAGTTGAATAAGCTGGCACCTTGACGGTACCTAACCAGAAAG
CCACGGCTAACTACGTGCCAGCAGCCGCGGTAATACGTAGGTGGCAAGCGTTATCCGGAATTATTGGGCG
TAAAGCGCGCGCAGGTGGTTTCTTAAGTCTGATGTGAAAGCCCACGGCTCAACCGTGGAGGGTCATTGGA
AACTGGGAGACTTGAGTGCAGAAGAGGAAAGTGGAATTCCATGTGTAGCGGTGAAATGCGTAGAGATATG
GAGGAACACCAGTGGCGAAGGCGACTTTCTGGTCTGTAACTGACACTGAGGCGCGAAAGCGTGGGGAGCA
AACAGGATTAGATACCCTGGTAGTCCACGCCGTAAACGATGAGTGCTAAGTGTTAGAGGGTTTCCGCCCT
TTAGTGCTGAAGTTAACGCATTAAGCACTCCGCCTGGGGAGTACGGCCGCAAGGCTGAAACTCAAAGGAA
TTGACGGGGGCCCGCACAAGCGGTGGAGCATGTGGTTTAATTCGAAGCAACGCGAAGAACCTTACCAGGT
CTTGACATCCTCTGAAAACCCTAGAGATAGGGCTTCTCCTTCGGGAGCAGAGTGACAGGTGGTGCATGGT
TGTCGTCAGCTCGTGTCGTGAGATGTTGGGTTAAGTCCCGCAACGAGCGCAACCCTTGATCTTAGTTGCC
ATCATTAAGTTGGGCACTCTAAGGTGACTGCCGGTGACAAACCGGAGGAAGGTGGGGATGACGTCAAATC
ATCATGCCCCTTATGACCTGGGCTACACACGTGCTACAATGGACGGTACAAAGAGCTGCAAGACCGCGAG
GTGGAGCTAATCTCATAAAACCGTTCTCAGTTCGGATTGTAGGCTGCAACTCGCCTACATGAAGCTGGAA
TCGCTAGTAATCGCGGATCAGCATGCCGCGGTGAATACGTTCCCGGGCCTTGTACACACCGCCCGTCACA
CCACGAGAGTTTGTAACACCCGAAGTCGGTGGGGTAACCTTTTTGGAGCCAGCCGCCTAAGGTGGGACAG
ATGATTGGGGTGAAGTCGTAACAAGGTAGCCGTATCGGAAGGTGCGGCTGGATCACCTCCTTTCTATGGA
GAATTGATGAACGCTGTTCATCAATATAAGTTTCCGTGTTTCGTTTTGTTCAGTTTTGAGAGAACTATCT
CTCATATATAAATGTATGTTCTTTGAAAACTAGATAACAGTGTAGCTCATATTTTTTAATTTTTAGTTTG
GTTAAGTTAGAAAGGGCGCACGGTGGATGCCTTGACACTAGGAGTCGATGAAGGACGGGACTAACGCCGA
TATGCTTCGGGGAGCTGTAAGTAAGCTTTGATCCGAAGATTTCCGAATGGGGAAACCCACTATACGTAAT
GGTATGGTATCCTTACCTGAATACATAGGGTATGGAAGACAGACCCAGGGAACTGAAACATCTAAGTACC
TGGAGGAAGAGAAAGCAAATGCGATTTCCTGAGTAGCGGCGAGCGAAACGGAACATAGCCCAAACCAAGA
GGCTTGCCTCTTGGGGTTGTAGGACATTCTATACGGAGTTACAAAGGAACGAGGTAGACGAAGCGACCTG
GAAAGGTCCGTCGTAGAGGGTAACAACCCCGTAGTCGAAACTTCGTTCTCTCTTGAATGTATCCTGAGTA
CGGCGGAACACGTGAAATTCCGTCGGAATCTGGGAGGACCATCTCCCAAGGCTAAATACTCCCTAGTGAT
CGATAGTGAACCAGTACCGTGAGGGAAAGGTGAAAAGCACCCCGGAAGGGGAGTGAAAGAGATCCTGAAA
CCGTGTGCCTACAAATAGTCAGAGCCCGTTAATGGGTGATGGCGTGCCTTTTGTAGAATGAACCGGCGAG
TTACGATCCCGTGCGAGGTTAAGCTGAAGAGGCGGAGCCGCAGCGAAAGCGAGTCTGAATAGGGCGTTTA
GTACGTGGTCGTAGACCCGAAACCAGGTGATCTACCCATGTCCAGGGTGAAGTTCAGGTAACACTGAATG
GAGGCCCGAACCCACGCACGTTGAAAAGTGCGGGGATGAGGTGTGGGTAGCGGAGAAATTCCAATCGAAC
CTGGAGATAGCTGGTTCTCCCCGAAATAGCTTTAGGGCTAGCCTTAAGTGTAAGAGTCTTGGAGGTAGAG
CACTGATTGAACTAGGGGTCCTCATCGGATTACCGAATTCAGTCAAACTCCGAATGCCAATGACTTATCC
TTAGGAGTCAGACTGCGAGTGATAAGATCCGTAGTCAAGAGGGAAACAGCCCAGATCGCCAGCTAAGGTC
CCAAAGTGTGTATTAAGTGGAAAAGGATGTGGAGTTGCTTAGACAACTAGGATGTTGGCTTAGAAGCAGC
CACCATTTAAAGAGTGCGTAATAGCTCACTAGTCGAGTGACTCTGCGCCGAAAATGTACCGGGGCTAAAT
ACACCACCGAAGCTGCGAATTGATACCAATGGTATCAGTGGTAGGGGAGCGTTCTAAGTGCAGTGAAGTC
AGACCGGAAGGACTGGTGGAGCGCTTAGAAGTGAGAATGCCGGTATGAGTAGCGAAAGACGGGTGAGAAT
CCCGTCCACCGAATGCCTAAGGTTTCCTGAGGAAGGCTCGTCCGCTCAGGGTTAGTCAGGACCTAAGCCG
AGGCCGACAGGCGTAGGCGATGGACAACAGGTTGATATTCCTGTACCACCTCTTTATCGTTTGAGCAATG
GAGGGACGCAGAAGGATAGAAGAAGCGTGCGATTGGTTGTGCACGTCCAAGCAGTTAGGCTGATAAGTAG
GCAAATCCGCTTATCGTGAAGGCTGAGCTGTGATGGGGAAGCTCCTTATGGAGCGAAGTCTTTGATTCCC
CGCTGCCAAGAAAAGCTTCTAGCGAGATAAAAGGTGCCTGTACCGCAAACCGACACAGGTAGGCGAGGAG
AGAATCCTAAGGTGTGCGAGAGAACTCTGGTTAAGGAACTCGGCAAAATGACCCCGTAACTTCGGGAGAA
GGGGTGCTTTCTTAACGGAAAGCCGCAGTGAATAGGCCCAAGCGACTGTTTAGCAAAAACACAGCTCTCT
GCGAAGCCGTAAGGCGAAGTATAGGGGGTGACACCTGCCCGGTGCTGGAAGGTTAAGGAGAGGGGTTAGC
GTAAGCGAAGCTCTGAACTGAAGCCCCAGTAAACGGCGGCCGTAACTATAACGGTCCTAAGGTAGCGAAA
TTCCTTGTCGGGTAAGTTCCGACCCGCACGAAAGGTGTAACGATTTGGGCACTGTCTCAACCAGAGACTC
GGTGAAATTATAGTACCTGTGAAGATGCAGGTTACCCGCGACAGGACGGAAAGACCCCGTGGAGCTTTAC
TGTAGCCTGATATTGAATTTTGGTACAGTTTGTACAGGATAGGCGGGAGCCATTGAAACCGGAGCGCTAG
CTTCGGTGGAGGCGCTGGTGGGATACCGCCCTGACTGTATTGAAATTCTAACCTACGGGTCTTATCGACC
CGGGAGACAGTGTCAGGTGGGCAGTTTGACTGGGGCGGTCGCCTCCTAAAGTGTAACGGAGGCGCCCAAA
GGTTCCCTCAGAATGGTTGGAAATCATTCGTAGAGTGCAAAGGCATAAGGGAGCTTGACTGCGAGACCTA
CAAGTCGAGCAGGGACGAAAGTCGGGCTTAGTGATCCGGTGGTTCCGCATGGAAGGGCCATCGCTCAACG
GATAAAAGCTACCCCGGGGATAACAGGCTTATCTCCCCCAAGAGTCCACATCGACGGGGAGGTTTGGCAC
CTCGATGTCGGCTCATCGCATCCTGGGGCTGTAGTCGGTCCCAAGGGTTGGGCTGTTCGCCCATTAAAGC
GGTACGCGAGCTGGGTTCAGAACGTCGTGAGACAGTTCGGTCCCTATCCGTCGTGGGCGTAGGAAATTTG
AGAGGAGCTGTCCTTAGTACGAGAGGACCGGGATGGACGCACCGCTGGTGTACCAGTTGTTCTGCCAAGG
GCATAGCTGGGTAGCTATGTGCGGAAGGGATAAGTGCTGAAAGCATCTAAGCATGAAGCCCCCTCAAGAT
GAGATTTCCCATAGCGTAAGCTAGTAAGATCCCTGAAAGATGATCAGGTTGATAGGTTCGAGGTGGAAGC
ATGGTGACATGTGGAGCTGACGAATACTAATAGATCGAGGACTTAACCATATAATATGTAGCAAATGTTA
TCTAGTTTTGAAGGAATATGCCTTCATAGTTTGGTGATGATGGCAGAGAGGTCACACCCGTTCCCATACC
GAACACGGAAGTTAAGCTCTCTAGCGCCGATGGTAGTTGGGACCTTGTCCCTGTGAGAGTAGGACGTCGC
CAAGCAAAAACCTAAGTCGTTTCGACTTAGGTTTTTTTGTGTTTATTTTTATTACTTAAAATATAAAGGT
AAGAATTACCTTTTATAAGGATATAGTCGAGATATAAAAGAATGTTTGTGATCTTATATAAAAAGGTTAT
GCCAAAAGTAGCAATCTAGCTCTTTTTGCATAACCTTTTGTGTTTTTAAAGGATTTTACATAAGAAAAAA
TCTATAATTAAGGTAGTTAATATATATTTTTGATGGGTGTGGGGATTATGAAAGAAATATGCATGTTATT
AGTGGCTGTTATATTATGGGGGACAGCTATTGCGCCAACAAAATGGGCTTTAGAATCTATCCAGCCGTTT
ACTTTGTTGTTTATTCGTCTTTTCTTTGCAGGTGGAATTTGTATGCTATTTTCATTTAAGCAACTACAAA
AATCAGTTGTACATAAAAAAGTTCCATGGAAAAGAATGAGTTTGTTAGCTTTTACCGGTGTAGCTGGATA
TTTTATGTTCACATCGTACGGTATTTCTTTAACAAGTGGATTACATGTTAGTATCATAGATGCTGCATTA
CCATTAGTTACAATTCTTTTTTCAGCAATCTTCTTGAAAGAGAAAATTCGATTGAATTATTGGATAGGAA
TTATATTGGGTGCTATAGGAGTACTCTTTATTACGATTCCATCTAAAAGTGCTGATCAAGAAGTGTCTTT
AATAGGAGATATACTGATATTATTAAGTACTTTTCTATTTGCTTTCTACACGGTTTTGCTAAAACGACCA
AAACAAGAACAGTATTTATCAAACGAGGTTTTTACAACATTAACTTTAATTATTGGAGCTGTTATTCTAT
TACCATTTGCACTGGTAGAAATTCTTTATTACGGTTTACCGAAGATTGAAACTTGGAAAACGGGACTTAG
TGTAATATACCTTGTTATTGGAGCAACAATTTTAGCGTATTGGTTTTGGAATAAAGCGCTAGAGAGAGTT
TCAGCATCAGTAAGCGGATTATATTTAAATGCATTACCGTTAATAAGTATTGTTACTTCAATTATTCTAT
TAAATGAATCTCTGACATGGAGAGTAATAATGGGAGCGAGTTTAGTTTTAATTGGAGTAGGATGGGCGGA
TAAGCAAAAGTTATGTAATCTATTAAAAGGTAATAAGGTGAAGAATAGAGACTGTTAAACAGTATGATTT
ATATAATTGACATGTAAAAAAGATACCTTATATATGAGGTATCTTTTTTATTTAGCAAAGATAATAGACT
AAAATTAGTATGGATATTCTTTGCTGTATTTATATGTGTCGAAATCATTTTGAAATATTGTTTGAACAAG
TTGTATACATTCAGTATCATAAAAGCTTTCAAAAGTTGGATGACGGGGAAATAAAGGATCAGTAATATCG
CCTTCGCTAAAATTCCCTTTATAAATCATGGCGGGAGTTTGATGATGCCATGATGTTGAGAACTCATTTA
TTGGTGCGTTTTTTAATTCGAAACGCTTTTCTAATTCTTTCATTTCCTGATCAAAGTTTTCTAAGTATAT
ATAATTGGTGACATATTCTTCTTCACCAGCTATATATTGTTGTGTGAAATGTGGGTTAATATCACTTGCG
TGAGCCCCTTTCATAAATAGATAGTATAGAAATTGTTTAAATGAGATCCCTTTGGGGGAATTTTCATCTT
GATATAAAAACTTTCGGATGGGTTTCCATTCGGGATTTTCCATATAAGGAGGTCCAATTAAGGATACGAA
AGAACTGACTGCTCTCCTATAAGGGTTACGAACAAGTTTAAACGTTTCTTTTTGTTTTTCTCGCAACGCT
ACTCCTAGTCGTACACTATAAGCAGGTGTACTTTTGTATATATCATATTCATAATTATGAATGAAAGGAC
TATAACTTAGAGCTGTTTGCAATAAATCAATCTGGTAAAAGAACCAATTGGCAAGAGAAGTGCAACCGCT
TTTTTGACTCCAAAATAGAATGATGGGAAACTTCCTATGATAGTGTGGGCTTCTTGAATGGGCGCTTATG
GTGTTTAATAAAGAAGGATCGAACAAGTTCTACACTCCTTTCAGTTATTTTACTGATATGTATGAGGAAT
AAAGAGGGGGTATGAGAGTCTTTTTCATCTTTTTTTTAAAAATGAAAGATTAATATTGACTATTATTATA
TAGAGGTGTAATATAGGACAAGTCGCCGATGACATTAACGTCGCAAGCGACAAACGAAATAAAAAACTTA
GTTGACATTAACTAACGAAGATGTTAACATAAGGAAGTCGCAAATGAGCGACCAAGTAGTTCTTTGAAAA
CTGAACGAAACAAACAACGTGAAACGTCAATTTTTATTTTTAGATGCTAGACAAACTAACTTTATTGGAG
AGTTTGATCCTGGCTCAGGATGAACGCTGGCGGCGTGCCTAATACATGCAAGTCGAGCGAATGGATTGAG
AGCTTGCTCTCAAGAAGTTAGCGGCGGACGGGTGAGTAACACGTGGGTAACCTGCCCATAAGACTGGGAT
AACTCCGGGAAACCGGGGCTAATACCGGATAACATTTTGAACCGCATGGTTCGAAATTGAAAGGCGGCTT
CGGCTGTCACTTATGGATGGACCCGCGTCGCATTAGCTAGTTGGTGAGGTAACGGCTCACCAAGGCAACG
ATGCGTAGCCGACCTGAGAGGGTGATCGGCCACACTGGGACTGAGACACGGCCCAGACTCCTACGGGAGG
CAGCAGTAGGGAATCTTCCGCAATGGACGAAAGTCTGACGGAGCAACGCCGCGTGAGTGATGAAGGCTTT
CGGGTCGTAAAACTCTGTTGTTAGGGAAGAACAAGTGCTAGTTGAATAAGCTGGCACCTTGACGGTACCT
AACCAGAAAGCCACGGCTAACTACGTGCCAGCAGCCGCGGTAATACGTAGGTGGCAAGCGTTATCCGGAA
TTATTGGGCGTAAAGCGCGCGCAGGTGGTTTCTTAAGTCTGATGTGAAAGCCCACGGCTCAACCGTGGAG
GGTCATTGGAAACTGGGAGACTTGAGTGCAGAAGAGGAAAGTGGAATTCCATGTGTAGCGGTGAAATGCG
TAGAGATATGGAGGAACACCAGTGGCGAAGGCGACTTTCTGGTCTGTAACTGACACTGAGGCGCGAAAGC
GTGGGGAGCAAACAGGATTAGATACCCTGGTAGTCCACGCCGTAAACGATGAGTGCTAAGTGTTAGAGGG
TTTCCGCCCTTTAGTGCTGAAGTTAACGCATTAAGCACTCCGCCTGGGGAGTACGGCCGCAAGGCTGAAA
CTCAAAGGAATTGACGGGGGCCCGCACAAGCGGTGGAGCATGTGGTTTAATTCGAAGCAACGCGAAGAAC
CTTACCAGGTCTTGACATCCTCTGAAAACCCTAGAGATAGGGCTTCTCCTTCGGGAGCAGAGTGACAGGT
GGTGCATGGTTGTCGTCAGCTCGTGTCGTGAGATGTTGGGTTAAGTCCCGCAACGAGCGCAACCCTTGAT
CTTAGTTGCCATCATTAAGTTGGGCACTCTAAGGTGACTGCCGGTGACAAACCGGAGGAAGGTGGGGATG
ACGTCAAATCATCATGCCCCTTATGACCTGGGCTACACACGTGCTACAATGGACGGTACAAAGAGCTGCA
AGACCGCGAGGTGGAGCTAATCTCATAAAACCGTTCTCAGTTCGGATTGTAGGCTGCAACTCGCCTACAT
GAAGCTGGAATCGCTAGTAATCGCGGATCAGCATGCCGCGGTGAATACGTTCCCGGGCCTTGTACACACC
GCCCGTCACACCACGAGAGTTTGTAACACCCGAAGTCGGTGGGGTAACCTTTTTGGAGCCAGCCGCCTAA
GGTGGGACAGATGATTGGGGTGAAGTCGTAACAAGGTAGCCGTATCGGAAGGTGCGGCTGGATCACCTCC
TTTCTATGGAGAATTGATGAACGTTGTTCATCAATATAAGTTTCCGTGTTTCGTTTTGTTCAGTTTTGAG
AGAACTATCTCTCATATATAAATGTATGTTCTTTGAAAACTAGATAACAGTGTAGCTCATATTTTTTAAT
TTTTAGTTTGGTTAAGTTAGAAAGGGCGCACGGTGGATGCCTTGACACTAGGAGTCGATGAAGGACGGGA
CTAACGCCGATATGCTTCGGGGAGCTGTAAGTAAGCTTTGATCCGAAGATTTCCGAATGGGGAAACCCAC
TATACGTAATGGTATGGTATCCTTACCTGAATACATAGGGTATGGAAGACAGACCCAGGGAACTGAAACA
TCTAAGTACCTGGAGGAAGAGAAAGCAAATGCGATTTCCTGAGTAGCGGCGAGCGAAACGGAACATAGCC
CAAACCAAGAGGCTTGCCTCTTGGGGTTGTAGGACATTCTGTACGGAGTTACAAAGGAACGAGGTAGACG
AAGCGACCTGGAAAGGTCCGTCGTAGAGGGTAACAACCCCGTAGTCGAAACTTCGTTCTCTCTTGAATGT
ATCCTGAGTACGGCGGAACACGTGAAATTCCGTCGGAATCTGGGAGGACCATCTCCCAAGGCTAAATACT
CCCTAGTGATCGATAGTGAACCAGTACCGTGAGGGAAAGGTGAAAAGCACCCCGGAAGGGGAGTGAAAGA
GATCCTGAAACCGTGTGCCTACAAATAGTCAGAGCCCGTTAATGGGTGATGGCGTGCCTTTTGTAGAATG
AACCGGCGAGTTACGATCCCGTGCAAGGTTAAGCTGAAGAGGCGGAGCCGCAGCGAAAGCGAGTCTGAAT
AGGGCGTTTAGTACGTGGTCGTAGACCCGAAACCAGGTGATCTACCCATGTCCAGGGTGAAGTTCAGGTA
ACACTGAATGGAGGCCCGAACCCACGCACGTTGAAAAGTGCGGGGATGAGGTGTGGGTAGCGGAGAAATT
CCAATCGAACCTGGAGATAGCTGGTTCTCCCCGAAATAGCTTTAGGGCTAGCCTTAAGTGTAAGAGTCTT
GGAGGTAGAGCACTGATTGAACTAGGGGTCCTCATCGGATTACCGAATTCAGTCAAACTCCGAATGCCAA
TGACTTATCCTTAGGAGTCAGACTGCGAGTGATAAGATCCGTAGTCAAGAGGGAAACAGCCCAGATCGCC
AGCTAAGGTCCCAAAGTGTGTATTAAGTGGAAAAGGATGTGGAGTTGCTTAGACAACTAGGATGTTGGCT
TAGAAGCAGCCACCATTTAAAGAGTGCGTAATAGCTCACTAGTCGAGTGACTCTGCGCCGAAAATGTACC
GGGGCTAAATACACCACCGAAGCTGCGAATTGATACCAATGGTATCAGTGGTAGGGGAGCGTTCTAAGTG
CAGTGAAGTCAGACCGGAAGGACTGGTGGAGCGCTTAGAAGTGAGAATGCCGGTATGAGTAGCGAAAGAC
GGGTGAGAATCCCGTCCACCGAATGCCTAAGGTTTCCTGAGGAAGGCTCGTCCGCTCAGGGTTAGTCAGG
ACCTAAGCCGAGGCCGACAGGCGTAGGCGATGGACAACAGGTTGATATTCCTGTACCACCTCTTTATCGT
TTGAGCAATGGAGGGACGCAGAAGGATAGAAGAAGCGTGCGATTGGTTGTGCACGTCCAAGCAGTTAGGC
TGATAAGTAGGCAAATCCGCTTATCGTGAAGGCTGAGCTGTGATGGGGAAGCTCCTTATGGAGCGAAGTC
TTTGATTCCCCGCTGCCAAGAAAAGCTTCTAGCGAGATAAAAGGTGCCTGTACCGCAAACCGACACAGGT
AGGCGAGGAGAGAATCCTAAGGTGTGCGAGAGAACTCTGGTTAAGGAACTCGGCAAAATGACCCCGTAAC
TTCGGGAGAAGGGGTGCTTTCTTAACGGAAAGCCGCAGTGAATAGGCCCAAGCGACTGTTTAGCAAAAAC
ACAGCTCTCTGCGAAGCCGTAAGGCGAAGTATAGGGGGTGACACCTGCCCGGTGCTGGAAGGTTAAGGAG
AGGGGTTAGCGTAAGCGAAGCTCTGAACTGAAGCCCCAGTAAACGGCGGCCGTAACTATAACGGTCCTAA
GGTAGCGAAATTCCTTGTCGGGTAAGTTCCGACCCGCACGAAAGGTGTAACGATTTGGGCACTGTCTCAA
CCAGAGACTCGGTGAAATTATAGTACCTGTGAAGATGCAGGTTACCCGCGACAGGACGGAAAGACCCCGT
GGAGCTTTACTGTAGCCTGATATTGAATTTTGGTACAGTTTGTACAGGATAGGCGGGAGCCATTGAAACC
GGAGCGCTAGCTTCGGTGGAGGCGCTGGTGGGATACCGCCCTGACTGTATTGAAATTCTAACCTACGGGT
CTTATCGACCCGGGAGACAGTGTCAGGTGGGCAGTTTGACTGGGGCGGTCGCCTCCTAAAGTGTAACGGA
GGCGCCCAAAGGTTCCCTCAGAATGGTTGGAAATCATTCGTAGAGTGCAAAGGCATAAGGGAGCTTGACT
GCGAGACCTACAAGTCGAGCAGGGACGAAAGTCGGGCTTAGTGATCCGGTGGTTCCGCATGGAAGGGCCA
TCGCTCAACGGATAAAAGCTACCCCGGGGATAACAGGCTTATCTCCCCCAAGAGTCCACATCGACGGGGA
GGTTTGGCACCTCGATGTCGGCTCATCGCATCCTGGGGCTGTAGTCGGTCCCAAGGGTTGGGCTGTTCGC
CCATTAAAGCGGTACGCGAGCTGGGTTCAGAACGTCGTGAGACAGTTCGGTCCCTATCCGTCGTGGGCGT
AGGAAATTTGAGAGGAGCTGTCCTTAGTACGAGAGGACCGGGATGGACGCACCGCTGGTGTACCAGTTGT
TCTGCCAAGGGCATAGCTGGGTAGCTATGTGCGGAAGGGATAAGTGCTGAAAGCATCTAAGCATGAAGCC
CCCCTCAAGATGAGATTTCCCATAGCGTAAGCTAGTAAGATCCCTGAAAGATGATCAGGTTGATAGGTTC
GAGGTGGAAGCATGGTGACATGTGGAGCTGACGAATACTAATAGATCGAGGACTTAACCATATAATATGT
AGCAAATGTTATCTAGTTTTGAAGGAATATGCCTTCATAGTTTGGTGATGATGGCAGAGAGGTCACACCC
GTTCCCATACCGAACACGGAAGTTAAGCTCTCTAGCGCCGATGGTAGTTGGGACCTTGTCCCTGTGAGAG
TAGGACGTCGCCAAGCAAAAACCTAAGTCGTTTCGACTTAGGTTTTTTTGTGTTTATTTTTATTTACCGG
ATGTTATAATCCATAAATTTAAAAACGCTAAAGACGAAAAAAGAATGAAATAGAGACTGTTTAAAATAAT
AGCAATGATTTTTTGTGTTTCTGATTTTCCTAATGCCGCTAAAGTAATACTTAAAATAGGACACATTATT
TCTATCATAAGTATATATTTTAAATAATGAGATGCTATAAATAAGTATTCAATAATTACAACAATTACTG
CGATAGAAAAAATAAATAGGATAATAGCGTAGTTCTTTCTTTCATGTTTATCCTCCTTAGAAATTAAATC
GTTATAATAAAAGTTCTATTGATGTGTAGAGTACAAGATTGTACATATTGTGATTTAAAACATACTGAAG
TACTATATAAACGATTATAAGTAAATAGATCTCTAGAAATATATATTCTAATTCCCTTTTCTTCTTGCAT
ATAGTTGCAATTCTTCTTTTGAATATAACTAAAACACGAACGTTATTGACTACTAATAAAAAAACATTCG
ATTATTTATTGACATCGTTTATGAAATATTGTTAATATAGCCATAGAAACAATAATATAAGACCTCATAT
AATCGCGGGGATATGGCCTGCAAGTCTCTACCTAACGACCGTTATTCGTTAGACTATGAGGGAAAGTCAC
TCGGTATTTTTCTATTCACAAGGGATACGTATGCCTGAGTAGAGCGCTTTCTCTCATAGTAAAAGAGAAA
CTGTTCTATTTCAGGCTTTTTTTATTTGAATCGGGGGGATTCTAATATGAAATCACTAGTTGGAGTCATA
ATGGGAAGTACATCAGACTGGGAAACAATGAAATATGCTTGTGACATTTTAGATGAATTAAATATACCGT
ATGAGAAAAAAGTTGTATCCGCTCATCGGACTCCGGATTATATGTTTGAATATGCAGAGACGGCTCGTGA
ACGTGGATTGAAAGTTATTATTGCTGGAGCTGGTGGAGCAGCACATTTACCAGGAATGGTTGCAGCGAAG
ACAAATCTTCCTGTAATTGGAGTTCCAGTTCAATCAAAAGCATTAAACGGCTTAGATTCATTATTATCCA
TCGTCCAAATGCCAGGAGGTGTTCCAGTTGCAACTGTTGCAATTGGTAAAGCCGGTTCAACGAATGCTGG
ATTACTTGCTGCACAAATACTTGGATCATTCCATGATGATATACATGATGCATTAGAATTGAGACGAGAA
GCGATTGAAAAAGATGTGCGTGAAGGTAGTGAGCTAGTATGACGAGAATCATTTTACCTGGAAAAACAAT
CGGCATTATTGGAGGCGGCCAGCTAGGAAGAATGATGGCATTGGCAGCCAAGGAGATGGGATATAAAATT
GCTGTTTTAGATCCTACAAAGCATTCACCATGTGCACAAGTTGCTGATATTGAAATTGTTGCACAGTATG
ACGATTTAAAGGCAATTCAGCATTTAGCAGAGATAAGTGATGTTGTCACATATGAATTTGAGAATATTGA
TTATAGATGTTTACAATGGCTTGAAAAACATGCTTACTTGCCACAAGGTAGTCAGTTGTTAAATAAAACG
CAAAATCGTTTTACAGAAAAGAATGCAATTGAGAAGGCTGGGTTACCAGTAGCAACGTATAGATTAGTTC
AAAATCAAGATCAGCTTACAGAAGCAATTGCTGAGTTATCATTCCCTTCCGTCTTAAAAACGACGACAGG
TGGATATGATGGGAAAGGGCAAGTTGTTTTAAGAAGTGAGGCTGATGTTGAGACAGCAAGAGATCTTGTG
GATAAAGCAGAGTGTATTTTAGAGAAATGGGTGCCTTTTGAAAAAGAAGTATCCGTTATTGTGATTCGTA
GTGTAAGTGGTGAAACGAAAGTATTTCCGGTAGCGGAAAATATTCATGTAAATAACATTTTGCATGAATC
TATCGTTCCAGCTCGTATTACAGAAGAGCTTTCTCAAAAAGCAATTGCTTATGCAAAGGTACTTGCGGAT
GAATTAAAACTTGTGGGAACACTAGCTGTAGAGATGTTTGCTACAGCTAATGGTGAGATTTACATTAATG
AATTAGCACCAAGACCTCACAATTCAGGACACTATACACAGGATGCATGTGAAACGAGCCAATTTGGTCA
ACATATTCGAGCAATCTGTAATTTACCTCTAGGAGAAACAAATTTGTTAAAACCAGTTGTCATGGTAAAC
ATTTTAGGCGAACATATAGAAGGGGTCCTAAGACAAGTGAATAGATTAACCGGGTGCTATTTACACTTGT
ATGGAAAAGAAGAAGCAAAAGCACAGCGAAAAATGGGGCATGTTAATATTTTAAATGATAATATTGAAGT
CGCTCTAGAAAAAGCGAAGAGTTTGCATATTTGGGACCATCAAGAACAACTGTTGGAGGGAAAAAGATGA
TTAGTCGTTATACACGCCCTGAAATGGGTGCGATTTGGACGGAAGAGAACAAATTTAAAGCGTGGTTAGA
AGTTGAGATTTTAGCTTGTGAAGCATGGGCTGAGCTTGGCGATATTCCAAAAGAAGATGTTAAAAAAATT
CGTGAACATGCATCATTTGATATTGATCGTATTTATGAAATTGAAAAAGAAACACGTCATGACGTAGTTG
CATTCACTCGTGCTGTATCAGAAACGCCAGCACTAGGCGAAGAACGTAAATGGGTTCATTACGGTTTAAC
ATCTACAGATGTAGTAGATACAGCATTATCTTACATCTTAAAACAAGCGAATGAAATTATATTAAAAGAC
TTAGAGAACTTTGTAAGCATTTTAGCTAACAAAGCGAAAGAGCATAAATACACAATCATGATGGGAAGAA
CACACGGTGTTCATGCAGAACCAACAACATTCGGTTTAAAACTTGGTCTTTGGTATGAAGAGATGAAACG
TAACGTAGAGCGTTTCAAACAAGCTGCTGATACAGTTCGTGTTGGTAAACTATCTGGTGCGGTTGGTACA
TATGCAAATATCGATCCATTCGTAGAAAAATATGTTTGTGAAAATCTAGGATTAGAAGCAGCACCAATTT
CAACACAAACATTGCAACGTGATCGTCACGCACACTACATGTCAACACTTGCATTAATCGCAACATCTAT
CGAAAAGATGGCAGTTGAGATTCGTGGCTTACAAAAGAGTGAAACACGTGAAGTTGAAGAAGCTTTCGCA
AAAGGCCAAAAAGGTTCTTCTGCAATGCCACATAAGCGTAATCCAATTGGATCTGAAAATATGACTGGTT
TAGCTCGTGTTATCCGCGGTTATATGATGACAGCTTATGAGAATGTTCCATTGTGGCATGAGCGTGACAT
TTCTCACTCTTCAGCAGAACGCGTAATTTTACCAGATGCTACAATCGCATTAAATTACATGTTAAATCGC
TTTGGTAATATCGTAAAAAACTTAACTGTATACCCAGAGAATATGAAACGCAATATGACAAGAACATACG
GCTTAATTTATTCTCAGCGCGTAATGCTTACACTAATCGACAAAGGTATGGTACGTGAAGAAGCTTATGA
TATCGTACAGCCTAAAGCGATGGAAGCTTGGGAAACACAAGTACAATTTAAAGAGCTTGTAGAAGCTGAT
GAGCGTATTACAAGTAAGTTAACACAAGAAGAAATTAATGAATGCTTCAACTATGAGCATCATATGCAAC
ACGTTGATACAATCTTTGAACGCCTTGGATTAAACGAAGCGTAAAATTTCATATGGCACAGAATAGAGTC
ATTCTGTGCCATTCTTTATAAAAACATTATTCACATTTTTCAAACTACAGGGGGCTTGCGAAATGCAAAA
GCTAGAATTGCTGTATGAAGGTAAGGCAAAAAGAATTTATCGTACAGAATCAGCAGATATGGTTTGGGTA
GAGTACAAAGATAGTGCGACTGCTTTCAATGGGGAGAAAAAAGAGACGATTACAGGAAAAGGTCGTTTGA
ACAATGAGATTACAACTTTATTGTTCAGAAAGTTACAAGAAGTAGGAATTAAAACACATTTTGTTGAGAA
GTTATCTGAAACAGAACAACTTGTTAAAAAAGTGAGTATTATTCCTTTAGAAGTTGTCACAAGAAATGTA
ATTGCAGGAAGTCTTTCAAAACGATTAGGAATGGAAGAGGGAACTGTACTTGCAGAACCAATCGTAGAAT
TTTACTTCAAAGATGATAATTTAGGAGATCCGCTTGTAACGGAAGATCATATTCGTGTATTAAACGTTGC
ATCGCCAGAGCAAGTAAGCGTATTACGAGATATGGCTCTACAAATCAATCAAGTGTTGATTGATCATTTC
GCAAGCTGTCGTGTAAGATTAGTAGATTTCAAATTAGAGTTTGGTGTAACGGAAGAGGGAGAAATCATAT
TAGCGGATGAAATTTCACCAGATACTTGCCGTTTATGGGATGAAACGAGCAATGAGAAGTTTGATAAAGA
CGTATTCCGTCGCGATCTTGGAAATTTAACAGATGCTTATGAAGAGATTTTAAAACGTTTAGGGGGAATT
TCACATGTATAAAGTTAAGGTATATGTAACATTAAGAGAAAGCGTATTAGATCCACAAGGAACAGCGGTA
AAAGGAGCTCTTCATAGTCTTTCATTCACAGAAGTACAAGACGTTCGAATCGGAAAGTACATGGAACTAA
CAATTGATAAATCTGTATCTGACTTAGATAGCAAGGTAAAAGAAATGTGTGAAAAACTATTAGCGAACGT
TGTAATGGAAGACTTCCGTTATGAAGTTGAGGAGGTTGTCGCACAGTGAAATTTGCCGTAATAGTATTTC
CAGGTTCGAACTGTGATGTCGATATGTTCCATGCAATTAAAGATGAGCTTGGCGAAGAAGTAGATTACGT
TTGGCACGATACAGAGAATTTAGATGAATATGATGCAATTTTACTACCAGGTGGATTCTCTTACGGTGAC
TACTTACGCTGCGGTGCTATTTCTCGCTTTGCTAATGCAATGAAAGCAGTACAAAAAGCTGCTGAGCAAG
GAAAGCCGATTTTAGGTGTATGTAATGGATTCCAGATTCTTGTTGAATCAGGATTACTACCAGGAGCATT
AATGAGAAACGAAAACTTAAAATTTATGTGTCGTACTGTTCAGTTGCGTGTTGAAAATAATGAAACGATG
TTTACATCACAATATGAAAAAAATGAAGTAATCAATATTCCAATCGCTCATGGTGAGGGGAATTACTATT
GTGACGAAGAGACTCTTAAACAATTAGAAGAGAATAATCAAATCGCATTCCGTTACGTAGAAAATCCTAA
CGGTAGCGTTTCAGATATTGCTGGTATTGTAAACGAAAAAGGAAATGTACTTGGTATGATGCCACATCCA
GAGCGTGCTGTAGATGAATTACTTGGCGGTGCTGAAGGGTTAAAAGTCTTTCAATCTATCTTAAAACAGT
GGAGGGAAACATATGTCGTTAATGCTTGAACCAAATCCAACACAAATTAAAGAAGAGCGTATATATGCGG
AAATGGGGCTAACAGACGAAGAGTTTGCCATGGTTGAAAAGATTTTAGGTCGTCTGCCAAATTATACAGA
AACAGGATTGTTCTCTGTAATGTGGTCTGAACATTGTAGTTATAAAAATTCAAAACCAGTTCTTCGTAAG
TTTCCAACGACAGGTGAGCGCGTTCTGCAAGGACCTGGAGAAGGCGCTGGAATTGTAGATATCGGTGATA
ATCAAGCAGTTGTATTTAAAATGGAAAGTCATAACCATCCTTCAGCTATTGAACCATATCAAGGAGCAGC
AACAGGTGTTGGTGGTATTATTCGTGACGTATTCTCTATGGGAGCACGTCCGGTAGCTCTATTAAACTCA
CTTCGTTTCGGTGAATTACAGTCACCACGTGTGAAATATTTATTCGAAGAAGTAGTAGCAGGAATTGCAG
GATACGGTAACTGCATCGGTATTCCGACTGTTGGCGGCGAAGTACAATTTGATCCATGTTACGAAGGAAA
TCCACTTGTAAATGCAATGTGTGTAGGTTTGATTAACCACGAAGACATTAAAAAAGGGCAAGCGCACGGT
GCTGGTAACACAGTAATGTACGTAGGAGCATCAACTGGTCGTGACGGTATTCACGGTGCAACATTCGCGT
CGGAAGAACTATCTGAAAGCTCAGAAGCGAAACGTCCAGCGGTTCAAGTAGGGGATCCATTTATGGAAAA
ACTTCTTATTGAAGCGTGTTTAGAATTAATTCAATCTGATGCACTTGTTGGAATTCAAGATATGGGTGCG
GCTGGTTTAACATCATCATCTGCAGAAATGGCAAGTAAAGCAGGAATGGGTATTGAAATGTACTTAGATG
ATGTACCACAGCGTGAAACAGGAATGACACCATATGAAATGATGCTATCTGAATCACAAGAGCGTATGTT
AATTGTTGTGAAAAAAGGTAGAGAACAAGAAATAGTAGATTTATTTGAGAAGTATGGTCTCGCAGCGGTT
ACGATGGGGAAAGTAACGGAAGATAAAATGCTTCGTTTATTCCATAAAGGTGAAAAGGTAGCTGAAGTTC
CAGCAGATGCTTTAGCAGAAGAAGCACCAATTTATCATAAACCATCAAAAGAAGCAGCATACTTTGCTGA
ATTCCAAGCAATGAAAATGGAAACGCCAAAAGTAGAAAATTATAAAGAAGCGTTATTCGCTCTATTACAG
CAACCAACAATTGCAAGTAAAGAGTGGGTATACGATCAATACGATTACCAAGTTCGTACAAGCACAGTGG
TTACACCAGGTTCAGATGCAGCAGTTGTACGTGTACGCGGTACAGAAAAAGGATTAGCAATGACGACAGA
TTGTAATTCTCGCTACATTTATCTAGATCCAGAAATGGGCGGTAAAATTGCAGTAGCAGAGGCAGCGCGT
AATATCGTATGCTCTGGCGGTGAGCCACTTGCAATTACAGATTGCTTAAACTTCGGTAACCCAGAAAAAC
CAGAAATCTTCTGGCAAATTGAGAAATCAGTAGACGGTATGAGTGAAGCTTGTCGCACATTACAAACACC
AGTTATCGGCGGAAACGTATCGATGTATAACGAACGTAGTGGCGAAGCTGTATATCCAACACCAACTGTT
GGGATGGTCGGACTTGTACATGACTTAAAACATGTAACAACACAAGAGTTTAAGCAAGCTGGTGATTTAG
TTTATATAATCGGTGAGACGAAAGCTGAGTTTGGCGGAAGTGAATTACAGAAAATGATTCACGGAAAAAT
TTTCGGTCAATCACCAAGTATCGATCTAGATGTAGAATTAAAACGCCAAAAACAAGTATTAGAAGCAATT
CAAGCTGGTCTTGTTCAATCTGCACATGATGTTGCTGAGGGTGGTTTAGCAGTTGCAATTTCAGAAAGTG
CAATTGGTGCTAACGGCTTAGGTGCTACTGTGAAATTAGATGGAGAAGCAACAGCAGCATTATTCGCTGA
ATCACAGTCTCGCTTCGTGATAACTGTAAAACGTGAAAATAAAGAGGCGTTTGAGAAAGTGGTAGAAGCA
ATCCAAGTTGGAGAAGTAACAAGTACAAATGAAGTAACAATTCATAATGAAGAAAATGAAGTATTACTTA
CAGCAAATGTAGATGAAATGAGAAAGGCTTGGAAAGGGGCAATCCCATGCTTGCTGAAATAAAGGGGTTA
AACGAAGAATGTGGCGTTTTCGGAATTTGGGGGCATGAAAATGCAGCACAAGTTTCATACTACGGATTGC
ACAGTTTACAGCACCGTGGGCAAGAAGGCGCAGGCATTGTCGTAAATAATGGGGAAAAAATCGTCGGTCA
CAAGGGGTTAGGTTTAATATCAGAAGTGTTTTCAAGAGGTGAGTTAGAAGGATTAAATGGAAAATCAGCA
ATCGGACATGTACGATATGCAACAGCTGGTGGAAGTGAAGTTGCTAACGTTCAACCATTGTTGTTCCGTT
TTTCCGATCATAGTATGGCGTTAGCTCATAACGGAAATTTAATTAACGCAAAAATGCTTCGTCGTGAATT
AGAAGCAGAGGGAAGTATTTTTCAAACTAGTTCAGATACAGAAGTACTTTTACATCTTATTAAACGTAGT
ACGAAAGACTCTTTAATTGAAAGTGTAAAAGAGGCTCTAAATAAAGTGAAAGGTGCGTTTGCGTATCTTT
TACTAACTGGAAATGAAATGATCGTTGCGTTAGATCCAAATGGATTCCGTCCGCTTTCAATTGGAAAGAT
GGGGGATGCTTACGTTGTAGCATCTGAAACATGTGCTTTTGATGTAGTAGGTGCAACATACATTCGCGAT
GTAGAACCTGGTGAATTACTTATCATTAATGATGAAGGAATTCACGTAGATCGTTTCACAAACGATGTAG
AACATGCGATTTGTAGTATGGAATATATTTACTTTGCACGACCAGATTCTAATATTGCTGGTGTTAACGT
TCATGCAGCGCGTAAAAATATGGGAAAACGTTTAGCAGCGGAAGCTCCTATTGAAGCGGATGTTGTTACT
GGTGTACCAGACTCTAGTATTTCAGCTGCGATTGGCTATGCGGAGGCAACAGGCATTCCGTATGAATTAG
GATTAATTAAAAATCGTTACGTTGGACGTACTTTTATCCAGCCTTCTCAAGAACTGCGTGAGCAAGGGGT
TAAGATGAAGCTTTCCGCAGTAAGAGGTGTGGTTGAGGGGAAACGAGTTGTTATGATTGATGACTCTATC
GTAAGAGGAACGACAAGTAAACGAATTGTTCGTATGCTTCGTGAGGCTGGAGCGACAGAAGTTCATGTAA
GAATTGCTTCACCACCTCTGAAATATCCATGTTTCTATGGCATTGATATTCAAACGAGAAAAGAATTAAT
TGCAGCAAATAATACAGTAGAAGAAATCCGCGAAATGATCGGAGCAGATTCTTTAACATTTTTAAGCGAA
GATGGATTAGTAGATGCAATTGGACGTCCATATGAAGGGAAATATGGCGGCCTATGCATGGCTTACTTTA
ATGGGGACTATCCAACAGCTCTTTATGATTATGAGCAAGAGCTTTTAGAAAGTATGAAATAAGAAAAGTG
AAAAAAGCTTCTACTTCTTTTGCTGTAGAAGCTAGCTTTTTTCTTAAAACGGCCCGCCCTGGATGGGGAG
AAATTAAAAGACGAGGTGTAAATAACGATGGCGAATGCATATAAGCAAGCAGGAGTAGATATTGAAGCTG
GATATGAAGCGGTATCTCGCATGAAAAAACACGTACAAACAACTATGAGAAAAGAAGTACTAGGCGGTTT
AGGCGGTTTTGGAGGTATGTTTGATCTATCAAAATTTGCATTAGAAGAACCTGTATTAGTATCTGGAACA
GATGGCGTGGGAACAAAATTGATGCTCGCTTTTATGGCAGATAAACATGACACAATTGGTATTGATGCAG
TAGCAATGTGTGTAAATGATATTGTTGTCCAAGGAGCAGAGCCGCTTTTCTTCCTTGATTATATTGCTTG
TGGTAAAGCTGAACCTAGTAAAATTGAAAACATCGTCAAAGGTATATCAGAGGGCTGTCGCCAAGCTGGT
TGTGCATTAATCGGTGGAGAAACAGCTGAAATGCCAGGAATGTATTCTACGGAAGAATATGATTTAGCTG
GTTTTACAGTTGGGATTGTTGATAAAAAGAAAATTGTAACAGGTGAAAAGATTGAAGCTGGTCACGTGCT
AATTGGCTTAGCATCTAGCGGTATTCATAGCAATGGTTACTCTTTAGTACGAAAAGTGTTACTAGAAGAT
GGAGAACTATCTTTAGAGCGTATTTATGGACGCTTAGAACTACCTCTTGGTGAAGAATTATTAAAACCAA
CGAAAATTTATGTCAAACCTATTTTAGAACTATTGAAGAAGCATGAAGTATACGGTATGGCGCATATTAC
AGGGGGCGGATTTATTGAAAATATCCCACGTATGTTGCCAGAAGGAATTGGTGCTGAGATTGAACTAGGA
TCTTGGAAAATTCAGCCTATCTTCCATTTACTTCAAGAAGTTGGGAAACTGGAAGAGAAAGAAATGTTCA
ATATTTTTAACATGGGTATTGGTATGGTAGTAGCAGTGAAGGAAGAAGATGCAAAAGATGTTGTTCGTCT
TCTTGAAGAGCAAGGAGAAACGGCTCGTATTATTGGACGTACTGTACAAGGAGCTGGCGTTACTTTTAAT
GGGGGCAAAGCACTATGAGTAGATTAGCAGTTTTTGCTTCTGGAAGTGGATCTAACTTTCAATCTCTCGT
TAATGCGGTAGAAGAAAAAAGATTGGATGCAGAAATTAGTTTATTAGTATGTGATAAACCAGAAGCACGT
GCTGTTGGGCGAGCGCATTATCATCATATTCCGTGTTTCGCTTTTTCAGCGAAAGCATATGAGTCCAAAG
AAGCGTTTGAAAAAGAGATATTAAAGAAGCTAGAAGAATATGAAATTGATTATATTATTTTAGCTGGATA
TATGCGTTTAATCGGGCCGACGTTACTAGAAGCATACGGCGGAAAGATTATTAATATTCATCCATCATTA
CTACCGAGCTTTCCGGGTAAAGATGCTGTCGGTCAAGCGTTAGAAGCAGGTGTGAAAGTAACTGGAGTAA
CAATTCATTATGTAGATGCAGGTATGGATACAGGGCCAATTATTGCGCAAGAAGCAGTGGTTGTTTCTGA
AGGGGATACGAGAGAAAGTTTACAAAAGAAAATTCAGCAAGTTGAACATAAATTATACGTAAATACAGTG
AATCAAATTGTTCAGTCTGTGAAAGAAGCAACTGTTAACTAACATACAACCAGGGGTGAAGGATAAATGA
AAAAGCGTGCATTAGTAAGTGTTTCAGATAAAACAGGAGTAGTAGAATTTGTTAAAGGGTTACTAGAGCA
AGGGATTGAAGTTATTTCAACAGGTGGTACGAAAAAGTTACTAGAAGAAAACGGCTTACAAGTAATTGGT
ATTTCTGAAGTAACTGGTTTCCCTGAAATTATGGATGGTCGTGTGAAAACTTTACATCCAAATATTCATG
GTGGTCTATTAGCAGTTCGTGATAATGAAACACATGTAGCGCAAATGAATGAATTAGGTATTCAAGCAAT
TGATTTTGTTGTTGTTAACTTATACCCATTTAAAGAAACAATCGCTAAGCCTGATGTAACATTTGCTGAT
GCAATTGAAAATATTGATATCGGTGGCCCGACAATGATTCGCTCTGCTGCGAAAAATCATAAATTCGTAT
CTGTAATTGTAGATCCAGTAGATTATGATATTGTGTTAGCAGAACTGAAAGAGAACGGTGAAGTAGCAGA
GGAAACGAAACGTAAACTAGCAGCGAAAGTATTCCGTCATACAGCAGCGTATGATGCGTTAATTTCTAAC
TACTTAACAGAGCAAATGGGTGAAGAAAGTCCAGAAACATTAACTGTGACATTTGAGAAAAAGCAAGACT
TACGTTATGGCGAGAACCCACATCAAAAAGCAACTTTCTATAAAGCGCCATTCGCAGCAACTTCTTCTGT
TGCATACGCAGAACAATTACACGGTAAAGAATTATCGTATAACAATATTAATGATGCAGACGCAGCGCTT
AGCATCGTAAAAGAATTTACAGAACCAGCAGTAGTAGCAGTAAAACATATGAATCCATGTGGTGTTGGAG
TAGGAACTAATATTCACGAAGCATATACTCGTGCTTATGAAGCAGATCCAGTATCAATCTTCGGCGGTAT
TATTGCAGCAAATCGTGAAATTGATAAAGCTACAGCAGAAAAGTTACATGAAATTTTCTTAGAAATTGTT
ATCGCACCTTCGTTCTCGCAAGAAGCTTTAGAAGTGTTGCAAAGTAAGAAGAACTTACGTTTATTAACTA
TAAATATTGAAAAAGCGACAAGTGCAAGCAAAAAACTAACTTCTGTACAAGGTGGACTTCTCGTTCAAGA
GGAAGATACGTTATCATTAGATGAAAGTACAATTTCAATTCCAACGAAACGTGAACCTTCAGAGCAAGAA
TGGAAAGATTTAAAACTAGCTTGGAAAGTTGTAAAACATGTGAAATCAAATGCAATTGTTTTAGCGAAAG
ATGACATGACAATTGGTGTCGGTGCGGGACAGATGAACCGTGTAGGTTCTGCAAAAATCGCGATTACACA
AGCTGGTGAAAAAGCACAAGGTAGCGCGCTTGCATCTGATGCTTTCTTCCCAATGCCAGATACATTAGAA
GAAGCAGCAAAAGCGGGAATTACAGCAATCATTCAACCAGGCGGATCGATCCGTGATGAAGATTCTATTA
AAGTGGCAGATACGTATGGGATTGCTATGGTGTTCACTGGCGTACGTCATTTCAAACACTAATAGAGGAT
GTTTAAAAAGTCCGGTCAAGATAACCTTCGCATGTCGTCGTTGCATCGCCAGTGCGGTACTCATGTAGGA
AAGCTACACTCCGTGTCCTCCTGGCAAATGCGCCTAGACTTACTCGGTGCTCTTGATCCTCCTTTTTAAA
CCTTTATTGAGATGGATGTTTAAAAAGTCCGGTTAAGATAACCTTTTATTGATATGAAAAAGCAAACTAG
GAGCATAGCTTCTAGTTTGTACTTATTTAATTATTGGGGGATGAAATATGAATGTTTTAGTAATTGGCCG
CGGTGGGCGTGAGCATGCTTTAGCTTGGAAGTTTGCACAATCTGCAAAAGTGAAAAAGGTATATGTAGCA
CCAGGTAATGAAGGTATGCGAGATGTTGCAATACCAGTTGATATTGATGAAAATGATTTTGATGCATTAG
TTTTATTTGCCAAAGAGAATAATATTGAGTTAACTTTCGTTGGACCAGAAATTCCACTTATGAATGGAAT
TGTTGATCGTTTTAAAGAAGAGGGACTTCGCGTATTTGGTCCGAATAAAGCGGCTGCTGTTATTGAAGGT
AGTAAAGCTTTTACAAAAGAGCTTATGAAAAAGTATGATATTCCAACTGGGGCGTACGAAACTTTTACCG
ATTATGAAGAAGCAGTACAGTACATTCAAAAAGTTGGTGCACCAATCGTTATTAAAGCTGACGGATTAGC
TGCTGGTAAAGGGGTAACGGTAGCAATGACGCTTGAAGAGGCATTACAGGCTGTGAAAGAAATGCTACAA
GATGTGAAGTTCGGCGCGGCAAGTAAGAAGGTTGTTATTGAAGAGTTTTTAGATGGACAAGAATTTTCAT
TAATGGCATTTGTAAATGGAACAACTGTACATCCGATGGTAATCGCTCAGGACCATAAACGAGCTTTTGA
TGCTGATAAAGGACCAAATACAGGCGGAATGGGTGCATATTCTCCAGTACCACAAATTCCAGAATCAGCA
GTCCAAGAAGCGATTCAAACCGTATTACATCCAACTGCTCAAGCAATGATCCAAGAAAATCGATCGTTTA
CAGGGATTTTATATGCAGGGCTTATTTTAACAAATGATGGTCCAAAGGTAATTGAATTTAATGCACGCTT
TGGTGATCCTGAAACAGAAGTTGTATTACCTCGCTTAGAAAATGATTTAGTTGATGTATGTAACGCTGTA
TTAGATGAAAGTGAGTTAGTGTTAGAGTGGTCAGAGGAAGCAGTAATTGGTGTTGTACTTGCTTCAAAAG
GATATCCAGAAGCGTATAAAAAAGGTGAAATTATTACAGGATTAGATCGTTTAGAAGATGCTATTGTCTT
TCATTCAGGTACAGCGATGAAACATGGGGATGTTGTAACAAATGGTGGCCGTGTACTATTTATTGCTTAT
AAAGCGAAAGACTTACAAGAAGCGAAAGATAGAGTGTATAAAGAAATCGCAAAGATTGAGAGCGATGGCT
TATTTTATCGTAGTGATATAGGATATCGTGCGATTGGGCATGAGATTACGCGAAGCTAACATATGTTAGC
TTCTTTTTTTATAGGAAATAGAGTATAGTACGTTGAATCTTTTCAAGAGATTATAAACTATTTGTATCTA
TATACACTTTTTCTCTACCTGCTTACATCTTATTTCTCCAATTAATAATAGTAGTATTGAGATGATTAAC
GTAAGAGCAGCGACAAGGAGTGGGAGGGAAAAACTTTGCATTTGCTCCGCAATAATACCTGTAAAGATTG
GACCGATAATTTGGCCAATCCCATAAACACCTGTCGTATAACCAATGATTTTATTACTTTCATTCGGTCT
TATTCGTTTTGCTTCTGTAGTTGTTAAAATTGTAATTCCGACGAATGTAGCACCTAGAAGGAATGCACTT
AGAAATGCCCCAAAAAGGTTTGGAATAAGGAGTGGAGAAAGTACACTTATAATTTGTAATATATAGGCGG
ATGTAAGAGCTCGTGTTGGTCCGTACTTCCGAGCAACAGTGGACCAAAGGTAACTAGATGGGATGACAGC
AATACCGACAATAATCCAGCTACAAGATGCATAGAAGGGTGATAGTGTAATTCTTTCTACAATGGTGACA
AGGAAGGTCCCTGTAATGATATAGCCAAATCCTTCGAATCCGTAAGCTAAAATAAGCCAAAATAAATAGC
TTTTTCTATGAGATGTAGCTTGTATAGTACTTTTGGGTTGCTGTATAGTATGTCTACTGTTCTCTCTTAA
CCATTTCCATACAAGGATAGCTAAACTAAAACTAATAATTCCTAACCCAATCCATGCACCTTGCCAATTC
CAAATTGAGTTGAATAAAGGTGCGAAACTTCCAGAGAAAATAATGCCAATTCCAACACCGCTATAAATCA
TGCCACCTAGCATGACTTTATTACTTTGAAATAAATAATCTAAAACAATACTAGAGGCAAGAACAAATAC
AATTGCACTTGTGAAACCACCGATAAAGCGAAGGGGAAACCATAAAAAGATATAAGAGGTTAAGCCCATA
CAAAGAGTTGAAAGAACATTGAAGAATAAACAGAGGTGTAATATTTTTTCACGATTTTTTATCGTAATGA
ATCCAATAAAGAATGCCCCAAGTAAATAACCAAGATAATTACTGGACGCTAAATATCCAGCGAGGTCATC
TTCTATATGGGCTTGCTTTTCCATAAAAGAAATAATCGGTGTGTAGGCGAACCGACTAATACCCATGACA
GCTATTAAAGAACATATCCCAGCTATAATCATTTTCCATGTTTTTGTTTCTTTCATATAATCTCCCTTCT
TGAAATATCTTCTAATATATATGATAGAGGAATATATATGGGGCGTAAAATACTGATTTTTTATATGTAA
TATCAAAATTAATGATATGAACGAAGGGATATGAACGAATGAACTTACAAGATTTTGTAGCTTTTTATAT
GGTCGCGCAGGAGAAAAGTATTTCAAGAGCAGCTATTCGGTTGAATTTTGTTCAATCAAACATAACAGCA
AAAATAAAACGGCTAGAAGCTGAATATGAAACACAATTATTTTATAGGCATCGAGATGGAGTCACATTAA
CACCAGCCGGAGAAAAGTTGTTAACATACGCTGAAAAAATGATTCAATTATTAAATGAATCAAAAAGGCA
AGTGAAACATACAGCGGAGCCTGGAGGAGTATTGAAAATTGGAGCGATGGAAACAGCAGCAGCTGTTAGA
TTGCCCACGATTTTAGCTAATTATCATATGCGCTATCCAGAAGTGGAAATTATGTTGCAAACGCACAATA
CGGAAGAATTAACGAAGAAGGTACTCTTATATGAAATAGAGGGGGCATTTGTAGCTGATTGTATAGCTGA
TCCAGCTTTAGAAAAGATAGAAGTATTCCAAGAGGAAATGATGTTACTTTCAAAGCGGAATGTTTTGTGG
GATAACGGATATTCAGAATCGCAGTCTTTTATCGTTTTTCAATCAGGTTGTTTTTATAGAAAAGTTTTAG
AAGAATGGTTACTATCTGAAGGGATTGTTCCAAAAAAAATAATGGAATTAAATTCTTTAGACGGTATTAT
TGGATGCGTAAAAGCTGGACTTGGGGTGTCTATGTTACCACGTGAAGTAGCAGAGCAATTTGATAGCCAT
AAAGAACTTATTCATACACCGTTAGTACATGAAAACAGGTTTATTCCGACTTATTTTATTTATCGGAAAG
ATAGTGTGAGAACAGCAGCGTTAAGCAAGTTTATTGATGACTTGCTTTGTATAAAAACAGCCCGCTGAAA
ATTCAGTGGGCTGTTTGTTCATGCATCTTTATCTTTCTTCAATTTTCCTTTTTGCTTTGCCATTTCTCGA
AGTAAATACTCGATGTGTGCATTGACGCTACGAAACTCATCATTTGCCCATTTTTCGATGACTGCGTGTA
ATTCAGGATCAATACGTAATGGAAAGCTTTTCTTTTTAGCCATAATTACTTATAGCCCTTAGTATAGGCT
TCCTGTATTAATAACTGGTTGCGCACCTTTATCTGAAACGATGGCAACTAATAGGTTGTTTACCATATTC
GCTTTACGCTCGTCATCTAATTCAAGTACGCCTTCCTCATCTAACATATGGATTGAATCCTTCGCCATCT
TCACAGCACCTTCAACAATCTCTTTTCTAGCAGCTAATACCGCTTTTGCTTGTTGACGTTGTAGCATCGC
ATGGGCAATTTCTGTTGCATAAGCTAAATGTGTTAAACGAGTTTCTAATACTTCTACGCCTGCGATTTCA
AGGCGCGCTTCTAACTCACGCTTTAATTCTTCAGAGATTTCTTCAGTATTCCCGCGTAACGTAATGCAAG
TTTCATCTTGGAAATTGTCATAAGGATATTTTGTTGCGACGTGGCGGATTGCTGTTTCACTTTGAATTTC
TACAAATCGATCGTAATGTTCAACACCGAACATTGCTTTTGCAGAATCAACTACTTTATATACAATAACA
GCTGCAATTTCAATCGGATTTCCCTCAACATCGTTTACTTTTAATTTCTTACTATTAAAGTTTTCAACAC
GTAACGATACAGTTTGACGGAATGCGAATGGAATTGTTAAAAATAAACCGTTTTGACGAATTGTTCCTAA
ATAATTACCAAAGAACGTAATAACTTTCGCTTGATTCGGTTGAACAATACCGATACCTGTAGCGAGAATT
GCCGCTAATATAATAGTTAGTGCTGCTCCTACGAAAATTTCTTGTGCAAGGAAAAATACACCGATAGCAG
CTAAAATCAAAATTCCAATAATACCGAGAAAACCATTTACATAAAATACTTGTTTTTCTTTCATATGATC
GCCTCCTGATATAAAAATGATATCACTTTTATATCATTTTAAGCAAGGGGTATGCACCTAATTTTCTGAA
ATTTATTGATTGATATCTTTTATGTACATTTTAAAGTTAGAAATAAGAATATACGTTCTGTTTCGTGGTA
AAATAAAGAAGACTTAACCGCCCACTGCAGCAGCTAAGTCCCTTTGAGAGCATCTTGCATCGTGACAAAT
GATTCAAAGCGGTTTTGCCAGGATTATTTCTTCAATCGCTGACTCAATCTCTTTGTCAGAAGCGTCATAA
CTTCCCTTTGACTTTGGCTTGTCATGAGCGGAAGTTTGATTCACTTCTTCTTTAGCATGTCCTTTTTCAG
TAAAATTCATGCCAGGCATTTTAAATGCGCCCATATTCATGTATTTTCCAAATTTCCACGCTTCAACAAT
AGGGCAGAAGCGAACAATTCCCTCTGCAACTTTCATTGCACCAATCCATAGAAAAATGTTAGACCAAGTG
CACCACGGCTTGCGTACAAGTTTAGTTGCACTACATCCGAAGAGGACAAGCCCAAGTGTAATTCGAATTA
GAGCGTTTATTGTCCCGATGTTTTGCTTCATTAGAAAAACACTCCTTTTTATGAAAATTGAAATAGTAAA
TACTACTTCTCTTATTAGTATCCCGTGTGATTTTTGGGATATGTAATCCAACATTTGACGTTGAAAAAGA
TGTTGGAATCGGCGTGTGTGTCAGTAGCTTTTTTTGTTATAATGAAAGAATGCATAAAAAGAAGGTGAAA
TTAAATCCTTTTTTTTGAAAAATATTTAATAGCTATTTTAAAAAATCAAGATAAAAACTAACTGTTATTT
TAAACAGAACTATAGATATAACTAGAGAAAAGGAAGGGTGTTTTCATGTACGATATTTCCGGATGGAAAC
ATGTATTTAAGCTTGATCCAAATAAGGAGTTAAGCGATGAATATTTAGAAATGATTTGTGAGTCTGGAAC
GGATGCTGTTATTGTAGGCGGAAGTGATGGAGTTACAATTGATAACGTATTACACATGCTAGTTAGCATT
CGTAGATATGCAGTTCCTTGTGTATTAGAGGTTTCTGATGTAGAAGCAATTACACCAGGATTTGATTTTT
ATTACATCCCAAGTGTTTTAAATAGCCGAAAAGTAGAATGGGTAACAGGTGTTCATCATGAGGCATTGAA
AGAATTTGGGGATATTATGGACTGGGACGAAATTTTTATGGAAGGGTATTGTGTTTTAAATCCCGAAGCG
AAAGTAGCCCAGCTTACAGATGCGAAATGTGATTTAACAGAAGATGACGTTATTGCATATGCGCGTTTAG
CAGACAAGTTATTACATTTACCGATATTTTATTTAGAATATAGCGGTACGTATGGAGATGTTGAACTTGT
TAAAAATGTAAAAGCAGAATTGAAACAAGCCAAGTTATATTATGGCGGTGGTATTTCTAATGCAGAACAG
GCGAAAGAAATGGCGCAATATGCTGATACAGTAGTTGTTGGAAATATTATTTATGATGATATAAAATCGG
CGTTAAAAACAGTTAAAGCAGTAAAAGGAGAGTAGGTGCAGGCGTATATGAGTATGACAGATAAGTTATT
AAACGGTTTAAATCCACAGCAACAAAAAGCAGTACAAACAACGAATGGACCACTGCTACTAATGGCAGGT
GCAGGTAGTGGTAAGACACGCGTGTTAACACACCGTATTGCGTATTTGCTTGGTGAAAAAGGTGTAGCAC
CATGGAATGTACTAGCTATTACCTTCACAAATAAAGCAGCTCGTGAAATGCGCGAGCGTATTGATAAACT
TGTGGGACCAGAAGCAGAAGATATTTGGATTTCGACGTTCCACTCTATGTGTGTACGTATTTTACGACGC
GATATCGATCGTATTGGTATTAATCGTAACTTTACAATCTTAGATTCAGGTGATCAGCTAACTGTAGTCA
AAAAAATTATGAAAGAGCGCAATATTGATCCGAAGAAATTTGAGCCGCGCTCTATTTTAGCCGGTATTAG
TAATGCAAAAAATGAACTGTTATCTGCGGATAAATATGCAAAAAAAATTACAATGGCTGATCCATATGAA
AAATTAACGAGCGATGTATACACAGAGTATCAAAAACGTCTTTTGAAAAATAATTCATTAGACTTTGATG
ATTTAATTATGACGACGATTCAGCTATTTGAACGTGTTCCAGAAGTATTAGAGTTTTATCAGCGTAAGTT
CCAATATATTCATGTTGATGAGTATCAAGATACGAACAAAGCGCAATATCTTCTTGTTAAACATTTGGCA
GCACGTTTTAAAAATCTTTGCGTTGTAGGTGACTCTGACCAGTCTATTTATCGCTGGCGTGGTGCAGATA
TTTCTAACATTTTGTCATTTGAAAAAGACTATGAGAATGCACAGGTAATTTTGTTAGAACAAAACTATCG
TTCGTCACAAAATATTTTAAATGCAGCGAATGCTGTTATTGAAAAAAATACGAATCGTAAACCGAAGAAA
TTATGGACAGACAATCAAGTTGGAAGTAAAATCTCGTATTATCGTGCCGCAACTGAAAAGGACGAAGCGT
ATTTTGTTGCGAAAAAAATTCGTGACGATCTTCAGATGGGGAAACGAAAATACACTGATTTTGCAGTGCT
ATATCGTACGAATGCTCAGTCTCGTATGGTCGAGGAGATTTTCCTTAAATCTAACATTCCGTACAAAATT
GTCGGGGGAACTAAGTTCTACGACCGTAAAGAGATTAAAGATATTTTGGCGTACTTACGTTTAATCGGTA
ATCCAGATGATGAAATTAGTTTTGCACGTATTATTAACATGCCAAAGCGTGGTATTGGTGCGACTTCTAT
CGATAAAATTATTAATTATGGTGTGCAAAACGGAATTTCATTAACTGCTGTATTTGATGAGATTGAGCAT
GTTGGAGTAAGTGCAAAAATTACAAAGGCAGTAAAAGAATTCGCAAGTTTATTACACAACTGGGTAAATA
TGCAAGAGTATTTATCTGTTACAGAATTAGTAGAAGAAGTTATTGAAAAAACAGGCTATCGCGATATGTT
GAAAAATGAGCGTTCTTTAGAAGCGGAAGGTCGTTTAGAAAACTTAGACGAATTCTTATCTGTTACGCAA
ACATTTGAATCTCAAAGTGAAGATAAGAGCCTTGTTGCATTCTTAACAGATTTAGCACTTGTTGCTGATA
TTGATCGTGTAGATGAAGACCCAACTGCTGGTGAAGAAGTTATTTTAATGACGATGCACTCAGCAAAAGG
ATTAGAGTTCCCGGTTGTCTTTATTGTTGGTTTAGAGGAAGGGATATTCCCTCATACTCGTTCTCTTATG
GAAGAGGATGAAATGCAAGAAGAGCGTCGTCTTGCTTATGTAGGTATTACTCGTGCAGAAGAAGAGTTAT
ATTTATCTAATGCGCAAATGCGTACTTTATTTGGTAGAACAAGTATGAATGCTGCGTCTCGCTTCATTAC
AGAAATCCCGGCAGAACTAGTGGAATCATTAAATGAAACAGCGCCGAAGCGTGAAAATTCGTTTGGTGCA
AAAAGCAGAACAGCAAGTAGCAGTAAAATGACAACGACAACCACAACACGCTCTCGTTCAGCTTTCGCGC
GTCCAGCAGCGAAGACGACAGGCGGTGAGCAAATTGGCTGGGCAGTAGGCGATAAAGCTTCCCACCAAAA
ATGGGGAATCGGTACAGTTGTAAGTGTAAAAGGTGAAGGTGATGCAAAAGAATTAGATATTGCGTTCCCA
AGCCCGATTGGTGTTAAACGTTTGTTAGCAAAATTTGCACCTGTGACGAAACAATAGAAAGGAATGAGGA
TATGTCAAAAGAGATAGCAAAAAAACGTATAGAAGAACTGCGTGATTTGTTAAATACATTTAATTATCAA
TATCACGTATTAGACAATCCTTCTGTTTCTGATGCGGAATATGACCGTGATATGCAGGAGCTTATAAAAT
TAGAAGCAGAGAACCCAGAGTTTATGAGTGAAGATTCTCCCTCCGTTCGCGTTGGGGGAACTATTCTTGA
TATATTTGAAAAAGTAACACATAAGTCACCAATGTTAAGTTTAGGGAATGCATTTAACGAAGGGGATTTG
CGTGATTTCGACAGAAGAGTATGTCAAGGAATTGATGGTGCGAATGTAAGATATATATGTGAATTAAAAA
TTGACGGGCTTGCCGTTTCGCTTCATTATGAAAAAGGACGCTTCATTCAAGGGGCGACACGTGGTGATGG
TGTAACGGGTGAAGATATTACTCAAAATTTAAAAACGATTAAAGCTATCCCACTTCGTTTAAATGAAGAA
GTAACGTTAGAAGCACGAGGCGAAGCTTATATGCCGAAGCGTTCATTCGTTAAACTAAATGAAGAAAAAG
AGCAAAATGGAGAAGATGTATTTGCGAATCCGCGTAATGCAGCAGCAGGTTCAATACGTCAACTTGATCC
GAAAATTGCAGCGAAGCGTAACTTATCTATGTTTGTGTACGGTCTTGCGAATGTAGAAGAAAAAACAATT
CCATCGCACAGTGAATCGCTTGATTTCTTAGGTGAACTCGGATTTAAGACAAATCCAAATCGCCGTACAT
GTGAAACAATCGAAGAGGTTATAGCTTATGTAGAAGAATGGCAAGAAAAACGTCCGCATCTTGATTATGA
GATTGATGGAATCGTTATAAAAGTAGATGATGTTGCTCTTCAAGAAAGTCTAGGAACTACAGCGAAGAGT
CCAAGATGGGCGATTGCTTATAAATTCCCAGCTGAAGAAGTTGTAACGAGACTAACAGGCATTGAATTAA
GTGTTGGCCGAACAGGGGTTGTAACGCCGACTGCAGAGCTAGAGCCAGTGAGAGTTGCTGGTACGATTGT
TCGCCGTGCTTCTTTACATAACGAAGATTTGATTCGTGAAAAAGACATTCGAATTGGTGACTACGTTGTT
GTGAAGAAGGCTGGAGATATTATTCCTGAAGTTGTGAACGTTATTTTTGATAAGCGTACTGGTGAAGAAG
AAGAATACCGTATGCCAACGCATTGTCCAGCATGTGAGAGTGAACTTGTTCGTTTAGAAGAAGAAGTAGC
ACTTCGATGTATAAATCCGACTTGTCCGGCTCAAATTCGAGAGGGATTAATCCATTTCGTTTCAAGAAAT
GCGATGAATATTGATGGACTTGGAGAACGTGTCATTACACAACTCTTTGATGCAGATTATATTCGTACAT
TTGCTGATTTATATGCATTGACGAAAGAGCAATTATTACAGTTAGAACGTTTTGGTGAAAAATCAGCAAC
AAACTTAATACAAGCAATTGAAAATTCTAAAGAAAACTCGTTAGAGCGATTATTATTTGGTCTTGGAATT
CGCCACGTTGGAGCGAAAGCAGCACGTACATTTGCAGAGCGCTTTGAAACGATGGATGAGCTTGTAAAAG
CAACGGAAGAAGAACTAAAAGCAATTAATGAAATTGGCGAAAAAATGGCTCAATCTGTTGTGACATATTT
TGATAATGAAGATGTATTAGAGTTATTACAGCAGTTTAAAGAGTATGGCGTGAATATGACATACAAAGGT
ATAAAAATTGCAGATTTACAAAATGTTGAATCTTACTTCGCAGGAAAAACGGTTGTTTTAACAGGTAAGC
TAGAAGTTATGGGACGAAGTGAAGCGAAGAAGAAGATTGAGGCATTAGGTGGAAAAGTAACAGGAAGTGT
TAGTAAGAGTACGGATTTGGTTGTTGCAGGTGAAGCAGCTGGTTCGAAATTAGCACAAGCGGAGAAACAT
AATGTTGAGGTTTGGAATGAAGAGAGGTTCTTACAAGAGCTAAATAAGTAAGAGGTGCAAACTTACCATG
AAAAAAATAGCATTAGCGATATTAAGCCTGGGCCTACTTGTAAGTGGGTGTAGTGCAGGTGCCGACAAAG
ATGAAAAAGTGGCTGAGAAATCGGGGAAAGCAAAAGAACAATCAGTTGTTCCAAAATACGCTATTTCGGA
TGAATATTATAAGACGACTATTCCATTTGATGGTGGAAATGCACGTGGTTTAGTGGTGCAAGGGCTAAAT
AGTCGTCTTGATATAGATGAATTTGAAACAGGATTAATGCGAATTGCAAAAGAATCATTTAATACGAAAG
ATAATTTTTTAAAAGGCGGAAGTGCTCTAGATACTCAAGTGATACAGATGCTTGTTAAAAGAAAACGTAC
AGATGCTGAACAAAAGGAACTAGAGGACAAATTAAAAAAAGATGCAGTTAAATTTCCTAATATAGGATTA
AACCCTGCGTTAGGAACGGGATCCGAATCACTAGAAGTGAAAAATAAAAAAAATCCAATATATATTTCAA
ATATTTTAGAGCATGATTATTATGTGAAAAAAGGCGATAACAGCGAGGAACGTGTTGGTATGGTAGTTGG
ATTAGCAATGAATTCTGTTCAATATTTTAACGAAGAGCATGGTTATCCACGTGAAGCTGCAATCCCGGAT
GAAAAGATGTTAGCTGAAGGGAAAAAAATGGCGCAAGAAATTTTGAAAGTTATACATCAAAAACAACCTG
ATACAAAAAATATTCCGATAACATTTGCGATTTATCGCCAATCTCCAAAGTCTTCGCTCGTACCTGGTAA
CTTTGTTTCTTATGCAAATGTAGAAAAAGGTAGTGAAACGGTTGAAGATTGGAAACAAATTAATGAGAAA
TACTATTTGTTCCCATCAGAGCAAGCGAAAACAGATAATAAACGTGAAGATCTTGCAAGAGTATCCAACT
TTAAGGCAAAACTAAGCGATTATTTCCAAGGCGACTATACAGCTGTTATTGGTACTGGTATGTATAGAGA
TGATGAATTAAGAGAAATGAAGCTTGATATTCCTGTCCAGTTTAATGGAAAAGCTGAAATAATTGGTTTT
ACACAATATGTGGCAGGGCTTGTTATGGAATACTTCCCGAATTATATGAAAGTACAAGTAACGATTAAAT
CTGTAGAACGCCCAGAAGCTATTATTATACGTGAAGCAAAACAAGATGAACCACTTGTGAAAATTTTAGA
TTAAATATGAAGGCTGTTCCTCTATGGAACAGCTTTTTTTCTTATGTAATTTTGTTATAATTTAAAATGT
TGTAAATAATAGGGGTAAGGGGTAAAGTTCATGGAAGAATTAAGTTTTCAAGTCATTATTTTATTAATTG
CATTCGGTTTTTTAGCAGCTTTTATTGATTCCGTTGTTGGAGGAGGAGGGTTAATTTCGCTTCCTGCGCT
TATGTTTGTTGGCTTATCGCCAGCTTCGGCAATTGCAACGAATAAATTAGCAGCAACAATGGGGACGTTT
ACGAGTGCGATGTATTTCATTCGATCAGGAAAAGTTGATTTTAAAATTGTAGGAAAGTTAATCCCGTTAA
CTATTGTTGGAGCTGTTGCAGGTGCTTTAGTAGTAAAATTTATTCCATCGGATATTTTACGCCCATTAGT
ACTTGTAATGTTGGTATTTATTGCTATTTATATTATTGCAAAAAAGAATTGGGGAAGTGTGTCTACCTAT
AAGAAGATGACGCAAAGAAAAACATTAATATTTTTCTTTGTTATTTTAATGATAGGATTTTATGATGGAT
TTTTTGGACCAGGGACAGGGTCATTTTTAATTTTTGCATTTTTATTAATTGGTTTGGATTTTATTCAAGC
GGCAGCATCTGGAAAACTTTTGAACTTTGTTAGTAATATTGTATCTTTAATTACTTTTTTATTTTTAGAT
ATAATTCATTTTGAATACGGTATTATCATGGGATTATCAATGATCTTAGGTGCTTATTTGGGATCGAAGT
TTGCGGTTCAAAAAGGTGTTGGATATGTAAGGACTTTATTTTTATTAGTTACTATATTATTGATCGGGAA
AAATGTTTTGGAATATACTCATATTTTGTAGATTCATACGCATGTATGAATCTCTTTTTTTTATTATATT
TTAAAAATTTATTAATTTTTAAAATATAAGTCTAGGAATATTTGAATAAATCTAAATTATCGTGTAGAAT
AATGTTGTAAAATGTAAACGTTTTTCTAAGGGGAGGCTAAAAAAAATGGTAGTAGCATACAAACATGAGC
CATTTACAGATTTTTCAGTGGAGGCTAACAAATTAGCGTTTGAAGAAGGTTTAAAGAAAGTAGAATCTTA
TCTTGGACAAGACTATCCATTAATTATTGGGGGAGAAAAAATCACTACAGAAGACAAAATTGTTTCTGTA
AACCCTGCAAATAAAGAGGAACTTGTTGGTCGTGTTTCAAAAGCAAGCCGTGAGTTAGCTGAAAAAGCAA
TGCAAGTAGCGGATGAAACATTCCAAACTTGGAGAAAATCAAAGCCAGAAATGCGTGCAGACATTTTATT
CCGTGCTGCAGCAATCGTTCGTCGCAGAAAACATGAATTCTCTGCTATTCTTGTAAAAGAAGCAGGTAAG
CCATGGAATGAGGCAGATGCTGATACAGCAGAAGCAATCGACTTTATGGAATATTATGGTCGTCAAATGT
TAAAATTAAAAGACGGTATTCCAGTAGAAAGCCGTCCAATTGAATATAATCGTTTCTCTTACATTCCATT
AGGAGTAGGTGTTATCATTTCTCCTTGGAACTTCCCATTCGCAATTATGGCAGGTATGACAACAGCTGCT
TTAGTTTCTGGTAACACAGTATTACTAAAACCAGCTAGTACAACTCCTGTAGTAGCAGCGAAATTTATGG
AAGTATTAGAAGAAGCTGGCTTACCAGCTGGCGTAGTAAACTTCGTTCCAGGTAATGGTTCTGAAGTTGG
TGACTACTTAGTAGATCATCCTCGTACACGTTTCGTAAGCTTCACGGGATCTCGTGATGTAGGTATCCGT
ATCTATGAGCGTGCAGCGAAAGTAAACCCAGGCCAAATTTGGTTAAAACGCGTTATCGCTGAAATGGGCG
GTAAAGATACAATCGTTGTTGATAAAGAAGCAGATCTTGAATTAGCAGCTAAGTCTATCGTTGCATCAGC
ATTCGGATTCTCAGGACAAAAATGTTCTGCATGTTCTCGTGCAGTAATCCACGAAGATGTATACGATCAC
GTATTAAATCGTGCTGTTGAATTAACAAAAGAATTAACAGTTGCTAACCCAGCAGTATTAGGTACAAACA
TGGGTCCTGTTAATGACCAAGCTGCATTCGATAAAGTAATGAGCTATGTTGCAATTGGTAAAGAAGAAGG
TAGAATCTTAGCAGGTGGAGAAGGAGACGATTCTAAAGGCTGGTTCATCCAACCAACAATCGTTGCTGAT
GTTGCAGAAGATGCTCGCTTAATGAAAGAAGAAATCTTCGGACCAGTAGTAGCATTCTGTAAAGCAAAAG
ACTTCGATCATGCACTTGCAATTGCAAACAATACGGAATACGGTTTAACAGGTGCTGTTATTACTAACAA
CCGTGACCATATTGAAAAAGCACGTGAAGACTTCCACGTTGGTAACTTATACTTCAACCGTGGATGTACT
GGTGCAATCGTAGGTTACCAACCATTCGGTGGCTTTAACATGTCTGGTACAGACTCTAAAGCTGGTGGAC
CTGATTACTTAGCACTTCACATGCAAGCAAAAACTACTTCTGAAACTTTATAAGAAATAGTAGAGGAGCT
CTTCACAAAGTGTGAAGAGCTCCTTTTAAAATTGAAACCCCATATATTACCGTCGTTCGAAGAGAATGAG
CTAAAACCTATTAATACCGGGATAAACATGTAAACAGAAATAAAATAATGAGAAAAGTTGACGTATTAGT
CATATTTTTTAGTATTCATTTTGAGAATTTCCTGTATAATACAATTTGAAAGAAAATCTATGGTTCGACA
AGGAACACTCCTTTCGGTTTTGCTCACTGAAAGGAGTGTTTTTTTATGTAGCTAAAAATTCTTTCGTGCT
TATTACATTTGCATATACGCCATTTAAACTAGCTAAAATTGTATTGTGAATATAAACAGCTGGTATAGTA
GCGTTCTTAAAAGAAAGGTCTTTTGTAGCACAAGCATCGTGTATAACGGTACATTGAAAACCAAAATCAA
ATGCAGCCCTTACTGTAGCATCAATACACATATGAGTCATCATCCCGCATACGACGACATGTTCAATGTC
TAAACGCTGTAATTGCTCTAGAAGATTAGTTTCTCGGAAGCTATTTGGATAATGTTTGACTATAACTGTT
TCTTCTCTAAGTGGACGTACGCTTTCGTGAATATGTACACCTTCTGTATTAGGTAGGAAAAAAGTAGCGT
CATCTTTTATAGCTACGTGTTGGATATGAAAAATAGGTTCGCTGTTTGTTCTAAAGTGTTGTAATAACTG
ATTAGCATATTCGCTTGCTTCTACTGGATTACGCAATTCCATCTTTCCATTTGGAAAATAATCGTTTTGA
ATATCGACGAGTAAAAGAGCTGTTTTCATATATTTATCTGCCTCCGAGTTTCATATTCAAATAAATTTAT
TCAATTCGTAGAAAGGATTCTCCTGTTTAAAAATATGAGGAAGAAGAATTTTAAATAACCTTGAAAGTTA
CTATTTTCTCATGAATTTTCATCTGAAAATTTTAATAAAGGAATAATTAATATTTTTCTAAAAAATGTAT
TGACTCTTATTATTCTGAGTTCTATAATGAGAATTAATTAAATGACAATTAAATCGATACATTCTTATCC
AGAGAGGTGGAGGGACTGGCCCTACGATACCTCAGCAACGGGTTTTTTAATACCGTGCTAACTCCAGCAA
GCCATATAAAGGCTTGGAAGATGAGAAGATGTGAACGAGTACATATAAGTGCTCTCCTTCTTATCTTTAT
GGTTGATAAGAAGGAGAGCACTTTTTATTTTACCTCGAAAGCTCTACTTCAAGTTTTTACAGCATATAGG
AGGGGAAAAAATGATTTCTTTTAACAATGTAAGTAAAGTGTATGAATCAGCTGGGCGATCTGTTCATGCG
GTGGAGGATGTAACATTATCAGTTGAGAAAGGCGAAATTTTTGGCATTATCGGTTTTAGTGGCGCTGGAA
AGAGTACATTATTACGCTTAGTAAATATGTTAGAGAGACCAACGTCAGGAACGATTGCAATAGATGATAA
AGATATTACATCATTATCGACGAAAGAATTGCGCAAACTAAGACAAAGAATCGGAATGATTTTTCAAAGC
TTTAATTTATTTAATTCAAGAACAGTGTTTGGGAATATTGCTTATCCATTAAAGTTAGCGAAATTGCCAA
AGAACGAGATAAAGGAACGAGTGAATGAACTGCTGAAGTTTGTAGGGTTAGAAGATAAAGCAAACTATTA
TCCAGAACAGCTATCAGGGGGACAAAAACAACGTGTTGGTATTGCTAGAGCACTTGCAACATCGCCAGAT
ATTCTTATATGTGATGAGGCAACATCAGCCTTAGATCCAGAAACGACGACAGAAATTCTAAACTTATTAA
AGAAAGTAAATCGAGAATACAATTTAACAATCCTTCTTATTACACATGAAATGCATGTTGTGAAAGAAAT
TTGTCACCGTGTAGCTGTAATGGAGAAGGGAAAAGTTATTGAAGAAGGAAAACTGTTCGATGTTTTCACG
CAACCAAAAACAAAGACGACTCAAAACTTTGTACGTTCTGTTATTAATGATCATTTACCAGAAAGTGTTC
TAGCGAAAATTCAAAATGGTGGTCAAATTTATCGTCTAACATTTACTGGTGAGGAGACAGGACAGCCGGT
ACTATCATATATCGCAAAAAACTATAACGTCGATGTAAATGTACTGTACGGAAATATTATTGAACTTCAA
AATGTGCTATTTGGAAATCTGCTTGTAGAATTGCAAGGTGAGCAGAGGGAAATTCAAAAAGCATTACAAC
ATCTAAGACTGCAAGTGCAGCTGAAGGAGGTAGAAGCTCATGCGAGTTGATTGGAGTATATTTTGGCCGC
GCATACTAGATGCGACGGGGGATACCCTCTTAATGGTAATTGTAACCCTTATATTCGCTACAATTCTGGG
TATACCTCTAGGTTTACTTTTATATGTAACGAGAAAAGGAAACTTTTTAGAAAATAAATGGGTCTTTTCT
ATTCTTAACATCATAATTAATACAATTCGTCCGGTACCATTCATTATCTTTTTAGTAGCTTTAAGTCCAC
TAACGAGAAGCGTTATTGGAACGACGATTGGAACAGCAGCAGCAATTTTCCCGATGACGTTAGTCGCATC
AATTGGTATTGCTAGAATGGTTGAAACAAATCTTGTTTCCGTTCCGAAAGGAGTAATTGAAGCAGCGCAA
GCAATGGGCGCCTCGCCAATTAGAATTGTTTTTGAAATCCTTGTACCAGAAGCGTTAGCACCATTAATCT
TAGGTGTCACATTTATGACAGTTGGTTTAATTGAATTTTCTGCAGTTGCTGGGCTTGTCGGTGGTGGCGG
TCTTGGTGACTTGGCAATGACATATGGTTATCAACGTTTTGATACATCAGTTATGTTTGTAACGGTTGTT
TTACTTATTATTCTCGTACAGATAGCTCAAAATTTAGGAAACTACTTTGCGAAAGTCTTGTTACGTAGAT
CATAAAAAGGAAGAGAGGAAAAGAAAATGAAGAAAATTTTAGCATTTGCATTATCAGCAATTGTAGGCGT
CTCAGCATTAAGTGGCTGCTCAAGTGGAGACACGGGTGCAGGAGCGAAAGAAAAAGTAGTTCGCGTCGGT
GTAACTGGAACGGATGGAGACGCTTGGGAAATTTTGAAGAAAAAAGCTGAAAAAGAAGGGATTAAGATTA
AACTGGTGGAGTTCTCTGATTATACAACTCCAAATAAAGCTTTAGCTGATGGAGATATTGAATTAAACTC
ATTTCAGCATATTGCTTTCTTAGAGCAATTTAAAAAAGAGCATAAGTTAGATATTACAGCTGTTGGTACA
ACACAAATTGCGCCAATGGGTTTATACTCTGAAAAATATAAGAAGGCAAATGAAATTCCAGATGGTTCAG
AAATTGCAATTCCAAACGATCCAACGAACCAAGCACGTGCATTAAAACTTCTTGATGCAGCTGGAGTATT
AAAGCTTAAAAAAGATTTTGGCTTATTTGGAGATCCAAGCGGCATTGCTGAAAATCCGAAGAAGTTAAAA
ATCACGCCGGTTATCGCACAGCAAACACCTCGTGTGTTAAAAGATGTAGCGGCATCAGTTATTAATAACG
GTGTTGCTGGTCAAGCTGGATTAGATCCAGCGAAGGATCCTATTTTCTTAGAAGATCCAAAGAATGAAAA
TGCGAAGCCATATATTAATATTTTTGCAGCTCGTACGAAAGATAAAGATGATCCAACACTGAAAAAAGTA
ATTGAATTATACCATTCAAAAGAAGTAACAGATGCAATTAAGAAAGAAACAAATGATGGTTCAATTTCAG
TAGATCTTTCACTTGAGGAGCTTGAAAAAATCGTAAAATAATCATTGGGTTTAATGGACTAACAGAAGGA
ACCCCTCCGCTGTTAGTTCGTTCAACATATAAACTTAACAAACGAACCCTAATTCTGTACCTTCCAATTT
TGTATAACGTAGAATCCAATGTTTGTTAAGTAGAGTAATGGACCAGGAGTTTTCCTGGTCTTTTTTTATG
AATGAAAGTAGCTAGCGAACAGTAAGGTAATCCAAATTATAATGGGATAAGAAAATAAGCTGAAAAGGAG
TGTAATTACGAATTGCTTTTGATGAATTAAGTGTTTTTTTGATAAAAAAAAGAAAATAGAAAAGAGAGTA
ATGAAAAATGCTGATATTACGCCGGGGTTATAAGAGCGATAAATGAAAAACAAAATAATATGTTGAACAG
AGTTGAAGAAGATGGCCCCTTGTATAAAAATAATCCAGCATATAGAAGACAAGAAGTTAAGTTGATATAG
AAAGACGATAAGTAATACAAAGATTGTTAATACGGAAATGGCGATGAAAAATTGTTGGCTAGTTATAAGA
CGGATTGAAAATTGATTAGCAAGGTATTGTGGCATTTGGAAAGCTTCTTCAAGGTTATGAATGAAAAACA
ATAAGGGAATGATCCAGAATATAGTAGTGGAATGTTTTTTCATCAATTTACATCACTCCAATAAAGTATA
GAAAGCCTAAAAAAAGGCCCTCTATACAGAGATGGTTATTCAATTATGATATTTTTTAAATTAACTTCAT
GATGCTCTCGTTCTTTCAGATAAGCAGCTAGTTCCTCTTGTAAAATATTTAATATTTGCTTAGCTGATTG
TTGGATTGGATTAGGTAGCTCTTCTAATATATGCATCCCGACTTTTACTTTTGTACGAATTACCCTTCGT
AGTAATTCCTCATGCATGTACTACACCTCCAAACCGAATATTTAGTACATCTTCTTCAAATTTTGCTCCT
TGAATAGAAAGGTGTGTTAATGTTTTTGGTAACGTGATGTTCCGTTTAACAGAACCCGCTCGAATAATAA
GTTCATCACCTTTTTGATTTAAGGAAAGTTCACTTTTGTTTGAGAAGGGAATAGAAAGAATGAAAATATA
ATCATCGCCATCCTTTTTTACATATTGTGTGCGCCCGTTAAATTTCACTTCAGTAGGACAATGATCAGTT
TTAAATAAAGCATCGCCTACACGCTCTAACATAGGTAAACCAACAACTTCTTGTTCAAACATTGGAGCTT
CGTAAATAGGAAGTGGATCAAAACTATTTTGAATTAATGTTTTATATTTCTTTTGTGTATCTTTCCATGC
TTGAAAATAAGGATCGGTGACGGTGTTAGGGATGACGCGATTAATCATAATGGCATCTACGTTATAATCG
TATAAATTTAAATAAGTAAAGCTACGCTGAGCTTCTTTAATGACCATTTTTTCAGGATTTACAACGATGC
GGATACTTGTTACTTCTCGGTTTGATAAAATATCTCTCATTTCTCCGAGCTGTTCAAGTGTATTTGTTAA
TTCGTCCATAATATCGTCGGTTGGAAGAGGGACACCAAGGAGTGGTTGAGCTACAGGACGAACGACTTTT
AAAACTTTTCTTTTAATAGGAAACAATTTTTCCATCCACCAGCCGAGCATGTCTGGAAAACTTAGCATTG
CTAATGTTTCTCCTGTTGGAGCGCAATCAATGATGATAATATCATATGTGTTTTGTTTATAATAATCGAG
TACGCGAAGTAAGCTAATTAAATCTTCCATACCAGGAAACATCGTTAATTCTTCTGTTGTAATATCATCA
GCTGCTTTGGAAGTGAATAGTAAGGTAATGTATTTCTGTAACTTTCCCCAACCTTTTTCCATTTCATAAA
TCGTATTAATTTCTTGTGCCCATAAATTTTCACGGATTTCTAATGGCTCAGAAGATAACTTTATACCAAA
TGAATCTCCTAAACTATGAGCAGGATCTGTACTCATTACTAAAGTTTTTAATCCTTGCTTCGCACTTTGA
AGTGCTGTTGCTGCTGAAATGCTAGTTTTTCCTACGCCGCCTTTACCTGTATACAAGATAATTCTCATCA
TTCATATCCCCTTTGTTTCGAATGTCGAATATTACGAGTGTCGAAGTAAATGGTTGAATAAAAACCCAGA
TAGGGTTTTATTCAATCGGAATGTTTTTCATTTTAGGTGTAGAAACCTTTTCTTCTGTTTTTTGCTGTGA
GGTAGCAATGTGATTCATAATCTTTTGGAAGATTTGTAGTAAGAATGCTTTTTCTTCTTCTGACAATGCT
TCTGTCACTAAGCTAAAGTAATGGGCTGCATTTTGTTTTACTTCTTGAACGAGCATTACGCCGGTTTCTG
TTAACCGAATTAATACAATACGTCGGTCGTTTTCATCACGGTAGCGTTCAATATATCCCTTTTTTACAAG
GCGATTTACAACGCCCGTCGTTGTACTCATCGGTATATCAAGAAGATCAGCAATTTTTGTCATTGTAATC
TCTGTATTTCGTTCCATCCAAAGTAAACAAAATACTTCTGTTTTGGAAAGTGTTAAATCAAGGCTTACCC
ATTCTTCAGGATAGAAAAGTTTCTTGGCGTTATCTAGCAGTAAGTCTAAAAAATGTTCATATTGCAACAA
TTAATTCCACTCCCGTATATTTCGAGGTTCGTAATATTTATTTTTATTTTATGCAGAATAGAAATAAATG
TCAATCATTTTAATTGTTTTTTCAGATTAGGCAGAAAACTTTCTTTAAAATAGTATTCTTTTATGATAGA
TTTATAAATATAAAACTAGAATTTACATAAAAATCCATCATGGTAAATATACTTATCTATAATGGGTATA
CAGCTAACGAGGGGGAGAACGATGAGAAGACGTAATACGCAAGCGTTCACGTTTTTAGCATGGACTTCAT
TTGTTTGTGCGCTTTCAGGTATGCTAATTGGGATTTATACGTTAGATGAAACGCTTAGTGTAAAAGGATA
CTATTTAATTGGAACATTATTTTTAACGATGTCTTGTTTTGTATTACAAAAAACAATTCGTGATAATGAA
GAAGATAACGAGAGATTTCCGAAAAATAAACCGTTAGATAAAGAGTAAATTGTAAAGAAAGGCATTTGCC
TTTCTTTTTTTATGTAAAAATGGCGTAAGTACTCTGTGTTGACTTGCTTGAAGTACTGAAAATTTGGTAT
CATCAATAGTATTGTAGATTGAACGATATATTATGGAGGTGGCCTAGCCGTGTCAAGAATTTCCGTTGAG
AATGTAAAGCACGTAGCACATTTAGCACGTCTTGCAATTACTGATCAAGAAGCAGAAAAATTTCAAAAAC
AACTAGATGCAATTGTTACATTTGCAGAACAGTTAAATGAATTAGATACAACAGATGTAAAACCAACAAC
TCATGTATTAACTATGAAAAATGTTATGCGTGAAGATGTACCAGAAAAAGGTTTACCAGTCGAAGAAGTA
TTAAAAAATGCACCGGATCACAAAGATAATCAAATCCGTGTTCCAGCAGTATTAGAATAGAGGAGGGGAA
TTTCGATGTCATTATTTGATCATTCAGTATCCGAGTTACATAAGAAGTTAAACAGCAAAGAAATTTCCGT
TACGGATTTAGTAGAAGAATCTTACAAACGTATTGCGGATGTTGAAGATAACGTAAAAGCTTTTCTTACA
TTAGATGAAGAAAATGCACGCGCAAAAGCGAAAGAATTAGATGCAAAAATCGGCGCTGAAGATAATGGTT
TATTATTCGGTATGCCAATTGGTGTAAAAGATAACATTGTAACTAACGGTCTTCGTACAACTTGTGCGAG
CAAAATGTTAGCAAACTTCGATCCAATTTATGATGCGACAGTTGTGCAAAAGCTAAAAGCTGCTGACACA
ATTACAATCGGTAAATTAAACATGGACGAGTTCGCAATGGGTTCTTCAAATGAAAACTCAGGATTCTACG
CTACGAAAAACCCATGGAACTTAGATTACGTTCCAGGCGGATCTAGTGGTGGTTCTGCAGCAGCTGTAGC
AGCAGGAGAAGTACTATTCTCTCTAGGTTCTGATACGGGTGGTTCTATCCGTCAGCCAGCTGCATATTGC
GGTGTTGTAGGTTTAAAACCAACTTACGGACGCGTATCTCGTTACGGATTAGTAGCATTCGCATCTTCAC
TTGACCAAATCGGACCGATTACACGTACAGTAGAAGACAATGCATACTTATTACAAGCTATTTCAGGTAT
TGACCGCATGGATGCAACTTCTGCAAACGTTGAAGTTGGAAACTATTTAGCTGGTTTAACAGGCGATGTT
AAAGGTTTACGCATTGCTGTACCGAAAGAATACTTAGGCGAAGGTGTTGGCGAAGAAGCTCGTGAGTCAG
TACTAGCTGCTTTAAAAGTATTAGAAGGTATGGGCGCAACTTGGGAGGAAGTATCGCTTCCACACTCTAA
ATACGCTCTAGCAACGTATTACTTACTATCTTCTTCTGAAGCATCTGCGAACCTTTCACGCTTTGATGGC
GTGCGTTACGGTGTTCGTTCTGATAATGTAAATAACTTATTAGATCTTTACAAAAACACACGTAGTGAAG
GTTTCGGTGATGAAGTTAAACGTCGTATTATGCTTGGTACATTTGCGCTTAGCTCTGGTTACTATGATGC
ATATTACAAGAAAGCACAACAAGTACGTACATTAATTAAAAACGACTTTGAAAATGTATTTGCTAACTAT
GATGTTATTATTGGACCAACAACGCCAACTCCGGCATTTAAAGTGGGCGAAAAAGTTGATGATCCAATGA
CAATGTATGCAAATGACATTTTAACAATCCCAGTAAACTTAGCGGGTGTTCCAGCGATTTCTGTTCCATG
TGGATTCGGTGCTAACAACATGCCACTTGGTCTACAAATCATTGGTAAACACTTCGATGAAGCGACAATT
TACCGCGTTGCACATGCGTTTGAGCAAGCAACAGACTATCATACAAAAAAAGCAAGTCTGTAAGGAGGCG
AGCATAGATGAATTTAGAAACAATTATTGGTTTAGAGGTTCACGTTGAGTTAAAAACAAATTCGAAAATT
TTCTCTGCGAGTCCAACAGAATTCGGAGCGGAGCCAAATACACAAACAAGTGTAATTGACTTAGGATACC
CAGGGGTACTTCCTACTTTAAATAAAGAAGCAGTTAACTTTGCAATGAAAGCTGCAATGGCATTAAACTG
TGAAATCGCAACGGAAACGAAGTTTGACCGTAAAAACTATTTCTATCCAGATAACCCGAAAGCTTACCAA
ATCTCTCAATTTGATAAGCCAATTGGTGAAAATGGTTGGATTGAAATCGAAGTAGACGGTAAAAAGAAAC
GTATCGGTATTACACGTCTTCATTTAGAAGAAGATGCTGGTAAATCAACGCATACAGCTGATGGTTCATT
AGTAGACTACAACCGTCAAGGTATGCCTTTAATCGAGATCGTATCGGAGCCAGATATGCGTACGCCAGAA
GAAGCATATGCATACTTAGAGAAGTTAAAATCAATCATTCAATACACTGGTGTATCTGATTGTAAGATGG
AAGAAGGTTCCTTACGTTGTGATGCGAACATTTCTCTTCGTCCAGTTGGACAAGAGAAGTTCGGTACAAA
AGCGGAACTGAAAAACTTAAACTCATTCACTTACGTACAAAAAGGTCTTGAACACGAGCAAGTGCGCCAA
GAAAAAGAACTGTTATCTGGTGGTATCATCCAACAAGAAACACGTCGTTATGATGAAGCAACGAAGAAAA
CAATCTTAATGCGTGTGAAAGAAGGATCTGACGATTACCGTTACTTCCCGGAGCCAGACTTAGTTGAACT
TTACATCGATGATGAGTGGAAAGAAGCAGTTCGAGCTTCTATTCCAGAACTTCCAGATGCACGTAAAGCT
CGCTACGTTGCAGAACTAGGCTTACCAGCTTATGATGCACACGTGTTAACATTAACGAAAGAGATGTCTG
ATTTCTTTGAAGCAACTGTTGCAGACGGTGCTGATGCGAAATTAACATCGAACTGGTTAATGGGTGAAGT
ACTTGCATACTTAAACAAACAACAAAAAGAATTAAAAGACGTTGCATTAACGCCTGCTGGTTTATCTAAA
ATGGTTCAATTAATTGAAAAAGGTACAATTTCTTCTAAAATCGCGAAGAAAGTATTTAACGAATTAATTG
AAAAAGGTGGAGACCCAGAAGAAATCGTTAAAGCGAAAGGTCTTGTTCAAATTTCTGACGAGGGTACACT
TCGTAAAGTTGTAACGGAAATTCTTGATAATAATGAGCAATCTATCGAAGACTTTAAAAACGGTAAAGAC
CGTGCAATTGGCTTCTTAGTTGGTCAAATTATGAAAGCTACAAAAGGACAAGCAAATCCACCACTTGTTA
ACAAAATCTTACTTGAAGAGATTAATAAGCGATAATAGTAGTGACTTTTAAAGATTAAGCAGAAAAACAC
CCGTACATGGGTGTTTTTCTAGGTTAATCAAACGTTTGTTTAAATGAGACAAAATCGTTTAAACAAACGT
TTGATTAACTGTCAAAAGTGGAAAAATGTTTGTATAGCAACTATGGTATGATAGTTGCAAAAAGGTGGGA
ATAATGATAAATCTAAACATAGAGGTTTTTTTCATCTCATGAAATAATAGATAGTTATTATTCGTTATAT
GTAAATTTTTATGGAAGAATGGATAGAAATAAAGTGAAACTTTAATCAGTAGGAGGTTCATCCAACACTG
ATTATTAGCCCTCACCAATCGGGCATTTACTGCCCGCAAATAGCGGGATAAATTTTGGAGTCAAATAAAA
AACCATTGAAATGAATATTTACTTTTGATGGACTACACGAATCGGGTTCTTACTGCCTGTTTGAGCGGGA
TAAAAGAAGGATAGCAAGATGAGAGGAGGTAGGCATGGGAATACTGAATAGAAGTTCAGTATGTTCTTTT
TCGATACATAAAGAAATTTCCTGTGCTAATAAATGATGAAGCGAGCAAGAATTATTTATAATCCTACTTC
TGGGCGTGAGCTATTTAAGAAGAGCTTACCAGAAGTATTACAAAAATTAGAACAAGCTGGCTATGAGACA
TCTTGTCATGCGACAACGGGTCCTGGAGACGCTACTGTGGCGGCGAGGCAAGCTGCGGATCGTAAGTTTG
ATGTTGTTATTGCGGCTGGTGGCGACGGTACATTAAATGAAGTAGTAAACGGTTTAGTTGGGCATGAATT
CCGTCCGAAATTTGGAATTATTCCAGTTGGAACGACAAATGACTTTGCACGTGCAATTGGTGTACCTCGT
TCTATTGAAGAGGCAGCAGATATTATTTGCGAAGGAAAAACAGTGCCATTAGACCTTGGTAGAGCGAACG
ATACATATTTTATTAACATCGCTGGTGGCGGTCGTATTACAGAATTAACATACGAAGTACCGAGTAAGTT
AAAGACAGTATTAGGACAACTTGCTTATTACCTAAAAGGTATCGAGATGTTACCATCATTGCATCCGACA
TATGTTGAAATTGAGTATGATGGAAAGTTACTACAAGAAGAAATTACGATGTTTTTAATTACGAATACTC
GTTCAGTAGGTGGATTTGAAAAGGTAGCACCGTATGCATCTATTAACGATGGGTTATTTGACCTATTAGT
ACTGAAAAAAGGTTCTATCGCTGATTTAATTAAAGCAGCAACACAAGCACAACGTGGTGAACATATTAAT
AATCCAAAAGTGTTATATACACAAGCGAACCGAATTAAAGTACATTCACCAGATAAATTAATGATTAATT
TAGATGGTGAGTATGGTGGAGATGCACCGATGGAATTCGAAAATATATATCATTGTTTAGAACTATTTGT
TCCTGAACATCAAGAGGATGCCCTGTAAAGGCATCCTTTTTTACTTTGTTAAAATGAATTGTAAATTGGG
AGTTAGTTTGATTTTTATGGTATTTTTACAATTCTTTTATTTTACATCCATACTTTATTGATACACTGGA
AGAGATAAGAAATGAGAGGTAGGGTGCTATGGAGAAGGTAAAGGCGATATTATTTGATAAAGATGGGACA
TTAATGGATTTTCATTCAATATGGATAAAAGTAGCTGAAGAGCTTGTAGCTGAATGTATAAGTTTATACC
ATTTACCAAGTACAATAGGGCAGACCTTATTAGAAGAGATTGGTGTAGAGGGAGCATTTGTTAATCCGAG
GAGTGCAATAGCTGCTGGAACAAGCCTTGATGTAGCGAAGGGGCTTTGTAATTATATTGAGTCTGCTAGA
GAAGAAGCGATGCATCAGTGGGTAAGTGAGAAGTTATTTTCCCTTATGTATGAGCATCGTTCGCATATGA
AAATGACAGCGGATTTACCGAAAGTGTTACAGGCATTAAAAGATAAAGGATTTATATTAGGGGTAGTCAC
GGCGGATGATTTCGCACCAACAGAATTATTTTTAAAACAATATAAGTTGGAGAACTTTTTTGATTATATT
ATAGCCTCGGATACATTCCCTGCGCAAAAACCAGATAAAAAGATTATAGAAGTGTTTTGTGAGAAATTTG
ATTTAGAATCATGTGAGGTTGCGGTTGTTGGAGATACGCCAACTGATTTACATTTAGCTAAAAATGGCGA
TTGCTATGCAATTGGGGTGCTATCTGGTACGGGAGACCGTCCAACATTAGAACCACTTGCTGATTTAGTG
TTAGATTCTGTTGGAGAGTTTATTTCTCAATCGGGTGAGTTTTTCTGGGAGAAAGAAAAGTCTAATGTGT
AAGGAAAATAAGTCTATAAAGACTCTTAATGAGTCTTTATAGACTTATTTTTTATACCTGGATACAAAGA
ATATAGGATAAATGCTAGAAAAGAAAGTTGGCATATATTTTGCAATAAGAAGAGAAAACAATGTAAAGAA
AAGGATGGGGTAAGCAATGAACACAAAAAAATTTGCTAAAGTAAATGAACAAATTCCAGGACCGAAAGCG
GCATCTTTATTAGAACGCCGTCAAAATATAGTACCAAAAGGAGTAAGTAACGGCATCCCAACGTTTGTAC
AATCTGCAAATGGTGCTCTTGTAACAGATGTTGATGGCAATCAGTACATTGATTTTGCAGGAGCAATCGG
GACAATTAACGTAGGGCATTGTCATCCAACGGTTAAAGAAGCGCTCCATAAACAAGTCGATCAATACATT
CATACTGGATTTAATGTCATGATGTATGAGCCATATATTGAATTAGCAGAAAAGCTTGCGGCATTGGCAC
CAGGAAGTTTCGATAAGCAAGTCCTATTTTTAAATAGTGGTGCAGAAGCAGTTGAGAACGCGGTGAAAAT
TGCTCGTAAATATACGAAGAGATCTGGTATTATCGCATTTTCTAAAGGTTTCCACGGGCGTACATTAATG
ACAATGACGATGACAAGTAAAGTGAAGCCATATAAATTTGGGTTTGGTCCCTTTGCTCCAGAAGTATATA
AAGCGCCATTTCCATACGAATACCGTCGCCCAGAGGGATTAACGGAAGAGCAGTATGATGATTTTATTAT
TGAAGAGTTTAAGAACTTCTTCATATCGGAAGTAGCGCCAGAAACAATCGCAGCTGTTGTAATGGAACCT
GTTCAAGGGGAAGGTGGATTTATCGTCCCAAGTAAGAAATTTGTTCAAGAAGTACGCCGCATTTGTTCAG
AGAATGGCATCTTATTTGTAGCGGATGAAATACAAACAGGCTTTAGTCGTACAGGAAAATATTTTGCAAT
TGATCATTATGATGTCGTTCCAGATTTAATTACAGTGTCTAAATCATTAGGGGCTGGTGTACCGATAAGT
GGTGTCATTGGACGTAAAGAAATTATGAATGAATCTGCACCAGGTGAACTTGGTGGAACGTATGCAGGAA
GTCCATTAGGATGTGCGGCTGCATTAGCTGTTCTCGATGTAATAGAAAATGAGAAATTAAATGATAGAGC
GATAGAATTAGGAAAAGTCGTAATGAACCGATTCGAAGAGATGAAAAATAAATATAATTGCATTGGTGAT
GTGCGTGGGTTAGGAGCAATGTGTGCATTTGAGGTCGTTCAAGATCGTAAGACGAAAGCACCTGACAAAA
CGTTAACGGCTAATCTATGTGCAGAAGCAAATAAGCGTGGGTTACTTTTATTATCAGCAGGAACGTATGG
AAATGTTATCCGTGTGTTAATGCCTTTAATTATTACAGATGAGCAACTTGAAGAAGGATTAACAATAATT
GAAGAATCGTTGCAAGCTTGCTATGAGCAAACAAACATCGCTCGCGTGTAAAAACTGAAGTATAAATAGC
AAACATTCTAGCTGACTCTATATTAAATGCAGAAAATTCACTTTATAATAAAGGTAGTGAAGTGGATCGA
TGGATTTGAAGTTAGGGGTGGCTAGGATGGTTGCAGAAAAGGAACGAGTGTTAATGGATTTAAAAGATGT
ATTTGAATATGCGTTTGACGAAATTTTTGTTACAGATGAGCAAGGGATCGTTGTGCGTGTAAATAGTACA
TGTGAAAGGCACTACCAACTAGCTGCAGAAGAGTTAGTTGGTAAGCATGTAAAAGAACTACAAAAGAATG
GAATCTTTTATCCATCAGCGACATTAGAAGTGATTGAAAAAAAGAGGCCAATTGAACTCGTTCAAACTAC
AAAATCAGGAGAGTATTTACACGTTCGTACAAGGCCTGTTTTTGATGATGAGGGAAATTTAAGAAGAGTG
ATTAGTTATTCTCGAGACCTTACTGAACTCTATCAATTACGTCAAAAGGTAGAGGAAATGGATAATCAGC
TAAAAACATATAAAAAAGAATTAAGAGAAACATATGAGCATGAAGGACTTATTTTTAAAAGTCTAGCTAT
GCAAAAAATAGTCGATACAATCAAAAAAGTATCTGTAGTGGATAGTACTGTTCTCGTTTTAGGCGAGACT
GGAGTAGGAAAAAGTCGATTAGTACGCCATTTACATGAAGTGAGTCACCGTAAGCATGAAAATTTCTATG
AAATTAATTGTGCGGCATTGCCAACTAATTTAATTGAATCGGAGCTCTTTGGATATTCAGGTGGATCTTT
TACAGGTGCGAATCGTGAAGGGAAAAAGGGACTATTAGAATCCGCGCATAAAGGAACTCTTTTTTTAGAT
GAAATCGGTGAAATGCCGATTGAAATTCAAGCAAAGCTTTTGCAAGTATTGCAAGAAAAAACATTTCGTC
CTATAGGCGGAAGAGAATTAAAAAAAGTGGATGTTCGAATTGTGGCGGCAACAAATAGAGATTTAAGCGA
GATGGTGAAACAAGGAACATTTCGGAAAGATTTATACTATCGTTTGAATGTCATTCCAATTGCAATTCCC
CCGCTTAGGGAGAGAACAGAAGATATTTTGCCGCTTATTTATCATTACTTGCAGCACTTTAATAAAAAGT
ACGGACGTGATGTGAAACTAGCGCCGAGTACGTTACAAATGTTTGTCGGATATCCGTGGGAAGGAAACAA
TAGAGAAATAGAGAATGTAATTGAGAGAATTGTTATTACTGTCGATGATGTTGTAACGGTAGAGGATTTG
CCACTCTCTATGCAAGAGGCTGCAGTTGAACAATCAGGGCAAAGTCTTTATAAAATGCTGGAAGAGGTAG
AGAGAAATATTATTCTTAAAGCGTATAAAACGTATGGATCAAGTTATAAAGTGGCTGAGTTTTTGCAAAT
TAGTCAATCTGCTGCTACTAGGAAAATTAAGAAGTTCATAGAGGAGGAAGAAAATATTGGATAAAAAGGC
GACTTTCGTAAGTATAGATAAAAAGGCGATGTATATAAATGGTGAGTGGATTACACTACAAGAACAAATT
GAAGTAAATAATCCTGCGACGAAGGAAATATTTGCAACTGTACCAAAAGGCGGAGTAACAGAGGCAAAGC
AAGCTGTTGATGCTGCACATGAAGCTTTTAAAACGTGGTCTAAGTTAACGGCAGCAGATCGTGCCACGAA
GTTAAAAAAGTGGTTTACGCTTATTGATGAGAATAAAGAAGAGATCGCAGCGATTATGACGAAGGAACAA
GGGAAGCCGTTTGCAGAAGCGCTTGGTGAAGTAAATTATGCAAACAGTTTTGTTGAATGGTATGCAGAAG
AGGGGAAACGCGTATATGGTGAAATGATTCCTGCTGCTCATCCGAATAAGCGCATTTTAGTTATGAAGCA
ACCAGTTGGCGTTATGGCAGCTATTACACCTTGGAACTTCCCAGCTGCTATGATTACGAGAAAGGTAGCC
CCAGCGCTTGCAGCAGGCTGTACAGCCGTTGTGAAACCAGCAAGTCAAACGCCATTAACTGCATTGAAAT
TAGCTGAATTAGCCCATGAAGCAGATATTCCAAAGGGCGTAATCAATATCGTAACAGGTAGTGCAAAAGC
AATTGCTGATACATGGATGGAAGATGGTCGCGTTCGAAAAGTGTCCTTTACAGGGTCAACGGAAATCGGG
AAAGAGTTAATGGCTAGTGCGGCGCAAACGATGAAAAAAGTTTCGCTTGAGTTAGGGGGACACGCTCCGT
TTATCGTAATGAATGATGCAGATTTAGATAAAGCAGTAGAAGCGGTGATTGGTTCGAAATTCCGTAATGC
AGGACAAACGTGTATATGTACAAACCGAGTATTCGTTCAAGAAGAAGTATACGAAGTATTTGTAGAGAAG
TTCCAAAAGGCAGTAGGGCAGTTGAAAGTAGGAGACGGTTTCGGTGACGGAACGACTGTCGGGCCACTTA
TTGATGAGAATGCAGTTTCAAAAGTACAAGAACATATTGAAGATGCTATTCAAAAAGGTGGAACAGTTTT
ATATGGTGGTCAAAAGGTCGCAGAGTTAGAGGGACATTTCATTCAACCGACTGTAATTGGGTTGGCAAAT
GATACGATGCTTTGTATGAATGAAGAAACATTTGGGCCAGTGGCACCAGTTGCGAAATTTAAAACAGTTG
ATGAAGTAATCGAACGTGCAAACAATACACCATACGGTTTAGCTGCGTATATTTTCACGAAAGACATTAG
CCAAGCATTCCAAATTAGTGAAGCGTTAGAGTACGGTATTATCGGTCTAAACGATGGTCTTCCATCAGTT
GCACAAGCACCATTTGGTGGATTTAAAGAAAGTGGTATCGGCCGTGAGGGAGGCCATTTCGGTATCGAGG
AATATTTAGAAATTAAATATATTTCATTGGGACTATAAGTAGTATACTAGAATCTCTATAAGGTAACAGA
GAAGGAGATTCTAGTATGGTATATTGGCTATTATTACTTGTTACAATTATTTTTGAAGTAGCTGGAACAA
TTGCGATGAAACTATCAAATGGTTTAACAAAGCTCGTTCCAAGTGTACTGATTTTCGTGTTTTATGGAAT
TTGTTTCAGCGTGTTCGCCATCGTTGTGAAAAAGATCCATTTAAGTATTGCTTATGCTATTTGGTCTGGC
GTTGGAACATTACTTATTACAATCATTAGTGTGTACTTTTTTAAAGAGCATATTAGTTTATTTCAAGCAT
TTTGTATTCTTTTTATTGTGTTGGGTGTCATTGGACTTAAGGTTTCATCGGCATCATGAAAGCTATCTTT
TGTAGAAGATAGCTTTTTTCTATTTGTGCAGTTAGCAATTAATACGACAAAATATGACAAGAAAGAGTAA
AGCGTTTTGTTATGATACATATGAAATATTGTCTTATGTGGAGGAAAGAGTATGTTAAAAAAGGTAAGTC
AAATTGTTTTAATTTTTGGCATAGCTTTTAGTTTAAGTGCTTGCACTGAGACTAAAGATAGTAATGAAAG
TAAACAAGAAGATGTTCAAGATAAAGTGTATAAAATAGGGGAGACAGTAGACGTAGATGGTTTGCAAGTA
ACTATCGATTCAGTTAAATTAGGATATCCGGATTATGATGAGAATAAAAAGAAAGAGGAGATTTTGGGGA
TTATTTTCAAAGTAGAAAATAATAGTAAAAAGGAAATACCTTTTGCATTTTATGAATTTGAGATTACCGA
TAAGAAAGGTACAAGATTTAAAGAATATAATAACCCTGATAGCTTTATTAGTAAAAAGTTAGCACCAGAT
GAAAAAATTCAAGATATCATGCTATTTGACGTAGCGAAAGAAAATACGTATATCGCTACGTATAGACCGG
AGTTTACGCATGAAAATAGAACGATAAAATTTGAATTGAAACCAAATAAATAAAGAAACACATTGGATTA
TCCAATGTGTTTCTTTATGGTAATAAATTTAAAACGCCCAGTTACCTTTACGGAAGATAGGCTCATGTCT
GCCATCAGCTGTAATACCATCGATATCAAGCTCAGCGGATCCAATCATGAAGTCGTTGTGTGTAATACTA
GCGTTTGCGCCGTTTTCAGCAAGTTCTTCTTTAGACATTGTTTTTCCGCCAACTAAGTTAAATGCATAAG
CATTTCCGATTGCAAGGTGGCAAGATGCATTTTCGTCAAATAGTGTATTGTAGAATAAAACATTTGTGTT
TGAAATTGGTGAGTCATGAGGTACTAAAGCTACTTCTCCTAAGAAGTGAGAACCTTCATCTGTTTCTACT
AAATGTTTTAAAGCTTCTTCACCAGCTTCAGCTTTATAGTCTACGATACGTCCGTTTTCAAATGTTAATG
TGAAATTATCGATAATATTACCTGCAAATACTAACGGTTTTGTACTAGAAACTTGGCCGTTTACACCTGT
TTTAAGTGGCATTGTAAATACTTCTTCAGTTGGAATATTAGCCATAAATGGTACGTTCTTTTCATTTAAG
CTACCAGCACCAGCCCATACATGTTTTTCTGGAAGTTCGATTGTTAAATCTGTTCCAGGACCTGTATAGT
GAAGAGCTTTATAATGCTTTTCGTTTAAGTAATCCACTTTTGTATGTAATGTTTCATCATGTTCTTTCCA
TGCTTCTACAGGATTTTCTAAATCAGCACGAGTAGCTTTGAAAATAGCATCCCATAACTTTGCTTCTTGT
TCTTCTGGCGCTACGTCAGGGAATACTTTTGCAGCCCATTCTTTCGTAGGAACAGAAATTACACACCAGC
TTACTTTATCGGCTTGTACGTAATCACGGTATACTTTCATCGCTTCTCCAGCTACTTTATGAGCTGTCGC
GATACGTGTTGCTTCTACACCTTTTAATAAATCAGGGTTTTCTGCATAGATAGACATAAATGCAGCGCCT
TCTTTTGCTAATTCTTCACGAGCATGTGCTTTCCAAGAAGGGAATTCAGAGAAAGCTTCTTCAGGAGCTA
GATCGAACTTTAAGCGTGTTAACGTCTCATCATTCCAATCTACATATACGTGTTTTGCACCAGATTTATA
TGCTTTCTCTGTAACGAGGCGTACAAATTGTACAGCTTCAAGAGGTGCACTAATTGATAAAGTTTGTCCA
GGTTGAATATTAACACCAACATTAACTGCAAGAGCAGCATATTTCTCTAACGTTTGTTCAAATGACATAT
GTATAATCTCCTTTAATTTGAAAGATTTCTTACTATATATAATACAAGAAAATTCTAAAAATATATATAA
ATATAAAGTAAAAAGAGAGCTCAAAATGTATTGAGCTCTTACATTTACTTAATTGAAGAAGCAAACTGCT
CTACAGTCGTTGTATGGTGTATACGAACGCGCTTCATCTTTAACAATTCATCAGGTTCACCCTTCGTAAT
GAATTGCCCAGGCTTTGTTGTCGTCGCAAATTGATAATACTTCTTCGTTTCTGCAACAACCTTATCATCT
ACATGACCGAATGGATAAGCAATCGCGATAACAGGCTTACCTGTTATTTTTTCTAGCTTTTCTTTTGAAC
CTTTTAACTCTTCCTCATAGTTTGTAATTTTCGGCAAGTCTGCATGTGTTGCAGTATGAGATTGCACCGA
GAAAATGCCGGAATCAACCATTTCTTTTATTTCAGAAGTAGACAATGCTCCTTCTACATCAACGTTATCA
ACAATCATATATTCTGTTGCTGCCGGTTTAAAAGTATCATCTTTTAGCTTTTGTAAAACGCGAAATGCAT
TCATATTATTTTTCATACCGTCATCAAATGTAACGAAAATCGGTTTATTTACTTTATTTATATCGCCCCA
GCGTTCAAACGTTAACAGCGTATAACCATTGTCCTTTAAATGTTTCATTTGTGCTTCAAAGTTAGCTGGT
GATACGAATAAGTCTTTAATACCTTGACCATGATAATCATCAATTGCGTGATACATAAGAACAGGAACCT
TTTGTTCGAAAGTAATAGTAGATTTCGTAAGCGGGATTGTTTTCCCATCTTCTTTCATTCCTGTTGCTTC
AATTTGGAACTCACCGCGTTTTCCTTCAAATTCCTTTATATCAAAAGGAAGTGTGAATTGTTTCTCTTTT
TCTTTAGAAGAAAAAGATTTAGCACTTTCCTTGCCATCAGCTGTGCGCCAAATTTTATATTGTACTTCAT
TTAAAGAATCTTTTATGTCTGTAATATGAATACTTGTGTTTGTAGATTCGTGTGTAACTGCATTATATGA
GATTTTACCTTGTTTTTGCACAGTCTCTTCTTGTTTCTTAATCCCTTGAGCCGTTTTCTCTTTTTTAGGT
TCTGGACTTACATTGTTAGTATTACAGCCTGCTAGAATGGCAGACGTACATAAAGCAATTGCTGCGTATT
TTCTCATGAAAATCACCTTCTATTGTGTAGTATGTTGCATATTGACATTAAAATCCCCACCGCTATAAGA
GTGGTGGGGATATACCCTTGTTCATCATATCATTTGAAGAAAATGAGGGGAATATGATTTTTAGGAGGCT
ATTAAGGTAATAGATTAGTGACTTTGAATAGATGTATTTTTTTGTTTCTTATTAGAATTAATAATAATAT
AACCGACTACAAAGATAAGAGGAATAATGAAGACATAGATAGGCATTCCCCATACATAATAGCTTTTCAG
CGTTAAGACTAGTAAATGTAAGAAATCGAAAATTGCGTGGACTTTCATAATATCCTCCAATGTTTTTTGA
AAATTATAACATTTTAAACTTGTTATTTGTATAATTTGGAAAGTGATTTAAGCTAATTTTAAAGTAAGAA
GAAGACTTATTGATATGCAATTTTGCATACAGATATGGATTTTATTAAAATATAAAGATTTTATACTATA
ATAAAAACCGCTATAAAACTAAGTAAGAATAATGTATGGAGTGGAGAATAGAAATGAAATATAAAAAAAT
AATATATATCTTTTTCATTTCACTATTTATAGTTGGTTGCCAAAGTGAAGTGAGTAAAGCGAATAGTGTG
GAAGAGTATATTCCATCGCATCTTATGAATGCGGAAGTGACGGCGGATATTATGACACTAGAGATGGATC
GTGATACACGTAAAAAAGTAGAGGTTATTACTAAAAAGATGAGTGATCATGTAAAGAATGATAAAGAGTG
GTACGTAAACTATATATCAGGGCATATAGATAAACAGGTGAAGCCGTATCATCCTAACTTTGGTATTACA
GAAGAAGAATATAACTTTTTTAGAAACGCCGTTGAGAATAGTAGTTTATCTAATACAAGTGATGGAAAAC
TTCAATTTAAGCAAAAAAGTAACCATGAAATTGAAATTGTTTCAAGTAGAAACCTAGAACTATTCCAGCA
TCTAGTAATTGATACAGAGAAGAATATAATAAAAACTTCTTTTGGAGAATGTCAGTATGTTGGAGAAATA
AAGCCATCTTCAGAAAAAAGAATATTAGGTCGAGTAAATGGCAAACAATGGATGTTACAAAAAGAAAATT
TAATCTATTTATTCTCTTTAGGAAAGCTTGAAGGAGAAGATAAATCTGTTATGGTTATTTCAGTAAAAGG
CATACACGAAGGAAAACTTATTAGTAACGAGGAAGTAGTCGAATTCCGTTCGATTTCATAAAGAATCAAA
AAAATCACCTTACTCGTTAAAGTAAGGTGATTTTTTATTAAATAAACAATCCAGCGATTGTCGCAGATAA
AATAGAAGCAAGTGTTGATGCAAATAGCATTTTCCAACCAAATTTAGAAACAACGCTTCCTTGTTTTTCA
GAAAGGGCACGGATTGTACCAACGATTGCACCAATTTGGCTAATACTTGCGAAGCTAATTAAGAATACTG
TAACGATTCCAACTGTACGTGGAGCTAATGTTGTAGCTGTGTCTTTTAAATCAAGGATTGCTACAAACTC
ATTTAAAACAATCTTCGTACCCATAATACCACCAGCTGGGATAATATCTTGAGTTGGAATACCCATTAAG
AATGCGAATGGAGAAAGTACGTAACCGAAGATTTGTTGTAAAGTAACAGCATGTCCCATTGCACCTGAAG
CAGCACTAATTACGTAGTTTACAACTTCCATCACACCGATAAAGGCTATCATTAATGCGGCAACGATACC
AGCGACTTTTAAACCATCAAGTGCACCGTTAATCATTGCGCCGATAAAGCTGTCTCCGAATAGAGTTCTA
TCAAATTTCTGAATCACTTCATCTTCTTTTTTCGTATCAACTGGTGTTAATAACGAACAAACGATTAAGC
TTGAGAATAAATTTAGCGGAAGAGCTGCTAGTACGTATTTTGCATCTAACATCATTACGTATGATGCTGT
AACAGAAGCAGAAACGGAGCTCATCGCAGAACAACAAATGATAAACATACGATTTTTATTGAAATGCTGT
AAATCGTTTTTAATAACGATTAACGCTTCACTTGAACCGAAGAATACAGAGTTTACTGCGTGGAATGATT
CAACGCGTGGTAAACCAGTAATTTTTGAAATAGCACCGCCGACAACGCGAACGATGAATGGTAAAACACC
TAAATAACTAAAGATTGAAAGTAGTGCTGAGAAAAATACGATAATTAATAATACGTTTAAGAAAAAGACA
AAATCTCTGTGAATTCCATTAAAGAGAAAATCGACACCTGTCGTACCAAGTTTAATTAGTTTGTTGAAAA
CTTTACTAATGAAAATAATGATTTGTTGACCAACCTTTGTAGCAAACATAAACCAACCGATTAAAATTTG
GAAACCAATCATAATTGCAATTGCACGGAAGTTGATTTTACTTTTGTTGTTTGACAAAGCAAAACATAAA
CCTAACACGGCAAGAATACCGATAATGCTCATTACATATTGCATGTAGTTGCCCCTTTCAGAAGTTCGTA
TAAAGTTTGTACATAAAACGCTCGTTATATTACTAAAAATAAAAGAACGAGGTTTTATGTCATACGTAAG
ATGTCTGACCTTTTAGAAAAATAAAAATAAAAAAAGACCCATATGGATTCACTTTCATCTATGAGAGAAA
GCTAATCAATATGAGTCCTTTTTTGCGCATAGGCTAATATTCATTAGTTTTCCCCATAGTCCAGCAATTT
AAGGTTGCCGGGTAGAAACTCTCGATCCATATTATCAAGTATATATGAGGTAACATCGTCCGTATTAAAT
TAGTAGTAGCGTAACATTAACAGAGAAGTATCGTCAATAGCTTTTTTTCTTCCAATAGAAAAAGACCATA
TAAGTATGATAAAATGTAACGCAGTGTTATGAAAAAGAGAGGTCGGAAAATGAGTACTAAAATGACGCCA
CCAGTTGAGAAAAACGAGTTTATAGATGTAGTATTTGAAGATTTAACACATGATGGTGCCGGTGTTGCGA
AAGTAAAGGGCTATCCTATTTTCGTTAAAAACGGATTACCAGGTGAAGAAGCGCAAATTAAAATTATTAA
AGTGAAGAAAAACTTTGCATTTGGTCGTTTAATGAAGCTTCATACAGAAAGTCCATATCGTAAAGATGCT
GAATGCCCAGTATATAATCAGTGCGGCGGTTGTCAGCTTCAGCACTTAACTTATGAAGGACAATTACAAG
CGAAAGAAAAACAAGTACGTGACGTTATGCAGCGTATCGGAGGACTAGGTGATGTTCCTGTTCATCCTGT
ACTTGGCATGAAGAATCCGTGGGTATACCGTAATAAAGCACAAGTACCAATCGGAGAACGTGAAGGCGGA
CTTGTAGCTGGTTTCTATCGCCAAGGAACGCATGACATCATTAATATGGAATCATGCTTAATTCAGGCAG
AAGAAAACGATACATTAATTCAAGAAGTAAAACGTATTTGTGAAAAGCACGGTATCACTGCGTACAACGA
AGAGCGTAACAAAGGAACACTTCGTCACGTAATGGCTCGTTACGGACAAGTAACAGGGGAAATTATGCTT
GTCTTCATTACACGTACAGCAGAATTGCCGAACAAAAAAGCAATCATTGAAGAAATTGCAGCGAAATTCC
CAGAAGTAAAATCAATCGTTCAAAACGTAAATACGAAGCGTACGAATGTAATTTTCGGAGACAAAACGAC
AGTACTGTACGGATCAGAATACATTTATGACTTTATCGGTGACATTAAATTTGCGATTTCAGCACGTTCA
TTCTATCAAGTAAACCCAGAGCAAACGAAAGTGCTTTACGATAAAACGTTAGAATACGCAAAATTAAATG
GTAACGAAACAGTAATCGATGCCTATTGCGGAATCGGATCAATCTCGTTATTCCTAGCGCAAAAAGCGAA
AAAAGTGTACGGCGTTGAAATCGTCCCAGAAGCAATCGAAGACGCAAATCGTAACGCAGCACTAAACAAC
ATGACAAACGCTGAATTTGGCGTAGGAGAAGCTGAAGTAGTTATTCCAAAATGGTACAAAGAAGGCGTAA
TTGCCGACACAATGGTCGTAGATCCACCGCGTAAAGGTTGTGATGAGGCACTACTTAATACAATCATCGA
CATGAAACCAAAACGCGTTGTATACGTATCATGTAACCCAGCAACATTAGCGCGTGACTTAAAAGTACTA
GAAGAAGGCGGATATAAAACGCAGGAAGTACAACCTGTTGATATGTTCCCGCATACGACGCATGTGGAGT
GTGTGGCTTGGCTTAAGTTAGTATAATAGGAAAGCAGTTGATATAGAAAAAATCTATACCACCTGCTTTT
TGGTTTACAAAAATACCATTCATAAGCGATTTTAGTTAAAATAAATATTGCTGATTTTCACAAATTATAA
ATTGAGATTTTGAAATTGTATTCATAGTGAGAGGATTTGAATTTGAAATGATAGATAATTTTTGGCGTGA
ATTACCACGACCATTTTTCGTACTTGCACCAATGGAAGATGTGACAGACGTTGTTTTCCGTCACGTAGTA
AGTGAAGCAGGTCGTCCGGACGTATTCTTCACAGAGTTTACAAACTCGGATAGCTATTGCCATCCAGAAG
GTATGAAAAGTGTACGTGGCCGTTTGATTTTTACAGAAGATGAACAACCGATGGTAGCACATATTTGGGG
AGATAATCCTGAATACTTCCGTCAAATGAGTATCGGTATGGCAGAACTAGGATTTAAAGGCATCGATATT
AATATGGGTTGCCCAGTACCGAATGTAGCATCAAGAGGAAAAGGCAGTGGCCTTATTCTACGTCCAGACG
TTGCAGCAGAACTTATCCAAGCAGCAAAAGCGGGTGGACTACCTGTCAGCGTAAAAACAAGACTTGGCTT
TAAAGAGTTAAGCGAGTGGGAAGATTGGTTAACGCACATTTTCAAACAAGATATTGCAAACCTTTCTATT
CATTTACGCACAAGAGAAGAAATGAGCCAAGTAGATGCGCATTGGGAACTAATTCCGGAAATTAAAAAAT
TACGTGACCGTATCGCACCAAATACGTTAATAACAATCAATGGAGACATCCTTGATCGTAAAATGGGACT
GGAACTTGCTGAAAAATACGGCATTGATGGCGTAATGATCGGACGAGGCATCTTCAAAAATCCATTTGCG
TTTGAAAAAGAGCCAAGAGAGCATAGCAGTAAAGAACATCTAGATCTTTTAAGACTACAGCTGGATTTAC
AAGATCAATATGCAGAAGTACTGCCACGCTCAATCACAGGGCTTCACCGCTTCTTCAAAATTTATGTAAA
AGGCTTCCCTGGAGCTGCTGAATTGAGAAATCAATTGATGAGTACGAAGTCAACGGATGAGGTGCGTGCT
TTGTTGGATAAGTTTGAGGATAGTGTTGGTGTGGCTCAGGATAGTGAGACGGTTTAACTTTTAAGCAGTT
AAATCATTTCATATGTAGTGTATGACATGAGTGAGTTGAAAATAAGCGTAGAGCTGGAAAAGAACAGTGT
ATTTGAGAAATCAAAGCACTGTTCTTTTCTTTTAGTTAATGTTAAGAGAGAAATCTTTTTAAAGGCATAT
AAAAAACACGTAAGAGCTCTGTAGATACAATGATAGAGAAAAGTTCGGGTAAGACTATAAAACATATCTT
TAAAATGTTAAAGTATTAATTTAGCGGATAATAACTAAAAGGTTAGATTAAACATGATAATTTAAAGCAC
GTTATAGGATAAACTTTAACTGCTGAATAAATAATCAACATTTCAGGAGGCAAAACAATGGCAATGAGCA
ACAACGATATATTAAAAAGAGTACGATACGCTTTAGACATAAGAGATATAGATATGGTGGAAATCTTTAA
ACTTGGCGGGATGGAAGTAACGAAAGAAGACGTAGTTGATATGCTTACAAAAATAAAGAGGGCTCCTCAG
CATGAAGCTGAAAATGATGAGGTAGCTGAAGATGAGTACGTAAAAACATGCGATATGATGATGTTAGAGG
CATTTTTAAATGGATTTATTACTTTAAAAAGAGGAAAGCAAGATCCGAAACCAGGGCAGCCTGCACCTGT
ACAGAGCAAGGAGAGTGCCAATAACCTTCTTCTAAAGAAAATGAAAATCGCACTATCTTTAACGAGTGAG
GACGTACTTGATATATTAGATAGCGTGGGCGTTACGGTAACAAAAGGAGAGTTAGGCGCTCTATTAAGAA
AAAAAGGTCATAAAAATTACAAAGAGTGCGGCGATAGATACGCAAGGAATTTCATTAAGGGATTAGGTGT
AAAGTATAGAGGATAATGAGTTCGTTAAAGCAGTAAATGATATAATAGGTAGAGTAGGACGTTCGTATCC
TACTCTTTTTTATTTGTAAAAATACTATGCTAGGTGATGAAATGGTACATACATATTTAGGCGAGACAAT
TAATTTTCATATAACTTATAAGAAGAAAAAGTCCGTGCGTCTTTTTGTGGATTCGTATGGAAATGTGGAA
GTGCAGGCTCCGAAAGGGACACCTGTTGAATACTTAGTCCAGTTGCTAGAGGAAAAGTGGGATTGGATTC
AGACAACCCGTAAGGAGATGGCTGAGCGAGCGCGTGGACCACAGGAAAAGGATTACGATCAAGGAGAAGG
CTTTTTGTATTTAGGGAGTACGTATCCGATACAGATTTCCCAAGATGTAAGCATTGAGCAAGACAATGCG
ATTTTTGAAGGGGATAAGTTACATATTTATGTGAAAGAGCTTAAGGATGAGAAAATACAACAAGCTTTAA
AACGATTTTATTATAAGCAGTGTAAAACTTTAGTAGAGAAGAGCATTAAAGTGCATCAAAGTAACTTTAA
GACAAAACCACGTTCTATTCGTATTACAGATAGTAGTCGTACTTGGGGTACTTGCGATTCGAATTTACAA
CTAACATTCAATTGGAAGCTAGCAATGGCACCACAGCGAGTAATTGACTATGTAGTCGTTCATGAAATGT
GTCATATGGTTCATTTAAATCATGATCGCTCTTTTTGGCGTCTTGTCGGGAAGATAATGCCTGATTATAA
AGAAATGGAGAACTGGTTAGCTTTATCTAGTTGGAAGATGACGGTTTAGGAAGGGATATCGATTTTTGTC
TGTAAATCGATATTTCTTGTCGAATCGTTGATATATTGTGAGTTTTGATAGATATATTTTAAAAATCGTT
GATATATTGTAAGTTATGATAGATATATTCGAAAAATCGTTGATATAATTTCATTTACCACAGGATTGTT
CAACAAATCGAAAAGAGAAGAGGTCACAGCAGACATCTCCTCTTTTCGAGTATATAGATTATCGCCCAAA
CTTCACAATGAAAGTATCTGCTGTTTTCTCCATCTCATACCCACGATACCCCTCCGAAAGCAAAGCCTGC
TGTCCACTAGCATCACTCATTAGAATACTTTGAACATCCGTCCAATCGTTTTCTTTATCTCCGCGCAATT
TCTTTACAAAAACATACCGCAGACTACCACCATACTTCTCCTTTAGCGCAGCAATCTCCATCCCTTGCGC
AAACTTATCCTTCAAACTCGGGATGTTAAAAGGTGCGACCGTGCAGCATACATAATCATATTTGCTGTCT
TCTTTTTGCAATTCGTCCATGATGACGTTTGCTAATATTTTTTGCATCCCATTTCCTCGACAGTTCGGAT
GAACGTTTGAGATTTCTTGATAGATGACGCGGTGTAGTTCACTTTCTGGCAAACCAATATTGAGCCCTAA
ATGTTCATCATCGATAGGAGGGACGAGTAGAGCGCGAAATGCGATGAGTTCGTTTTCGATAAAAGCACCG
ATCATCATGCCGTTTTCTTCTAGAATGTATTGAAATTCTTTTTGTGAGAGTGGTTGTAAACGACTTTTAT
CTTCTAGTGCTTCAACTACAATGTTTTGTAGTGATAAAATTTGTTCGATGTGCTCTAGTGATAGTAATGT
AACGTGAAATGATTCGTTATTTTGTTTTAATGTTCCTTCGTATAGAACCGTCATATGATAGTCCTCCTTT
AGCGTACAACGTCTTGAAAGACGGTGAGTTCTTGTAATGTATCTTCGTTTATTTCAATGCCGAGTCCAGG
CTTTTCGTTTAAGCGAATGAATGGTACATCGTAATGTAAGTTTCCGATGTCTTTTGTGAATTTTAATGGC
CCTGTTAGCTCTACGCTCGTAATGATTTTCTTTGAGAAAGCGACATGGAATCCTGCGGAAGAGGCAACAG
ATGATTCGACCATTGATCCCACTTGGCATTCAATGCCTGCCATTTCTGCTTGATGAGCGAGCTTTACAGC
TGGATATATGCCGCCGCATTTCATTAGTTTTATATTTACTTTATCAGCAGCTTCTAATTTAATAATTTGG
CGCATTTCACGAGAACTTTTTAATCCTTCATCAATCATAAGCGGGAGGTCTGTTTTAGAACGAATATGAG
CCATGGCATCAATATCGTCCGCGATAACAGGTTGTTCAATCCAGTCAATGTTTAAATGTCCTAATGAACG
TAGTGCTGTTAATGTGTTTGCGCTATTTTTCCAGCCTTGGTTTACATCAACGCGAATAGCGATGTCATTT
CCTACACGTTCTCGTACGGCTTCAATACGTTTTACATCTTCTTTTACATTTGTACCAACTTTCATTTTGA
AAGATTGGTAACCTTTTTGAATCATAGAAGCAGCTTCTTCAGCCATGTTTTCTGGATTGGCAATACTTAA
AACGTGAGTGACAGGGAATTCTTCATGGTAGCGCCCGCCAATTAATTGATATACAGGTTGATTTAGTTTT
TTGCCCATTATATCAAAACAAGCAATATCAATTGCGGCTTTCGCTGTTGGAACACCGTAAATTGTATTGT
CCATCATGTCGTGTATTTTTTCGATATTCATTGGATTTTGCCCAATTAGAGCAGGGGCTAGCGTATGTTT
TAAAGTATGGAAAGTACTTTCCCACGATTCACCTGTGACGTGATCATCAGCAACGCCTTCACCGTAACCG
ATAATACCTTCATCTGTTTCCATTTTGACGATAATAGAGGGCATATCAGAATAAGAGCCATAACTAATAA
CAAACGGATTGCGAAGCGGTAAACGAATTGCGTAAAGATGAATAGCTGTAATTTTCATTGAATAGAAACC
CCTTCCTGTTTACAATAGTTTTATACATTTGATATAGTTGACGTTAAATAGTCGTTAATTAATGATAAGG
AGTTAGAGAAAATGATGATAAAAATTGCAGTTGTCGGTTCAAAGGAGTTTATGGAGAACATTTTTCCTAT
TGCTCAAAAATTAGAAGGAATAGAAATTGATCCATATATTTACCTTCATCCGGCGGAATCTTCTGAACTA
TTAAAGTGTTTAAAGCCTTGTGATGTCATCTTTTTCTCAGGTGCTTTACCTTATTATATGGCAAAAGAAA
TAAGAGAACAATTACGAATTCCAAGTACATACTTACAGCAAGACGAGACAACTGTCGCATCTTCAATTCT
TTCTATCATGTATCATCAAAGTATTCAACCACATAACATTTCCATCGATTTAGTAGACCGCTCGTTTATT
ACAAATGTGTTCCATGATATCGGTATAAAAGAAAGTCCGCAAGTGTTGGATTATGAAAATATGCTGTGGA
GTAAAGATGAGATAAATAGAGTTATCGATTTTCATGTAGCTAAATATCAATCTGGAGAGGCTCATTTAGC
TTTAACTAGTATTCACGCTGTTTACGACGAGCTTCAAAAAATAGGTGTTCCTTCAGAGCGCATGATTGAT
CCAACACAATCCATTATACATGGGCTAAAAGATGCAAAAATAAAAGCTGAGTTAGCAAAAAGCTATTCAG
CTACTGTTGGTGCTTGTATAATTTCTTCCTTAGAATTACGAGCGAGTTTGCTTGAAAAACTAGATGTCAT
TTCAAAAGAACTACGTGGTTCATTTAAACAAGTGGATGAAATGACATGCATTTTGTATACAACTCGTGGT
GATATCGAATCAATTATTAAAACAAATGCGATAGATAACTTGTTTGCGAGCGTAGAAGGAACTATAGCTA
TTGGATTTGGTTATGGGAAAACCGTGAAAGAAGCGGAGCAAAATGCAAAAATTGCTCAAAGTTTTGCAAA
GAACAATCCAATAGATCGTTGTTTTTATATACTAACAAGTGATAAAGATTTGTTTGGTCCGTTCCCGAAA
GAACAGAGAGTACAAAGTTTGAAAAATGATAATCCGGAACTAATGAAAATAGCGAAGGAAACAAAGCTTA
GTCCGGCCAACTTGTCAAAAATCATTCAATTTAGTCAATCGCACCCGTCATTGAAGTTTACAGCAGCTGA
CCTTTCTGAGTACTTACAAGTAACTCGAAGATCGACAGAAAGGTTGTTAAAGAAATTAGTTGATTACGGG
TATGCTCATATTTGCGGCGAGGAAATGCCCTATCAACAAGGGCGACCTCGCGCACTATATGAACTGAATT
TACCGCTATTTTTAAGCTTCTAGTTGAGCTTTTTGTTTCTTTAGTAGTTCTGCTTTTTCAATGTCTGATA
GTTTTACAATTGTGAAGCCTGTTATACCATAAATGATTGAGATAATAGGTACGATGAAATTCAAAATAGC
ATAAGGGGCATATTCAAATGCACCTACGCCAAGTGTAGCGAGAATAAATACACCGCACGTATTCCAAGGA
ACGAAGACAGAAGTTAATGTTCCGCCATCTTCTAATGCTCTGGATAAGTTTTTTGAATGTAGTCCTTTTT
CCGTGTATGCATTTGCGTACATTCTTGAAGGGACAACAATTGAAATATATTGTTCAGAGCAAGTAAGGTT
TGTTGCAAAACAAGATGCGATAGTAGAAGCGATAAGCCCTTTTGCTGATTTCGCTAACTTTAAAATTTGA
TTTACAATTGAGCGAAGAATACCTGTATGTTCTAATACTCCTCCGAAAGTCATAGCGACAATTGTCATAG
AGACTGTATTCATCATCGAATCTAAGCCACCGCGGTTAAATAGTTCGTCTACTAGCTTGTTTCCAGTGTC
TATAACAAATCCAGCTTGGAGTGCACCGACAGATGCTGAGACAGAACCACCTTGAATAAAGACTTGTGAT
AAGAACCCTAAAATAATACCGACGAGAATCGCTGGTATGGCAGGGACTTTTTTAGCGACCAATACCATAA
CGACTACGGGTATAATGAGTAGGAAAGGTGAGATAACAAAGTTTTGTTGCAATACTTGTAACGTTTGATC
GATACTCTTCGCATCAATATTGTTAGCGCCGAAGCTTCTTCCTAAGACCGCGTAGACGATAAGAGTAATA
ATTAAACCTGGAACTGTAGTAAATAACATGTGACGAATGTGTGCGAATAAATCTGTATTTGTTAATCCTG
CGGCTAAGTTAGTGGTATCTGAAAGCGGTGACATTTTATCGCCAAAATAAGAGCCTGAAATAATGGCACC
AGCAACCATTGGAGCTGGAATTCCCATACTTAGGCCAATTCCCATTCCAGCAACACCAATTGTTCCCATT
GTAGACCAAGAGCTACCAATTGCTAATGCAACGATAGAACAAATGACGGTAATGGAAACTAAAAATAGTG
ATGGAGTTAAAAGTTTTAAACCGTAATAAATCATCGTTGCGACGATTCCACCGCCAATCCAAGCACCAAT
TGTTAAGCCAACAAGAATAATAATGACGATAGCAGGTAATGCAAGACGAATCCCTTTATACATTGCTTCT
TCAAGATCATTCCATTTGTAACCGTAACGCCAAGCGACAATAGAAGCAACGGTTGTACCGATAATAAGTG
GAACGTGAGGGGTTTGTTTTAATACAACAATTGTAACCATCATAACTGCAACGGTAATGATAATAGGGAT
AATCGCTATTCCAAAAGGTATTTCTTTTTTCATAAAGTTCCTCCTTGTTACGTTTGTTTGTTTGTATTTT
TAGAATTGTCGTAAAATAGACGTTTATTAGGTTATGATAACTAAAAGTTTATGTAAGCGTCAACATAAAA
AACAGAAAATAAGGAATGTTCTAGTTGTTTGTTTAGTTTGTAATATAAGTGCAGAGTAAGCTTTTTAAGT
ATTTAAAAATAAATAATTGACTTTTTTCTTAAAATTCAATATGTTCATAAAAACATCTGTTTTTCATAAG
TATAATTAACCCGAATCGTTTGTAATGTGGGAAGGAGACTGGAACGTTGAAAACATTAGAACTACAAGAG
CGCTTAACGGAGATTTTTCAGCATTTACACGAAAACCCTGAAGTAAGTTGGAAAGAATATGAAACGACAG
CGTATATTACTGACTTTTTAAAAGAAGAAGGAATTTCATATAGAACATTTGATGATTGTCCAGGTGTAAT
TGCTGAGATTGGAGGCGGGAATCCAGTTATTGCGATTCGTGCTGATATGGATGCACTTTGGCAAGAAGTA
AATGGAGAATTTAAAGCGAACCATTCATGTGGCCATGATGCTCATATGACCATTGTAATGGGACTTATTT
TACAATTGAAAAATATGAGATGGAAAAGTGGTACGGTTAGATTTATTTTTCAGCCGGCAGAAGAGAAGGG
TAATGGTGCTTTGAAGATGGTGGAGAAAGGTGCTGTAGATGATGCCGATTTCTTATTTGGCGTCCATCTA
AGACCAATTGAAGAACTATCTTTGAAACAAGCAGCCCCATCTATTCGCCATGGAGCAGCAGGATTTTTAG
AGGGTATGATTCATGGGGAGGATGCACACGGGGCAAGACCACACCAAGGTGTGAATGCAATTGATGTCAT
TTCCATGATTAATATCGGTTTGAAAAATATTTGGCTGCCACCGCAAAGTTCTTATTCAGTAAAAATGACG
AGATGCCAAGCTGGTGGTGATAATTTAAATATTATTCCGGGAAATGGTCATTTCAGTTTAGATGTAAGAG
CAGAGAGTAATATACTATTAGAAGAATTAAAGAAAAAGATTGAGCATGTAATAGAATCAGCTGCATCGAT
GGGGTCGAAAACTTCATACGAATGGATGGATCTTGCACCAGGAGCAGAGGTTTCCGAAGAAGCAGAGCGC
TTTATGCGTAAAGGTATTCTCGAAGTGTATGGGGAAGAGAGATGCACAGGGCCTCTCTATACGACAGGAA
GCGATGATTTCCATTACTATACAGTGAAAAGACCACATTTAAAAGCTGTCATGCTTGGACTAGGAGCAGA
CCTACAACCTGGATTACACCATCCGTATATGAAGTTTGATCATAGTTGTATTATGGATGGGGTAGAAATA
TTGAAACAAACTGTATTGAAAGTGTTAGAAGACAGGGGCTAGAGAGCTCCTGTTTTTTTATCGTGAATTG
TCGGCAAATCGATATATTTGAAAAAATGTTGATATATTTTGAGTTATGATAGATATATTGAGAAAATCGT
TGATATATTTGAAGTTACGATAGATATATTAAGAAAATCGTTAATATAATTTCACGTACCTATTAATTTG
ATGAAAAATGAGCCTTCAGTACATGGTGTATAATAATAAGTACCATTTTTTAATAGGAGAAAACGAATGA
ACGAACAATATTACGATGCAGTTTTACATATAAAAACAGTCGGTGAGCAAAAAGGGTTTAACAAGTCTAT
GCATTATCACCGCTATGAACCGACGCCGTATAGCGGGTTAGATGAGTTATTGAATCAATATGAAATACGA
AGTAGCGACCGAATTGTAGACTTTGGGTGCGGAAAAGGGCGATTAAACTTTTATATGCATCATAAATGTG
GTGCTTCAGCAGTTGGAATTGAAATGAATGAAGAGTTTTATAAAGAAGCAATGGATAATCGAGATCGTTA
TGCACGAAAGGCACGAAACAGTAAGGGGAAAATTCAATTCCAATGTTGTTTAGCGCAGGAATATGAGATT
GATCCATACGATAACCGTTTTTATTTCTTCAATCCGTTTTCTGTACAAGTGTTTATGAATGTAGTAAATA
ACATTTTACTTTCGGTAGAAGAAACGGGGAGAGAAGTGGATATTATTTTATATTATCCTTCTGAGGACTA
TATTTTTTTCTTAGAAAATCAGACTGCGTTTGAGCTGAAGAAAGAAGTTAGATTGTCAGGTGCTTATGAG
AAGAATGGGAATGAGAGGTTTTTAGTTTATACATTAGGGTAATAAAAAAACAGGTGCCAAGGCACCTGTT
TTTTTATTAGTTACGGATTAAGTAATCAAATGCACCTAAAGCTGCGTTTGCACCTGAACCCATAGAGATG
ATGATTTGTTTGTACGGATTATTTGTACAGTCACCTGCAGCAAACACTCCTGGTACGTTTGTAGCGCCGT
GCTTGTCTGTTACGATTTCACCGCGAGCGCGTTCAACTGTTTCGCCTAACCAGTCTGTGTTTGGCACAAG
ACCGATTTGTACGAATACACCTTGTAATTCAACGTGATGAACTTCTTCAGTTTCACGATCGATGTAAGAA
ATACCGTTTACTTTATCAGTACCAGTGATTTCTTTCGTTTGAACGTTTTTCAGAACAGTTACGTTTGGTA
AGCTGTTAAGACGCTCTTGTAATACAGCATCAGCTTTTAATTCTGGCATGAATTCAAGAACAGTTACGTG
CTTAACGATACCTGCTAAGTCGATAGCCGCTTCAATACCAGAGTTACCTCCGCCGATAACTGCTACGTCT
TTTCCAGTGAATAATGGACCGTCACAGTGTGGGCAGTATGCTACACCTTTATTTTTGAACTCAGCTTCAC
CTGGTACGCCAACATTACGCCAGCGAGCACCTGTAGAAACGATTACGCTCTTACTTTTCAGAATAGCGCC
GTTTTCAAGTTCCACTTCAATAAGTTCTTTTTTCTCTAAACGTTTCGCACGTTGTAGATTCATTACATCG
ATGTCGTATTCTTTTACGTGCTCTTCAAGGCTTGCTACTAGCTTAGGACCTTCAGTCTTTTTTACGCTGA
TGAAGTTCTCAATGCCCATAGTATCCATTACTTGACCACCGAAGCGCTCAGCAACGATACCAGTGCGGAT
GCCTTTACGTGCTGCGTAAATTGCTGCACTTGCACCAGCAGGGCCGCCACCAACAACAAGAACATCGTAT
GGATCTTTATCAGAAAGCTCTGATGCATCTGGACCGTTACCCATTTTAGCTAAAATTTCTTCAAGTGTCA
TACGACCGCTTCCGAAAGATTCGCCGTTTAGGTAAACAGTTGGTACTGCCATGATGTCTTTGCTTTCTAC
TTCCTCTTTGAATGCAGCGCCATCAATCATAGTATGTGTAATACTAGAGTTAAGAACGCTCATTACGTTA
AGAGCTTGTACAACATCAGGACAGTTATGACAACTTAGGCTGATATAAGATTCAAAATGATATTCGCCTT
GAATGTTTTTAATTTGATCGATTAATTTTTGTTCAATTTTTGGAGCGCGTCCACTTACTTGTAGTAAAGC
TAGCACTAATGATGTAAATTCGTGTCCTAATGGAATACCAGCGAATACGACACCAGTGTCTTCACCAGGG
CGGTTTACGCTAAAGCTTGGTGTTCTCTCTAATTCAACTTTTTCTACTGTAATCTTAGATGACATAGTAG
CTAATTCGTCTACTAGAGCTAACATATCTTTAGATACGTTATCGTCTCCTGCGCTTACTTTAAGTAAAAT
ATCGTTCTCCATTAACTGAAGGTATTGGGATAGTTGTGTTTTTATATCTGCATCTAGTATCATTTTGATC
GAACTCCTTAGATTTTGCCTACAAGGTCAAGGCTTGGTTTAAGTGTTGCAGAACCCTCTTGCCATTTAGC
TGGGCAAACTTCACCTGGGTTGTTACGTACGTATTGAGCAGCTTTAATTTTGTTAACAAGAATGCTTGCG
TCACGGCCGATACCGTCAGCATTGATTTCCATAGATTGGATAACGCCGTCTGGATCGATGATGAATGTAC
CACGAGCAGCAAGACCTTCTTCTTCCATTAAAACGTTGAAGTTTGTAGTGATTGTGCGAGTTGGGTCACC
AATCATGATGTACTCGATTTTGCCGATAGTTTCTGAGCTATCATGCCATGCTTTGTGAGTGAAGTGAGTG
TCTGTAGATACAGAGTATACTTCAACGCCTAAGTCTTTTAGAGTTGCGTATTGGTTTTGTAAGTCTTCAA
GTTCAGTTGGGCAAACGAATGTGAAGTCAGCTGGGTAGAAACAAACTACACTCCATTTTCCTTTTAAACT
TTCGTCAGTAACTTGGATAAATTCTCCATTATGGTAAGCATTAGCTTTAAACGGTTTTACTTCTGTGCCG
ATTAATAACATGTTAAAATTCCTCCTAAATGTTGGTTTTGAGCATCAAAAAATAGTGTGCTCATAAAATA
TATTTTTTAATTAACTATAATAATTCTAATTCGATATTAATTATCATATAGAAGTGGTTATTTTGTCAAG
AGAATAAACCAACTTTATACCAATTTAATTAATATTTATTCTCAATTAAGACTAACAGGGAATGGAAAGG
TAATTTTAAGTCTATAAATTTTAGATGAGTAGTTGAAAGTTTAGTGTGTATGTTAGAGATAGTGTGTAAG
TTTAATTTCTTGGGAAGGAAATATTTCTTAGAAGTTGTAGTTTTGAAAAGGAACTGCTTACTTCTATTTT
ACAAAGAATTTTGTGATAAATAAAATAAAATGAATCGGAAAATTTTTGAACAATTTTTGTCATCTCAAAT
ATATAATTAGGAAGTATATTACGATGATAGTTAGAAACATTGACTCAAAGTGCTAACAAGATATAATAAA
ACCTAGATATACCTTTCAAAAAGAAGAATACATATTTATAGGATGAAAAAATTTAACCTATTATTTTTTA
TAGCTTTTAGAAAACGCTTACAATTAGTATGGAGGGGAAACCATGTCTAAGTTCACGAAGTATTTTTTAA
TGGAAGCTAAAGATGTGATTGCATATGTGAAAGAGAAATTATCTAAGTTTGAAAATGCAAAGGGGTTACA
GTGTAAAGAAATAGGTGATGGCAATTTAAATTATGTGTTCCGCGTTTGGGATGAAAAAGAGAACATGTCT
GTCATCGTAAAGCAAGCTGGGGATACAGCTCGCATTTCAGATGAGTTTAAGTTGTCGACGAATCGTATTC
GTATAGAATCAGATGTTTTGCAGTTAGAGGATGAGTTAGCACCTGGACTTGTTCCTAAGGTGTATTTATT
TGATAGTGTGATGAATTGTTGCGTAATGGAAGATTTATCGAATCACACAATATTACGTACAGCACTTATA
AATCATCAAATATTTCCGAGGCTTGCGGATGATTTAACTACTTTTATGGTAAATACACTTTTGTTAACAT
CGGATGTTGTAATGAATCATAAAGAGAAGAAGGAATTTGTGAAGAATTATATAAATCCTGAATTATGTGA
GATTACAGAGGACCTCGTATATTCAGAACCATTTACCAATCATAATAAGCGTAATGAGTTATTTCCGTTA
AATGAGGGATGGATTAGGGAACATATTTATAGTGATAAAGAGCTTCGTATGGAAGTAGCGAAACGTAAAT
TTTCTTTTATGACGAATGCACAGGCATTACTTCATGGTGATTTACATACTGGTTCTGTTTTTGTAAGAGA
TGATTCTACAAAGGTTATTGATCCTGAGTTTGCTTTTTATGGACCTATGGGATATGACGTTGGGAATGTA
ATGGCGAATTTAATGTTTGCTTGGGTGAATGCAGATGCAACGATGTCACCTGGAGCTGAGAAAGATACGT
ATATGGATTGGTTACAAACTACGATGGTAGAGGTAATTGATTTATTTAAGCAGAAGTTTTTAGGTGCTTG
GGATATTCATGTGACCGAGATTATGGCGAAGGAAGAAGGCTTTAGCGAAGTCTATTTGCAATCTGTATTA
GAGGATACAGCTGCAGTGACAGGTCTGGAATTAATTCGCCGTATTGTTGGATTAGCGAAAGTAAAAGATA
TTACTTGTATTGGGAATGAGGAAGCACGTGCTAGAGCGGAGCGAATTTGTCTTCAAGTAGCGAAGAGTTT
TATTTTACGAGCGAATCAATATAGAACGGGCACAAGTTTTGTGGAAACGTTAAAAGAACAGTCAACGCAC
TACGCGAAGTAAGGGGAGAATATGATGGAAGAGCAATTAATACCAATTCAGTGGAAAGATGATGCTTTAG
TTTTGTTAGATCAAACGTTATTACCAAATGAGATTGTCTATGAATCTTTTAAAACAGCTGAAAGTGTGTG
GGATGCAATACAAGTAATGAAAGTACGAGGTGCACCCGCGATTGGTGTTTCAGCTGCTTATGGAGTGTAT
CTAGGGATAAAGGAATTTGCTGAAAGTACGGAAGAAGGATTTATGGATGAAGTAAGAAAGGTATGTACAT
ACTTGGCGACATCAAGACCGACTGCAGTAAATTTATTTTGGGCGCTTGAAAGAATGGAAATTGTAGCGAC
AGATAATGCTCACTTATCAATCTCACAGCTGAAAAATAGATTACTAGAAGAGGCAAAAGAAATTCATAGA
GAAGATGAAGAAATTAACCGTCAAATTGGAGAGCATGCATTAACATTATTCCATGATGAAATGGGAGTAT
TAACGCATTGTAATGCAGGTGCTTTAGCGACGACTAAGTATGGTACTGCGACGGCTCCAATGTATTTAGC
GAAAGAAAAAGGATGGAATTTAAAAATTTATTCGGATGAAACGCGTCCTAGATTACAAGGTTCAACGTTA
ACAGCATTAGAACTGCAGCGAGCGGGTATTGACGTTACTGTTATTACGGATAATATGGCAGCTATGGTCA
TGTCACAAGGGAAGATTGATGCAGTAATCGTTGGATGCGACCGTGTGGCAGCAAATGGTGATGTAGCAAA
TAAAATTGGCACATTAGGCGTATCTATTTTAGCTAAGTACTACAACATTCCGTTTTATGTAGCAGCGCCA
ACACCGACAATTGATTTAAAGACATCGACAGGAAAAGAAATTCCGATTGAAGAAAGAGATGCTTCTGAAG
TGATTAATCGTTTCGGACAATATTCAGCTCCGAAAGAAAGTAAAGTATATAATCCAGCATTTGATGTTAC
TCCACATGAAAATGTAACAGCGATTATTACAGAAAAAGGGATTGTAAAGGCACCGTTTACGGAGAATTTA
AAAAAGCTATTTCAATAAGTAGATAAATATAAAAGTCAGTCATCATAAGCTTCATACTTAGGGGGATGTA
TATGTTATTACAAAAAGAAAGAGAAGAAATTGTAGCGTATGGAAAGAAAATGATTTCTAGTGGTTTAACA
AAGGGGACGGGAGGTAATATTAGTATCTTTAATCGTGAACAAGGTCTTGTTGCGATTAGTCCAAGTGGTT
TAGATTATTATGAAACAAAGCCTGAAGATGTAGTTATATTAAACTTAGATGGTGAAGTAGTAGAAGGAGA
AAGAAAGCCATCAAGTGAACTAGATATGCACCTTATTTATTATAGAAAGCGTGAAGATATAAATGCGCTT
GTACACACACATTCTCCTTATGCAAAGACGATTGCATCATTAGGATGGGAACTTCCTGCAGTATCGTATT
TAATTGCTTTTGCAGGCCCGAATGTACGCTGTGCGCCGTATGAGACATTTGGTACGAAGCAATTAGCAGA
TGCTGCTTTTGAAGGCATGATTGATCGCCGTGCAGTGTTACTTGCGAATCACGGTTTAATTGCTGGGGCA
AATAATATAAAAATGGCGTTTACTATTGCAGAAGAGATTGAGTTTTGTGCTCAAATTTATTATCAAACAA
AAAGCGTCGGAGAACCGAAGTTACTGCCAGAAGACGAGATGGAGAATTTGGCGAAGAAGTTTGAAGGGTA
TGGGCAACAGTAGAAATCTAACGGAAATGTTATTCAATGTGTATTAAAATGGCCGTGAAAGAATATATAT
TCTTCCATGGCCATTTTAGGATTTTAATTATTTAGATATATTTTTGAGTTGCGAATCTAATTTCCAAAAA
CCGATTCCTGAGAATAGTGCTGCTAATGAACCAATAATTGCAGCAATACCGATATCTCCGAACATCATTC
CGCCCATTAAGATACCAAAAATTCCAATTAAGATAAGAATAATAGAAATAGCTTTCATTATACGATACTC
CTTAAAACGTAAAAGTTATATGTAATAATATAAAATTAATAGAGTTTATAATCAAAAATATTTTGTTCAG
GAATTGTATTGAGGTAGGAAATATGAATGGTGAATAAAGGGTTAGGAGAAGGAAACGAAAGGAAAAAACA
TCCTCAAAATTGAGGATGTTTTTACGCTTTCTTAAGCAACAAATACATAAAGTAAGGAGCCCCAATTAAA
GCAACGACAATACCTGCTGGAATGCCATTAGGATCAACGATATTTCGTCCAATTGTATCTGCTAATAATA
ATAGCCATCCGCCAATTAAAACGGCGATAGGCATGAATATTTGATGCCTTGGACCTACTAAAGATTTTGC
GATGTGAGGAGCCATTAGTCCAATAAAGCTAATTCCTCCTGTTACGGAAACAGCAGCGGCAGCAAGTGCA
ACGGCTGCGATTAATAAGTATCTTCGTTCTTTTTCAATTTCAATTCCAACACCGATTGCGACCGGTTCGT
TTAATGCTAGAATGTTTAATCGATTTGCTTTATAGAAGACAAATGGGATTAATACAATTAGCCATGGAAG
CATTGCTAAAACAAATGTCCAATCATCTCCCCAAATGTTTCCGGCAATCCATTTTGAGATAAAGTCCACT
TTCATACGATCAGCGGATGAAATAAGGACAATCATCGCCCCAGATAGTGCAAATGCAAAACCGATACCAG
TTAATGTTAATCGTATTGGTTGAAGTCCAGTTGATTTACTATATGAAAATACGTAAATTAGAACAGCTGT
CAGAAACGCCCCAATAAATCCAACGACAGGTAGTAAGTAAAGAAATGAACCTACGTCTATTGGAAAGTAT
AAAAAGAAAATAGCAACAGCAACACCAGCCCCAGAGTTAATACCAAGAATACCAGGTTCAGCTAAATCAT
TTCGGGTAATTCCTTGCAGAATAGCCCCTGATAAAGCGAGAGCCATACCAGCTAATAATGTAATGACAAT
TCTAGGTAGTCTTAAAGAGTATAAAACGAACTCCTCTTTAAAAGTCCCTTGCCCCATTAATGTTGGGAGT
AGTCGATCATAAGATAAAGATGCTGAACCAAGTCCCATTCCAACTACAATGGTTGTGATGATTACTATAA
GTAAAGCGAGTATAATGAGACGCTGTTTTCTTAAAATAGATTGCATCATGAGAATGTTTTTCCTCCTTTA
CGTACAATGAATAGGAAGAATGGTAATCCTACAATCGCGACAATTGCCGCAACTGGTGTTTCGTACGGAG
CGTTAATAGTACGTCCGATTGTATCTGCAAGTAGCATAAAGGAAGCTCCAGCAATTGCTGACATCGGTAT
AACAAATCGGTAATCTGGACCGACAATTGGGCGTACCATGTGAGGTACCATTAAACCGATAAATGCCATA
TTTCCAACAAGCGCTACAGATGCACCTGCAAGTAAGATAATAATGATAAATAAAATAGTTTTAATAACAA
TAATTTTTTGACCTAGTCCAATAGCCACTTCCTCACTGAAACTAAGAACTGTCAATTTTTTTGCTAGTAA
GATAGCGATAAAGATACTAATTGAAATGACTGGAATAATAATTTTTAATTGGCTCCAAGTTGTTCCAATT
ACGCCCCCAGCAGTCCAAAGTGATACATCTTGTGAAATTTTAAAGTAAATGCCAATTCCTTCTGAAATTG
CGAGTAGAAATGCTGAAACTGCAGCACCCGCTAATACAATTCGAAGAGGAGAAAGGCCGCCTTTTTTCAC
CATACCAATTCCAAATACCATAATTGCGCCAATTGCAGCACCGATAAAGCAAGCTAACGTTAAGTAAAGA
TAGCTGATGGAAGGATTGAAAGCAAGTGTTAGTGCAAGCGCAGCATTTGCTCCACCAGATAGCCCTAATA
ATCCAGGGTCCGCAAGTGGATTTCGTGTTAATCCTTGCATAATTGCTCCAGAAACGGCTAATCCAGCTCC
TACAAAAATAGCAGCAACTTCACGTGGTAAACGTATTTCTCGAATAATAGATATTTTGTCTCCTTTAGCG
GAGGAAGTGAGTGCTAACCATACATCTTTTATCGAAGTATCTGCAGCACCTAATACCATTGCAACCATAA
AAATAAGAAAGAATGCAATTAAGCTTAAAATTAGTTTGTATGTAAAAGCTATAGAACGTGGATTATCATG
ATCTTTTGTCATTCGTTTCACATCTTTTCTGTTCATAGAATAAAGGAAGAGGAATTCTTAAATTAAGAAT
TCCTCATGTTTGTATTATTTACCAAGAAAGCTCTTCTTGAAGAAGTCTAGTTGGAAATCTAATGTAAGTG
GATCATTGAAATAGAATTCCATCATGTTTGCTTCATATACACGATTATTTTTTACTGCTGGGATGTTTTT
ATATGATTCTGTCTCTTGGAATGAGTTATCAGTATCTTTGTTTTTACTTACGATTAAGTAATCACCAGCA
AATTCAGGTAATACCTCAGTAGATAATGCGTAATAACCTTCTTTTAATGCTTTTTCTTTTACTTTTTCAG
GCATTTTTAATTTCATTTCTTGGTACAGAATTTCTGTTCCGCGGCCCCAGTTCTCGCCGTATACATAAAG
CTGTTTGTTGAAGTTTTCTACAACAGAAACTGTTGCATCTTCACCGATTTTTGCTTTAATTTCTTTACCA
GCTTCTTGTGCACGTTTCTTGAAGTCATCAACCCAAGTTTTTGCTTCTTTTTCTTTGTTTAATAACTTAC
CAATTTCTAAATGCTGTGTTAAGTAATCAACTTTTCCGTAAGTGTATGTTACAGTAGGAGCGATTTTCTT
TAACTTATCGACATTTTTAACATTTGATAAACCAATGATTAAATCTGGATTTAGTTCAGCGATTTTTTCA
ACATTTTCATCTGATACTTCAGCAACATCTTTAAGTTTACTATCAAAACGTGGGTTTTGTTTAGACCATG
AATCTACCCCAACAAGATTTACACCTAATGACATTACGTTACCAGCGAATGATGATAGTACAACAACGCG
TTTTGGATTTGCAGGAACTTCTACTTTACCATTTTCAGATTGGTATGTAATTGTTTCTGATTTACTACCT
TTTGCATCGTTCTTTTTGTCTGTAGAGCCATTGCTACAAGCACTCATAACAAGAACGAAAAGAACTGTTA
GTGAAATAAATAACTTTTTCATCGTCTTTCTCCTTTAACATAGATGATATGTGTATACAATAATTTGTTT
AACTGTAATCTTTTTGAAAGAGTAGTGGTAAAGCAAAATGATTTATTAAAAATCTTGAATATGAGATTTT
ATAATATAGTATTAACCATATTAATGAAAGAAGATGTAATCTCAAATTTGCTAATTATTAACAGAATGAT
AATGATTATCACTATTGATTCTTTAAATAATATAATTTTATATAGGTGTATTGTCAATAGTAATTTTGAT
TGTAAATTTTGCGGAAACAGGTTATATTTTATTGAGAATGATAATCAATGATTAATAGCTGAGGAGTGAG
CACGAATGAATCGAGAAGAATTGTTTGATGTAACCGTGATAGGCGGAGGACCTGCAGGGCTTTATTCAGC
TTTTTATAGTGGACTCAGAGAAATGAAAACAAAAATAATAGAATTTCAACCACATTTAGGTGGAAAAATA
CATGTGTATCCGGAAAAAATGATTTGGGATGTAGGAGGACTATTGCCGGTTACAGGTGATAAGTTAATTG
AACAACTTGTACAGCAAGGGTTAACATTTAAGCCGGAAGTTGTATTAGATACAAAAGTAGAATCGATTAT
TCGTAATCAAGATGGTACTTTTACATTAAAAACAAGTACTGGCGAAGAACACTTTTCAAAAACAGTTATC
GTCGCAACAGGAAGTGGTATATTGAAACCGCAAAAGTTATCTATTGAAGGTGCTGAGCGATTTGAAGTAT
CGAATTTAAATTATACAGTTAAATCTTTAAAGCGTTTCAAAGGTAAAACAGTTATTATTTCCGGTGGAGG
CAATTCTGCTGTTGATTGGGCAAATGAATTGGAACCAATTGCGAAAAAAGTGTACGTAACCTATAGAAAA
GAAGAATTATCTGGTCATGAAGCACAAGTAAAACAACTTATGAACAGCTCAGCGGAGTGTTTCTTTAATA
CATCGATTACAAAATTAATTGCTGGTGATAATCATGAAGCGATCGAATATGTAGAATTAACAAATCATGA
AACAGGTGAGGTTTCTCACTTACCTATTGATGAAGTTATTATTAATCATGGATATGAACGCGACATTACA
TTATTAGAAAATAGTGAGTTAGACGTTGCAATTATAGATAATTATTATATTGCAGGTAATGCAAATAGTG
AGTCTTCAGTAGATGGATTATATGCTGCTGGAGATATTTTAAAGCATGAAGGGAAACTACACTTAATTGC
AGGTGCATTCCAAGATGCTGGAAATGCTGTGAATAAAGCAAAGCAATTTATCCAACCAGATGCAAGTGAG
TACGGAATGGTTTCTTCTCATAATGAAGTATTTAAGAAGAGAAATCGCGAACTGATTAAGCAGATGATAA
AATAATAAGGAACAAGTATACCCCCACATACTTCTCTATTCAAATGGATGAGAGATGTACGTGGGGGTTT
TCCTGTTTACTATATTTTCAATCATTATAATGACACCGGTTTCATCAGTTCATATGATATGAACATTTTT
ATTGGTAAAGCATCTTAGAAAACAATTTAGCTATGTTTTGCTTACGCAGAACATGGCTAAATTACGCTGT
CCCTTTAGCGCGTTCATTAGGAAATGGCATATTTAGTATAGAAGCAATATATTGTTTTCCATGTTTTCGA
GCCAATGATTCTAATATTTGACGGACGCGTTTTGTAAGATGGCCTTGTTTTTTGATGGCTTCACAATATG
CGTCATAGAAAGCATATTTAGCCCAAAGGAAATCATCTTGTTGGAATAAGAAATGATTTTTGTACCATTC
ATCAATTGTATGATAACAATTGTTTTCATGTATTGCTGTGCTTTGAGAAAGAAAACGATCAGATAAAGAT
ACATTCAAATGAGAAATTGTGTTTTCTGTTTCAACTTGTAGTGTTTTTTCTAACATTGTAATGATGTGAC
GAGTAGCCATATGTTAACTCTCCTTTGTGTAAATGGGTAATACCATTCTATATTTAAAAAATTCTTACTA
TATAATACTATACAATATATGGAATGCATCTACCTGCTTTTTGAACTGCATTTACAAAATCTTTTTTATT
TGTTTACAAAAATAAAGTAAAGTAAGATACAGTATAGATGAAAAAATAATAAAGGAATGAACGCATTGTA
TATAACAGTAGAAGAGACTGCGGAGTATTTGAATTTACCAAAATCGTATATTGAAGAGTTAATTCAGCAA
AAGAAAATTCGTGCGCTATTCGATGGAGAGCAATATTTAGTAAATAAAGAACAATTTAATACACATTTAG
AACAAATGGAGAAATATAAGCAATTAGTGGAAGAAATATTGAACGAACCAATTCCAGAAGATATGGATGT
TAAAGACGAAGATTAAACTATGGAAAATCCCTTATGAAGATATGCAGAAATGTATATTCATAAGGGATTT
TTTGTTTGAAGATATCAAAAACATAAGGAGTTTTTAGCCTTTCTTCAAATTTTGATAGGTAGTAGTCTAC
CATGTTAAAAGCATATTTTTTTCTAGCTAGGACAAACATAGAGAACGTAACCTGTACAGATACATATACT
ATCAGTGCAAAAGCTTATAAATTAATGGAAGGGGTTTTCTCGTGAGTTTATTTCATTGTGATTTTCTGAA
AGACTTAATTGGATCTTTTGTGAGAGTAAACAGGGGTGGTCCAGAATCTCAAAAAGGGACAATAGTCGCT
GTATGTTCGGATTACTTTGTATTAAAGAATGAAAAAGGAGAGCTCTATTACTATCAGATTCGTCATCTGA
AAAGTATTACAAAAAATGCGAAAGATTGTAAAGCAGATGATTGCAGATGGTTGGAATGTGAATGTGAAGA
TGACTTTGAAAAGTTACTTCAAAGCTTCAAATATTGCTGGGTGAAAATTAATCGTGGTGGCCCAGAGAAA
GTTGAAGGTATTTTACAAGATGTTTCTTGTGAATTTGTGACACTAATTGTAAAAGAAGAAGTTATATTAG
TTGCAGTATCTCATATTAAGAGTGTCGCAGTAGCTTGTAGAGAAAGCGAAGAAAGCGACAGTGAAAGCAA
TAGTGAAAGTGATGATTCGGGTCGAGCTCGCGCACAAAGACAGTCAAGAAGAGGAAGATAATAAGAAAGG
AGGATACAAATTTGGAAAGTATATTATGCTGTGAACAAATTAAAGGCTTAGTCGGTGAGACTGTAAAAGT
AAATCTTCGTGGACCAGAGAGTCGAGTGGGGGTACTTGTATCGTTAGGAAGAGATTACCTTACATTACAA
CTTCCTCTTGGTGAATTAGTATATTACCAATTGAAACATGTGAAGAGTCTAGTTAAGAAAGTGAAAGAAA
GTAAATGTGGCGATGGCTATGTTTCATGTTTCTGCTCTGATGATGATACTTTTGTCGATGTATTACGTGA
CTTGAAGTATAAGTGGGTAAAGATTAACCGTGGCGGCCCAGAGTGTGTAGAAGGCCTATTAAGTGAAGTG
CATGAAGAATGTATTACGCTAGTAAACGGTGATGAAGTTATTTATATCATTAATTATCATATTAAGAGTG
TGAGTCAAGTAGTGAAATGTAAAAAGAATGAAGATGAATAATGTTTAATAAATAAGAGGGGCATTATGAG
GGAAAGAGAAGAACAATTTCTTATTTCGATAGTATGAAAAGGAATTACTTACTATTAAGACAGAACATTG
CCCTGATTATTTTTTTGAAACGGAAGATAGGAAAGCTGAAATTTATAGGAAGGAGGATATAGATGAATGA
GTTAAACAAAAGTATTGGGGAAAATATATATGTTAAATTAATCGGTGAAAAAAGATTTAAAGGTGTATTA
ATAGACGTAGGAAATGACATTATTGTTCTTTACAATGGACAAGATTATGTATATATATCTTTATATCATG
TACAATACTATAAATTTTTAAGACCACATGACGAAGACATACTAAAACCAGATGTTGATTCTGTAATTAA
GAGGGAATCCCCTTCAATTTCTTTGAGAAAAGTATTAAGTACTTCTAAAGGGATTTTTACAGAAGTTTAT
GTAGCAGGAAATGCTCCAATACATGGTTATGTTACAAGTGTGATGAACGACTATATTGTTTTTTATAGTC
CGGTTTATAAAACGGTATATATATCTTTAAAGCATTTAAAATGGTTAATTCCGTATAAAGAAAACCAAGT
ACCGTATGCCCTCAATAAAAATGAACTCCCCGTAAATCCGTTAAATATTACATTAGCTAGAACATTTGAA
GAACAGCTTATTAAAATGACTGGGAAAATTATGGTGTTTGATTTAGGTGAGGAGTCCAATAAAATTGGAA
AAATGGCGAAAATTGATGAAGGTCATATTGAAATATCAAAAGCACGTGATGCAAAAATGTATGTGAATAT
TCAACATGTAAAATCCGTCCATTGTCCGTAGATTAGTTGGAAGGGCTGACTTTTTCTTTTATATGCAGAA
GAAAAGGTCGAGCCTATTTGTTTTAGTTTAATTTGGAGATGAGGGGAAAATGAATTGAATATAAGCATAG
TATAGTGTGATTTTTTAAAAGGTAACTTTGCACTAACTTATAAACATTGTGTACGAGCTATCTTATTATA
TATTCAATTTATTTTTTGAGGAGGAGCTGCTCAACTAATTTATTAAAGGGGTTTTGTTTGTGGAGCAGTT
TCCTAATTCGTTATCAATTACATTGCTTGGTAGTGCTGGTGGAGCAGCAAAAGCGGTTTTAGCAATTTTA
AATCAAGCGATAGCAAATGAAAAAGATCCAATTTATGAAGTATTAAAGAATGCCAAATTTCATTTGGTGG
ATATAAAACAAAAAGATAGGACTTATTATGATGAGTTGTTTTCGAATCTGAAAGGTCAATTATATTTATA
TGAAATAAACCTTCAAAATGTAGTGGAATTTAAACAACATTTAAAAGAAAAAAGAACGAGTGTTGTGATT
GATGTTTCAGGGGCAGATACAATTAGAGTATTAAGCTGCTGTAATGAACTAGGAATTTGTTATATTAACT
CAGCCTTGGAAAATGAGGCAGTAGATCAGGACGATAGCTTAATTGGCTTTCAGCTTACGGAAAGATATAC
AAGGTTTGAGAAGGAGAAAGAGAAATTTACAAATACAAAAGCGATTATAGGTTCAGGTATGAATCCAGGT
GTTGTTCAATGGATGGTTGTTGAGCTTATGAAGGAACGACCAAATGAAAGGCCAAGAGCATGTTATATTG
TAGAACATGACACATCGTTTTTGAATGATACAGCACTTATAAAGCCACATACACTTTATGCTTCATGGGC
AGTAGAGCGATTTTTAGATGAAGCAATCTGGAGTTATCCGATGTATATGAGTCATCATCGTCCTCTTTAC
TTTTATGAAGATGTATACGCTTCAGAGTATAAAGTGAAGTTAGGAGAAAAAGAATTCTATGGTTGTTTAA
TGCCACATGAGGAAGTATTAATTTTAGGGAAAAACTTTAATATGGAAGTTGGTTTTCTTTACCGAATTAA
TGAGTATACAACAAATATAATTAGACAGAACTTAGATCAAGTAGAAGATTTATGGAACTGGAATCGTAAA
GTGTTTAATCCAGCGGAAGAAGAGGTTGCTGGAGAGGACTTGGTCGGTGTGTTACTCGTTTATGAAAATA
GTGAGACATATATGTATAATGTGATGAATAGTAGCCAAGTTTTTCGTAAATATAAAACGAATGCAACGTA
TTTTCAAGTAGGGTGCGGGATTTATGCGGGCTTGTCCAGTTTACTTTTAGATCAATTTGAACAAGGTGCT
TATTACGTTGAGGAGTTGTTATTAAATACAGAAAGTAAGTACGGTGAGTATTTAAATTTATATATGAAGG
ATTTTGTAATAGGGCATAATAATTTTACGGATGGATTGTTACATGACAGGGTAAGATGGATGTAAGTTGT
TACCAAAAGGAAGGAGAGATCTCCTTCCTTTCATTATTATAAGGTTAAATATTGCCCTGAAAGCAATTTC
ATACTTATACTTTAAGGAGATAACAATGAAAGTTTTTTGTATCGATCAAGGGGAGTTTTTATATGAATAA
ATACAAGAGCTTGATTTATGAAGAAAGAAGAGCCTTAAAGGTATTTATATTATTATTTTATATTATATTC
TTTTTATATGACGCTATATATTATTTTGTATATCCTGCTATGAATATTAGTGGAACAGCGGTAGGTTGGC
CAGAAGGTAGTCTTGGGATAGGTGTGCCTATATTTGTAATAGCATTATTTCCTATTTCTATATATCTTCA
AAAAAGAGGGTATGTATATTCTGTAAAATATTTATTTTTATTTGGGTACATGTTTATCAATCTTGTGAAT
AATTTAATGATTTATTTGCGAACGGATAGACCTTTTGAACATGGTAGTATGGTAGAAATGTTATTAATTT
TATTTGCCCCAGTTTTCGTGAATAGAAAATACTTTTATTTAGTGTCCTTTAGTGTAATTGGAAAGTACGT
ATTTTTCACATTGCTATTACAAGATTTAAAAGTGGTAATTCCACTTGTTTTATGTATATTCTATTTCATT
ATTTCACATTCTTTATTAAAACGATTTCAATCTTATGTAAGAACAGTGGTTGAAATGATGAACAATATGA
AAGAGACGGAAAATTTAGCTGTGATTGGGACTATGTCTACAACAATTGCCCATGAAATTCGAAATCCGCT
AACAGCGTTAAAAGGGTTTACGCAAATGCAAAAAGAAAGAAATCCAACTGATACGATGAGCTACGACATT
ATGCTACAAGAAATTGAAAGGGTTAATGGATTTGTTAGTGAATTGATGTTGTTAGGAAAACCAAAGCCAA
CAAATTATGAAAGGTGTAATATACGAGACATCCTTCTATATGTTGTGCATCTAATGGAAAGTTATGCAAC
GCAATATAGAGTTAAATGTCATATACAAGTAGATGGGAATTTACCGGCTATAAACGGTGATGATAAGCAA
TTAAAACAAGTGTTATTAAATATCATTAAAAATGGAATAGAATCAATGCCAGAGGGCGGAGAAATTCATA
TCCGTGCATATCAAAAAACGCAAGGACATTTGTGTATTTCTGTTGAAGACCAAGGATTTGGTATAGAGAA
TGAGGAATTAGAAAAAATCGGCAAGGCGTTTTACACAACAAAGGAGACTGGTACAGGACTTGGATTAATG
ATTACATATAAAATTATTAAGGAACATCAAGGGAGTATCACGATCCAAAGTAGTCTAGGAGTAGGAACGA
AAGTAGAAATTTTTCTGCCGACCGTTTAATGTATTGGGAGAAAAGATTTTTCAGAAAAGTGTTCTTGTTG
TGTAAATATAAACATTTTATAAAATGTTTCAAGAAGGGTTTTTTTTATAAAATACTTCGTTTATAATGGA
GGAAAATATCGACATGAGATTGATTGCTCATGTAACGGTTCAGTAGTGTTATGAAAAGATAAGAAGGGGT
GCACGCGCATCCTTTTTTCTATGCAGATATTATGAAAGAGGTGGTATGATGGAATTAACATTAAATTCGA
CTGTATGTTTACACACGATTCAATTTCGAAAAGAGCAAAAGAATTATATTGTAAAAGATACAATTACAGG
AGAAAAATATGAAATGCCGCCACTTTGGATTGATGCATTGGCAATGATGCGTGACGGTTTTTTATTGGGA
GAAATTGAGGAGAAATTAAAAGAAGAGTATCCATCCGAAGAAGTGAATATGTTAGCATTCACGAGGCAAC
TGTTAGAACTAGAACTTGTTGAAATGGTAGATGGAGAAGAGATAGCTTGCACAAAGAAGAAAGAGATAGA
TTGTTTAGCTTGGGTGCGTCCTCGTGTGGAACAATTCTTTCTTAATTTAAATAGAAAATATAGAAGCAAA
GACCAGTAGTGGCCTTTGCTTTTTTTGTAGCGCCATTTAAAAAATAACAGCAAATGCTCTTGCGAAAGCA
CCGTCACTATTTTTAATTTTTAAAGGTGCTGCTGAGAAAAAGAAACGTTTTGCTTCGATAGCATCTAGAT
TTGTTAAGTTTTCAATTAAATAAATATTATTCCCTAGTAATATGTGATGAATCGGTGATGTTTCTGTTGT
GACTTCATCAGGAGAAATGAAATCTAAACCGATAGATTTTACTTTTAATTGAACTAATTCTTCAGCTAAT
TCTTCAGAAAGATAAAATGCTTCTTTCTCATAAGCTTCTGTATTCCATTTGGTGGATAGATTAGAATGAA
AAATAACAATATCACCTTCTTTTATATCAGCATTATGCAATACTGCCTTAGGTAATTTTCGTTCTTGAAT
ATGTGTTACATCTATAAGAACAGCTTCGCCTACAAATTGATCCAGCGGTAATCGATCGATGGTCGTTGCG
CCTGAAATAAAATGCGCAGGGGCATCACAATGCGTGCCAACATGAACGACAGAATGAAAATCTGTAACTT
GATAGCCTGATTCTTCAACACTTGTAACAGCTTCTAGTTGTATTTTAGGTGTTCCAGGAAATTGAGACAT
ATTATTTTCAAATGTTTGCGATAGATCAATTACTTTCATTTTACATACCTCCAATATATGCTTTTCAAAT
AATAAAAAGCTCATCCTTCAGTATCAAGAAAGATGAGCTTTACATGCTAGTTGAGTTTTATCTTCCAAAA
TGCAATGCATTTTGCAGGAATTAGCACCTATTCAGTTTGTATAAACTGAGGTTGCTGGGCTTCAAAGGGC
CGGTCCCTCTGCCTCTCTTGATAAAGAAGTATTCAGTTTTTTAAAATCAGAATTTTCCGATAGTTAAATT
GTAATTCATTTCCTTTTTTCGTGCAATACAAAATAGGTATTCACCCAAATAAAGCTGCTCGCATATTGTA
GCTTATGTAAATAGAATGCTGCGAAGGAGTGAGTGCAGTGACAGGAAATGTATTAAATTATTATGCTGGT
GGTAATACAGCTAGGGGATTTCACAATTTATACGAAGAGAATTTAAAAGGATTAGACAGATTATTTATCT
TAAAGGGTGGCCCAGGAACGGGAAAATCTTCTTTAATAAAGGCAATAGGTCGTGAATGGATTGAAAAAGG
ATATGATATTGAATTTTTGCATTGTTCTTCTGATAATAAATCGGTTGATGGTGTAATTATCCCAAATTTA
AAAGCAGGAATTGTTGATGGGACATCGCCGCATGTTATTGAGCCAAAAATGCCAGGAGTTGTTGAAGAGT
ATATAAATTTAGGAATTGCTTGGGACTCAGATAAACTAAGAAAGCAGAAGTTAGAAATTGAAAGATTTGT
TTCAGAAGCAAGCAAAGCTTTTCAGTCTGCTTACGCACGTTTTAAAGAGGCATTGGTTATACATGATGAG
TGGGAGAAGATATATATTGATAATATAGATTTTAATAAAGCAAATGAACTAACCAATCAGCTAATCCAGA
AATTATTTACAGATAAAAACGGGAGACAATCGCTTGTAAAACATCGTTTTTTAGGAGCTGCTACACCGAA
AGGAGCAGTTGATTTTGTTCCTAATTTAACAGAAGGGTTACCACATCGTTATTTTATAAAAGGGCGCCCA
GGCTCTGGAAAATCAACGATGCTCAAAAAGTTAGCTAAGGCAGCTGAAGAAAAAGGATTTGAAGTTGAAG
TATATCATTGCGGATTTGACCCGCATAGTCTTGATATGGTTATCGTAAGAGAATTAGGCTTTGCAATTTT
TGATAGCACCGCACCACATGAATATTTTCCAAGTCGCGAGGGTGATGAAATTATTGATATGTATGCCCTT
ATTGTTACGCCAGGGACGGATGAGAAATATGCGAAGGAAATTCGTGATGTTTCCATTCAATATAAAGCAA
AAATGAATGAGGCGATGTCTTTCTTAGCGAAAGCAAAATCGGTTCGTGATAAATTAGAACGAATTTATAT
TGCTGCTATGGATTTTTCAATAGTAGATGCATATAAAGAGGAGATTCAAAAAGAGTTTGAACGAATTGCT
GCTACTGTAATTGAAAAGCAACAATAGACGTTTCATTAGGCTGTCAGTAATTTCTGACAGTTTTTTTAGT
ATGTAGTAAAATTAATAGTGTATTGTCGAATTTCCAAGGAAATAATCAAAAAATGGAGATGTTATGAAAT
GAGAGAGAAAATCGAGTTGGAGTTAGAAAGAATTGAAAGAGAGAATGATGTGAAAATTTTATTTGCGGTG
GAATCAGGGAGTCGTGCTTGGGGTTTTCCATCGAAAGATAGCGATTATGATGTTAGGTTTGTTTATATAC
ATCCGGTAGAATGGTATTTATCAATTCATGACAAACGAGATGTAATTGAATATCCAATTAGTGATGATTT
AGATATAAGTGGTTGGGATATTAAAAAGGCGTTGCAACTATTCGCGAAGTCGAATCCTGCTTTACTTGAG
TGGATTCGATCACCAATTTTTTATTCGAAAAACTCTAATTTTCCAGAACTACTTCAACAGATGAGTGAGA
AGAATTTTGATCCAAAAGCAACGATATATCATTATTTACATATGGCGTCGAAAAATTATCGTGAATTTTT
GCAAGGTGAGAATGTAAAGCTGAAAAAGTACTTTTATGTATTACGTCCCATTTTAGCTTGTAAGTGGCTA
GAAGAGAAAACGACCTTACCTCCTGTAGAATTTGACCGATTGATTAAAGAATTATCATTAGAACGTAGCG
TATTAGATGAAATTGAAAAGTTGTTAATAAAGAAAAAAGCAGGTACTGAATTAGATGTTGGATTGAAAAT
TAAGGTGCTAAATCAATTTTTAGAAGAACAAATTCATTACTATCAGCAATATGTAAAAGGAATTGAAAAG
GGATCAGGAATCGATATTGAGAGTTTAAATACATTGTTTCGAGATATGTTGTTTGAAGCATATGAAAAAG
AGCACAAGTAAGTTTGTGCTCTTTTTATTTTGTAGGAATGAAGAAAACAGATATAGCTGCGATAAGACCT
GCAAAGGAGAATAAGTAAAAATTCCATGCTAAGTCATATTGCATTGTCATAATAATACCGACGAGAATTG
GGCCAGCAATTGCACCAACTCGGCCAAGCCCCAGTCCCCAGCCTAAGGAGGTAGCTCGGATATGTGATGG
GAAGTATTGTGTTACATATGCATTTAATATTTGAGTAATACCGACTGATCCAATACCAGCAAGGCCAATT
AAAAGATAAATGATTGTAACAGATGGTTTGATTGTTAATAGTCCGATACATATGGCTGCCATAAGATAAG
AGATGCTAATAACAATTTTTGCTCCTATACGATCAGCAATTGCTCCAGCGAATAATGCGCCGATAGCTGC
GGTAATATTTAGCATAAGTAGAAATGACAGACTAGACCCAAGAGGATATCCTGCCTGGCGCATCATCTGT
GGTAACCAAGTGTTTAAACCATATATTAAAAACATTCCCATTATATAAGTGATCCAAAAAAGTAGCGTTG
CTTTTATGTATTCTTTTGAGAATAAAGTGAAAAATCCATTTTTCTTTCGTATAGTAGATGGGTCTTGATG
AGTTTTATCTTTTACATGAAATTCAATTTGAAAACGATTAAGAATTTGGTTCACTTCTTCTTGGCGATTA
CGTGATAATAAAAATTGAATGGACTCGGGTAAATAGCGAATAATGAAAGGAATGAGGAGTAGTGGAATCA
TTCCGATACCAAACATAATTCTCCATCCGAAATCTTCTAACATAAGCATGGACAAAATAGCACCTAACAC
GATACCTAAAGGATAGCCAGTAAACATAAGAGCATAAATAAAAGATTGCCTTTTTTTTGGTGAATATTCA
ATAGTAAGTGCTGAAGCTGTTGGGATAACACCGCCTAATCCGATTCCTCCTATAAATCGAGATAATCCAA
ATAACTCAGGAGAAGGAGCGATAGCCGCTAAACCCATTGTGATAGAAAAAAGTGCTAAACAGCATATAAG
CGTCCATTTACGCCCAATTAGATCTGTAATCGTTCCAACTAGAATAGCCCCAATAAACATCCCAAATAAA
GCATAGCTTGCAATTGTACCAGCATGCGCTGGTGATAGCGCCCAGCTTTTGTCTTCTAGGAGCTTTGGTA
GAACGGCACCGTAAATACCTAAATCATATCCATCAGCTAAAATGGCTAGCCAACAAATAAAAACAACAAG
TTTTGTAATAGAGCTTGGAAAGATAGTTTCTGTAGATTCTAGATGAGGTGGAGCTGAAGGTTGCATAATA
TTCACTCCTTTTAATTTGTAGATGAATATATTATTTTATTTAATGTTAATATTTTCCTCCTTGTGTCGAA
TTTTATCTGAAAAGGGTTTATAACAAATAAAGAAGTTCAACAGTAATTTTGTTGAACTTCTTTATTTGTT
TACTCATTATCAACTCGTTTTAACGGTTGATCTGCTGGGCCTTCAAGAACGTCTCCCTCAATTGAAAAAC
GAGAACCATGGCAAGGGCAATCCCAAGTACAATCACCATTATTCCATTCAACTTCACAGCCGAGATGTGT
ACAAGTTGTATCGACGATATGTAATTTTCCTTCTTTGTCCTTATAAGCACCTGCTCGTTTACCGTTAACA
TGTACGACAGATCCTTCACCAACTTCGAGATCTTCTGGCTTACGTAATGCGGTTTCAATCTTTCCTGCAA
TTAAATGTTTCGCAACATCAATGTTTTGGGAGAGGAACGTTTTTATATCTGGATTTGCATGGAAGCGTGA
TGGTGCATACAGTTCTTTATAGGGACTGTGGACTTTTAGGATGGAGTCCTTCAGTAGGTGAGCGGCAGCA
GTTCCAGTTGTCATTCCCCATTTGCGATATCCAGTTGCAACAAATATATTTGGATTTCTTTCGTTAATAT
GTCCGATATAAGGAAGCTTATCTAGAGTGATTAAATCTTGTGCTGACCATCTATAAGGAACTTCGTCTAT
TCCAAAAGTTGCTTCAGCAAAAGAATAGAGTGCTTCATAATGAAGCATCGTATTTATTCCTTGTCCTGTT
TTATGACTCTCTCCGCCAATCAAAATTAATTTTTCTCCATTGTTTGTTATATAGCGTAAGGAGCGCTTTG
GATCATCAATACTTAAATACATGCCACCTGGATAATCCGTTTTTGCTTTTATTGCAAGAGCGTAGGAGCG
TTCTGCGTACATTCGCGTAAAGAAAAAGCTATTCGCATCATAAAAAGGAAAATGTGAACAAGAGACGACA
TATTCACAAGTGATATGATGGCCCTCTTTTGTAATTATTTGTGGATAATCGCCCTTTTCCACATCCATAG
CTGTTGTTTGTTCGTAGACCTTTCCGCCCATCTCCACAAACTTTTCTAAAAGTGTTTTTAAATAAAGAAG
GGGATGGAATTGTGCTTGATTTTTCATTACAAGCGCAGATTGTACTGGAATAGGAATCGATAGAGATTGA
ACATAGTCACAAGGTATATTTAATTTTTGATAAGCTTCATATTCTTTCGATAAATTTCTTAATCCGTTAT
CAGTAGTTGTATATAAATATGAATCTTCATTTGAGAAATTACAGTCGATTTTATATGTTTGAACAGTTTT
ATTTATGAATTGTAGAGCCTTATTATTTGATTCATAGTAAAGCCGGGCCTTTTCTACACCGAAATGATTT
ATTAATTCATCATAAATAAGATCATGTTGTGCTGTTACTTTCGCTGTTGTATGCCCAGTCGTTCCGTTTA
AAATACGACCAGAATCAATTAAAACAACATCGATGCCTTCTTTTGCAAGTAAATAGGCAGTAGTAATACC
TGTAATACCAGCACCGATAATAGCAACTTTCGTCTTTATATTTTCGGATAAACGAGGGAAAGTAGGAAAT
TGAGTAGATTCAATCCAATAAGATAGCGGCAGTTGTGGGAATGTATCACCTGTCATTGCGGAAACCTCCT
GATTTTAGAACAATTTTCCTTTTAATATTTCCATATTATATGAAATTCATGTGTGTTGTTTTAGAGGAAG
TCTATTTTTATTAAAAGAGGGTATAAATTATTTTAATATAATTAATTAGGTGGGGCATTATGAAGAAGTA
GGATTTATATAAAACTAAATTCAAATGATTCTGTTTGTTGATTACATAGAGAGTTATTGAATGAGATAGA
GTCTATGCCGTTTAAGAAAATGTCTATATATAGTGGGTAAATCCTTATGAAATCTATACATTTTCTTTAG
TGAAATAAAGTATGATTATAAAAATATAACCAACTTTTATTACTAGGTCATAAAAGTTGTTGACAATATA
GAAATTCTATTGTTATGATTCATCATGTGGAAAGGTTGATAGAGGGTAAAAAGAGAAATGTTTTTCATTG
ATAATAAAAGCGAAAAATAAGTGACGATAGAGTGAGTATATTTTCCTTATAATAGATGCTTTTTGGATCA
TCTAGTAAAATCAATCTGGAAGCAAGAATTGATATATGTAAGTTGCGCAAGGCGCGGCATAAGAAAGGGG
CAAAAGGATGAAGGAGCTTCATACGTTTGGGTGGTATGCAGCACGTGTATCACCACATTTGCCGAAAAAA
GCATTTAAACCAGTGCCTACTCGTTTATTTGGTGGACTGGCTTATTTGCTTGTGGCATTGGCGGGATTAA
TATCGATTGGTGTATTTGAATTGAATGTGTGGGCGAATCTAGGAATTGCGATTGTTCTTGGATTATGTTT
TGCTTCACTAGGATTTTTAGGGCATGAAATTTTACATGGAACTGTTGTAAGAAAGGCATGGCTTCGTGAC
TTCTTAGGCGCGATTGCATTTATGCCATTATCAACAGGGCCAAAGCTTTGGAGAAAGTGGCATAATGCAA
CGCATCATGTTCATACACAGCATGAAGAGAATGATCCGGATGCATGGCCGACACTTGAGAAACTTAAGAA
GAGTAAGTTTTTGAGTTGGGTATATCGTATGCCTCTACATGTACGTTCATTCTTTAGTTTTCTGTCACTA
ACAATTCAATTTACATTGCATTCGACTCGAATGTTCTTTCATTTTATAAAAGAGTTCAAGTCATCCAATC
AAAAATCTGTATGGCTTCAACTTCTTTTGCCTTGGACAGTTTGGATTAGTTTATTGTTTATTATGGGACC
TGGAAAATGGTTATTTGCATATGTCATTCCGTTGTTAATTGCTAACTTTATTGTAATGGCATATATCGCA
ACAAATCACCGCTTAAATCCAATTGTTCCAGTAAATGATCCGTTAGCAAACTGTTTATCAGTAACAGTGC
CGCGCTGGGTAGACGTTTTACATTTCAATTTCTCATATCATACAGAACACCATCTGTTTCCTGCTATGAG
CTCTAAATACTATCCGTTAGTAAAAGAGAAGATTAAAGAAATGTGGCCGGAACGTTATCACGAAATGCCG
ATGACAAAAGCATTAGCAGCCCTATGGAATACACCACGTGTGTATTATCACGGAAGTGAATTAGTGGATC
CGCATAGAGAGCATTTCTATGGTTCTTTAGGAAATGGACTAGATCCTCATAATATTTCATATCGTGAGGA
ACATATAGAGGAAGACGAGAGTATTAAAAAAGTAAATCAGTAAAATTAATATATTTTTGCAGTGAAAAAG
CAAGCCATCTCAGGCTTGCTTTTTCTTATAAAGAAACTTCCTTTTTGTTCTTTTTATGGAATTGGACGGA
GTTAGTTTCTTTTCGTTGTAATCGTTTTTCTAAAAGATTAACAAAATAAGTAAATAGAAGAACAAGTATG
AGATAGTATGCACCAACGATTATGTAAGTATCTAATTGTTGGAAGTTACCTGCTGCAATTGATAAACCTG
ATCCCCATAATTCGGACATTCCTACATAAGCAACAAGTGAAGAATCTTTTAATCCGATAATAAATTGGTT
TCCTAGAGGAGGAAGAGACAGACGAAATGCTTGTGGTAATATAATTCGTCGCATAGCTAAAGGATAAGGC
ATGCCTAAAGAGCGAGCTGCTTCTAATTGTCCCCGGTCAACGGATTGAATAGATCCACGGAAAATTTCCG
TAATATATGCACCGTTATGAATTGCTAAAGCGATTGCTCCTGCCCAAAAAGGGGTGAAAACAACAACGGA
TGTAATTCCAAAATAGAGAATGGCAATTTGAACAATTAAAGGTGTACCACGAATAATAGCAATGTAGACA
TGAGCGATACTATTTAAAACTTTATTGTTAGAGATTCGAAAGAAAGCGAATAATAATCCAATTAATGAAC
CGAGTACTAGGGAAGTTAATGTTAATTGTAATGTGACAATAGTAGCTTTTAAGAGTGTGGGATAGGAAGA
GATAAAAATTTCAAACATGCGTTTCACCTCATATTGTATAGATTTTAGTAGAGAATGAAATGCCCCACAT
AAAATGAACACTTAATCAGTGGGGCACTGTTTATGAATCTTTTGAATGGCTAACTTACTTACTTACTTCG
TTTTTTCCTCTTCACCAAGAATATTACGCCCGAACCATTTTTTACTGATCTTTTCATACGTACCATCTTT
AATGATTTCATCTAACGCTTTATTTACTTTCTCAACCATTTCTTTATCATCTTTGCGAATAGCAATTCCC
ATTTCATCAAGATTTAATGGTTTTCCGGCTTCTTTTATATTCGATTTTCCTTCTTTTATCATACGTAGAC
CAACCATTTGATCCGTAATTACTGTATCAACACGCCCAGGCTCTAAATCCATAAGAGCAGTAATATCACT
GTCATATTCTGTGATTTGATCTGTATATTTTGCAACAAGATTTTTAAAGGTACTAGCTTTTACAACACCA
ATTTTCTTACCTTTTAAATCTTCTGGAGAAGAGATAGCGGTATTCTTTTTAGCCACAAAAATTTGGGCGC
CAGAACGATAGTACGGATTTGAGAAACTAACAGCTTTTAAGCGCTCCTCTGTAATTGCCATACTACCCAG
TATTACATCATATTTCTTCGCTTGAAGACCTTGAATTAGCGTTTCCCATGGGTTTGTAACGGGCGTAGCC
TTCATGTTCATCTTTTTAGCAAGAGCTTCACCGATTTCTACATCAAAGCCGACAAGTTTGCCGTCATTTT
CTTTATAGTTAAAAGGTTTGTATAATCCACTCATCGCATAGCGAAATTCTTTTTCACCATTTGATGAAGT
AGTAGAGCTTTCTTTGCTACAAGCTCCTAGTATGAAGGATGTACATAGTGTAATGCTCGCAACGATGGTT
AATAGTTTTCTTTTCATAAAACCCCTCCTATATATTGATCATACGGATGGTTTTTTAGTATGTTATTGAA
ATATTTTATTTGGATGATTAGTTGTGCACCGTATGAATATATTCCTTTTCGTTTGAAACAGAAGTTACAT
TATAAAACGTTGCGTAAAAATTGTTTTGCTCGTTCATGTGATGGAGCTGAAAAGAATTGTGCTGGCGGAG
CATCTTCTACAATCTTTCCATCGTCCATAAAGATGACGCGATCAGCTACATCTTTTGCGAAATTCATTTC
ATGAGTAACAATAACCATTGTCATCCCTTCTTCAGCAAGTTCTTTCATAACTTGCAATACTTCTCCAACA
AGTTCAGGGTCTAAAGCTGAGGTAGGCTCATCAAATAGCATAATCTTAGGGCTCATTGCAAGAGCTCGTG
CAATGGCAATGCGCTGTTTTTGACCACCTGAAAGAAGATGAGGAGTTACATCCGCTTTATCTTGAAGGCC
GACTTTTTGGAGAAGTTGAGTTCCAATATCCTTTGCATTTGCTTTCTCTAATTTTTTTACGTGAATAGGT
GCTTCTATGATGTTTTCTAGTGAGGTCATATGAGGAAAGAGGTTAAAGTGCTGAAAAACCATACCGACAT
TTTCACGGACTTTATTTAAATTTGAATGCTTTGGATCAATTCGCTCACCTTGTAAGTGAATTTCGCCTTC
ATCGTACATTTCTAAAAAGTTAAGACAGCGAAGTAATGTACTTTTACCAGAACCACTGGCACCAATTAAA
ACAACAACTTCTTTTTCTTTTACTTCTAAATCAATTCCTTTTAACACATCAAGTGAACCGAATGATTTTA
CTAGATTTCGAACTTGAATCATACAAAACCCCCAGTTAAAAATATATTTTACAAATGTTGCCCCTTATTT
CTGTTATTAGTCATAAATTGTCAGAATCCTTTATTTTTTTCGTGCGATTTGATATTCAAAGAAATAATAA
TTTTTAAAATCCCTATATCCTTCTATAATGAAAATATGGATAATAATATATAGGTAGTATTTATATTGCT
TATAAAAAGGGGGAAAGGGAAGATGGAAAAAGAAAGGAAAACATTTTCTTTTGGATTACGTACACAACTT
ATGCTATTCACTACAGTTTTAGCTCTCATTACATATTCAACAAGTATATTTTTTATTTACGTGATATACG
ATTATTTTCAAAGTTATGTAAGTCAAACAGTATATAATATTATCGTTATGTTATTAGGGGTAGTATGGTC
TGGAATTTTAGCATATGGAGCAGCCGTATTTTTAATTAAACCGCTTCGCAAGTTAGAGGAAGCGGCAAGA
AAAGCAGCTGAGGGTGATATTCGTGAAGATGTTCCATTACCGAAGACAGATGATGAAATTAAATCTTTAA
GTGTTGCATTTAATATGATGTTAGGAAACTTAAGGGGCATGGTAAAAAATATTGATACAACATTTTCTTA
TACAAACAATCAAGTACAGCAGATTAGAAAACAAACAGGCGAAGCAACGAGACAAGCGCAAGGTGTATCT
GAGACTCTTGCAGAGATTTCTTCAGGCGCTGAGCAATCAGCAGCATCAATTCAAGCAATTGTTTCTGCTG
TTGATACAACGACGTCTATTGCAAGTGAAGTAGAAGAAAAAGCGAAGCAGTCTGATACGTTGTCTTCAGA
AATGGTTCAAGCTTTAGGGCATAGTACTCGTGTCTTTACGTCTTTAATTCAAGGTATTCAAACATTGGCA
AAAGAAAATGAAGATTCCATGCAAAATGTACAGAAGTTAGAAGAACGAATGAAACAAGTAGAACATATTG
TGTCTGTTGTGAGTGCGATTGCTAGCCAAACGAATTTATTAGCACTAAATGCTTCTATTGAGGCAGCTCG
CGCAGGAGAGCATGGAAGAGGTTTTGCGGTTGTTGCGGAAGAAGTACGTAAACTTGCTGATGAAAGTGAT
[truncated: 85,001,865 more chars]
